# Supplementary material for: Golgi-restored vesicular replenishment retards bone aging and empowers aging bone regeneration
Source: Bone Res. 2025 Feb 8;13:21. doi: 10.1038/s41413-024-00386-w (PMC11807224; doi:10.1038/s41413-024-00386-w)
Supplement: Supplementary file 2 — Table S1 [file 41413_2024_386_MOESM2_ESM.xlsx]

## Sheet: Table S1
List of all the proteins identified during proteomic analysis in Figure 1A and B
#ID	Young1	Young2	Young3	Aging1	Aging2	Aging3	Log2FC	P value	Regulated type
Q9QXS1	1.77545e+09	1.99585e+09	1.39367e+09	1.8228e+09	1.36332e+09	1.46754e+09	-0.150396	0.491662	normal
Q8BTM8	1.00555e+09	1.35707e+09	8.84332e+08	1.88558e+09	1.98138e+09	1.97016e+09	0.846169	0.0219541	normal
P11276	1.13753e+09	1.16944e+09	1.21328e+09	4.33098e+09	6.13034e+09	3.54265e+09	1.99209	0.0447119	normal
Q8VDD5	1069513337	6.5702e+08	9.18354e+08	9.96638e+08	7.06357e+08	1054567211	0.0601874	0.827775	normal
P16546	3.47972e+08	3.98948e+08	2.66022e+08	4.5416e+08	3.92245e+08	3.45778e+08	0.235054	0.299437	normal
Q80X90	960038919	9.05928e+08	5.79456e+08	1.24904e+09	1.1962e+09	1.1079e+09	0.539013	0.0769304	normal
Q91ZX7	5.88885e+08	7.6505e+08	6.19331e+08	9.06744e+08	7.0372e+08	9.5465e+08	0.378438	0.111993	normal
P20152	1.82362e+10	1.25539e+10	1.67888e+10	1.44486e+10	1.25198e+10	9.0601e+09	-0.401185	0.173061	normal
Q8BL66	3.8833e+08	286745102	4.05554e+08	3.42241e+08	2.91027e+08	2.50786e+08	-0.289666	0.230777	normal
Q8R4Y4	137452908	1.68554e+08	162101148	294306164	1.79076e+08	3.75936e+08	0.859464	0.152683	normal
Q68FD5	7.10616e+08	833135241	6.06087e+08	1.16162e+09	8.05887e+08	1.6379e+09	0.745933	0.174957	normal
Q05793	1.73332e+08	2.23427e+08	1.98504e+08	2.41507e+08	3.5305e+08	2.59219e+08	0.520329	0.1158	normal
Q8VHX6	1.64686e+08	231144874	1.41943e+08	351577485	4.6849e+08	3.24984e+08	1.09034	0.0247147	normal
P20029	7.54068e+09	6.79226e+09	8.03148e+09	5.34895e+09	5.20176e+09	4.63696e+09	-0.558305	0.00840375	normal
P57780	4.24869e+08	5.81644e+08	3.50217e+08	721708096	5.51921e+08	7.30535e+08	0.562866	0.0752825	normal
P48678	6.11951e+09	3938966824	4.28342e+09	4.7423e+09	3.71181e+09	2.64342e+09	-0.369997	0.300408	normal
F6ZDS4	3.27684e+08	2.59469e+08	2.26331e+08	293396320	2.49823e+08	1.76359e+08	-0.176963	0.528643	normal
P63017	2.59256e+09	2536520058	2442706021	2.31732e+09	2.61829e+09	2.82772e+09	0.036042	0.714098	normal
P26039	159893955	1.75412e+08	1.15409e+08	1.82969e+08	1.82419e+08	2.13335e+08	0.360658	0.126212	normal
Q62261	6.88735e+07	1.00678e+08	4.54825e+07	1.07896e+08	7.79151e+07	1.02971e+08	0.425418	0.270342	normal
P27773	6.57999e+09	6.20585e+09	6.45725e+09	5.40215e+09	4.9005e+09	3972157320	-0.430869	0.0504527	normal
Q7TPR4	2.45115e+08	2.76772e+08	1.67369e+08	4.5988e+08	3.72643e+08	562811559	1.0175	0.0302776	normal
P58771	2.97715e+09	2.42808e+09	2.24722e+09	3.74047e+09	2.6688e+09	1.58942e+09	0.0638408	0.874134	normal
Q61554	4.80579e+07	43782314	2.23344e+07	3.04697e+08	2.95567e+08	2.59515e+08	2.91273	0.000397402	up
Q99PL5	5.26012e+08	5.97676e+08	2.53037e+08	5.45242e+08	4.41033e+08	3.26145e+08	-0.0690102	0.871428	normal
P24270	1.66956e+09	2192497139	1.97882e+09	1.36049e+09	1456142129	2.043e+09	-0.265337	0.286448	normal
P09103	2.02991e+09	2.4241e+09	1.75316e+09	2.43428e+09	2.07863e+09	2.26321e+09	0.126523	0.451615	normal
Q60597	204919970	2.12122e+08	1.82881e+08	2.34915e+08	2.48617e+08	3.55612e+08	0.484141	0.166264	normal
P14211	2.47784e+09	3004895170	1.7874e+09	3.92958e+09	3.22179e+09	2.474e+09	0.404862	0.227657	normal
P26041	1.07779e+09	1.05231e+09	7.86741e+08	1120636838	997871927	9.39483e+08	0.0681782	0.689019	normal
P60710	5.91276e+09	5.09696e+09	4603408336	1.26407e+10	10486346838	1.07861e+10	1.11909	0.00351148	up
Q05816	5.36049e+09	3.6756e+09	4.48094e+09	4.34603e+09	4.41389e+09	3.34283e+09	-0.159443	0.478436	normal
Q61830	4.88961e+08	5.04865e+08	4.96148e+08	511220748	4.82229e+08	7.19966e+08	0.201588	0.424775	normal
Q60847	139743396	1.52876e+08	1.18548e+08	1.49668e+08	129823949	1.74093e+08	0.141647	0.435897	normal
P10605	1.29347e+10	1.06326e+10	13922651286	1.15447e+10	9.34284e+09	1.11242e+10	-0.227904	0.20693	normal
Q9JKF1	197626525	2.25458e+08	1.72739e+08	2.12566e+08	2.71631e+08	3.00789e+08	0.397783	0.120577	normal
E9Q7G0	1.71525e+08	1.99002e+08	1.03626e+08	1.46952e+08	1.18562e+08	8.57999e+07	-0.432596	0.299355	normal
P21107	1.25132e+09	832563653	1.03016e+09	8.47694e+08	6.9164e+08	4.71337e+08	-0.631111	0.0876345	normal
P37889	5.89767e+07	6.84114e+07	4.50177e+07	6.45525e+08	5.21958e+08	3.42256e+08	3.13042	0.0361807	normal
P38647	463969182	6.02439e+08	3.9928e+08	6.27725e+08	4.63101e+08	5.83188e+08	0.191733	0.422738	normal
P26443	1.14437e+09	1.24923e+09	1.06366e+09	1.14387e+09	1009777848	1.52652e+09	0.090144	0.686975	normal
O88342	3.09606e+08	3.28838e+08	3.6094e+08	4.66806e+08	4.45607e+08	5.20151e+08	0.519488	0.00822192	normal
P58774	2.03077e+08	1.67385e+08	1.40041e+08	3.62823e+08	2.70713e+08	1.56381e+08	0.629785	0.25528	normal
Q01853	4.34485e+08	5.01677e+08	3.99724e+08	446200346	4.34661e+08	6.50291e+08	0.196821	0.461693	normal
Q69ZN7	1.97403e+08	2.06588e+08	183322819	1.41965e+08	2.23923e+08	1.67681e+08	-0.138457	0.541019	normal
Q61598	2.27932e+08	3.26896e+08	2.39799e+08	2.15795e+08	3.0919e+08	4.03462e+08	0.224544	0.524119	normal
P18242	4.88451e+09	7.50297e+09	6.90148e+09	3.34885e+09	6.59275e+09	7.23067e+09	-0.167695	0.65339	normal
P35441	4.20389e+08	3.53885e+08	2.28404e+08	4.69403e+08	3.81872e+08	2.87862e+08	0.184083	0.586211	normal
Q8BG05	1.12831e+09	1.14033e+09	1.14024e+09	9.13965e+08	1258680451	7.51926e+08	-0.221073	0.392922	normal
Q9D1A2	3.61064e+08	2.82457e+08	2.93212e+08	6.08415e+08	564402988	466701784	0.807563	0.0142611	normal
P52480	9.20072e+08	1.03687e+09	6.4825e+08	1.06779e+09	8.20144e+08	1.18387e+09	0.237694	0.379136	normal
P08003	3.33922e+08	4.91611e+08	3.07981e+08	6.77762e+08	4.95788e+08	5.81332e+08	0.630572	0.056734	normal
Q6IRU2	1.13931e+09	1.04043e+09	8.69566e+08	1.61585e+09	1.34197e+09	7.92294e+08	0.29846	0.440987	normal
P16858	2.53666e+08	1.92522e+08	2.01911e+08	7.46e+08	1.1105e+09	8.08464e+08	2.03983	0.0242419	normal
Q99KI0	802151785	9.11587e+08	8.30932e+08	8.18612e+08	5.92352e+08	9.08282e+08	-0.133824	0.51553	normal
P40142	5.36406e+08	5.12852e+08	6.52698e+08	7.23242e+08	7.98152e+08	1.06018e+09	0.601059	0.0866818	normal
P05064	8.86469e+08	9.87731e+08	8.41176e+08	7.86289e+08	9.45101e+08	1.09554e+09	0.0580849	0.733662	normal
P14733	6.43621e+08	4.40169e+08	3.71636e+08	3.89216e+08	3.36738e+08	2.25833e+08	-0.612733	0.167892	normal
Q61233	1.15035e+09	1.53935e+09	9.55164e+08	1.16057e+09	1.48952e+09	1.72213e+09	0.262501	0.363716	normal
P35700	2.12417e+09	2.59496e+09	1.66276e+09	3.08176e+09	2.6241e+09	3.34546e+09	0.504142	0.0632962	normal
P07356	6.71372e+08	7.6396e+08	4.34107e+08	8.73846e+08	6.20674e+08	9.36186e+08	0.378771	0.245781	normal
P58252	3.53286e+08	4.12667e+08	2.58507e+08	4.23262e+08	4.84877e+08	5.55114e+08	0.514314	0.06955	normal
O35639	3.24817e+08	3.50608e+08	3.71009e+08	3.92258e+08	3.60038e+08	3.4907e+08	0.0738139	0.381067	normal
P13020	4.95665e+08	5.01284e+08	4.57778e+08	6.1432e+08	6.29235e+08	5.30773e+08	0.286525	0.0562094	normal
P08113	2.33013e+08	2.39363e+08	1.66934e+08	2.88813e+08	2.48847e+08	4.81012e+08	0.672102	0.21337	normal
P63038	5.28842e+08	5.38265e+08	4.88794e+08	3.82675e+08	4.11952e+08	4.28111e+08	-0.347636	0.00557545	normal
Q9DBJ1	1.79178e+08	3.03019e+08	2.36152e+08	2.98347e+08	4.95939e+08	5.45833e+08	0.899602	0.0936926	normal
P09411	2.58054e+08	2.30355e+08	1.84313e+08	3.77212e+08	323590429	4.00559e+08	0.711205	0.010417	normal
P68033	3.93964e+08	3.2631e+08	1.78715e+08	1.34504e+09	1.20883e+09	1.53849e+09	2.18656	0.00142501	up
O08553	3.67584e+08	4.00938e+08	323027290	3.25088e+08	3.49961e+08	4.38049e+08	0.0282029	0.870794	normal
P09528	2.06355e+09	1.72143e+09	1.65791e+09	1346525612	1.58889e+09	1.50944e+09	-0.292238	0.100629	normal
Q8BHN3	2.48329e+08	3.51354e+08	2.885e+08	3.06608e+08	3.92372e+08	4.37881e+08	0.356128	0.168778	normal
Q61316	2.55285e+08	1.92686e+08	1.89564e+08	2.59523e+08	1.52426e+08	2.20799e+08	-0.0108709	0.968716	normal
P17182	6.58474e+08	696621790	6.12755e+08	858633563	1.03505e+09	7.98673e+08	0.452251	0.0638973	normal
P40124	7.25758e+08	7.34072e+08	7.30872e+08	7.08368e+08	5.86979e+08	6.14741e+08	-0.197754	0.125092	normal
P62737	1.04382e+07	9.73875e+06	5.70302e+06	4.32182e+07	84997311	5.81189e+07	2.84799	0.0466528	normal
O88569	1.46584e+09	1186210372	6.25968e+08	1.38223e+09	1.36526e+09	5.8944e+08	0.0257005	0.959077	normal
P47738	1.90781e+09	2340894511	2.01105e+09	1.52198e+09	1.92583e+09	2.19242e+09	-0.15035	0.435075	normal
Q8K411	7.44566e+07	9.74296e+07	6.28092e+07	1.16396e+08	81020841	1.69586e+08	0.645001	0.222534	normal
P37040	3.50826e+08	3.52506e+08	3.92004e+08	2.97055e+08	3.76186e+08	6.67963e+08	0.292155	0.543718	normal
Q60864	1.73983e+08	1.69418e+08	1.36534e+08	1.69363e+08	1.80571e+08	117990302	-0.0365637	0.869618	normal
Q64727	7.24128e+07	80509704	8.96776e+07	1.5425e+08	1.41938e+08	1.16371e+08	0.766018	0.0225127	normal
O09159	4.00167e+08	3.70255e+08	4.1645e+08	3.09792e+08	3.28188e+08	420284276	-0.165463	0.338925	normal
P12265	1.21885e+09	1.78263e+09	1.56615e+09	1.10463e+09	1.68391e+09	2.2954e+09	0.1545	0.683433	normal
P11499	5.34846e+07	58312144	3.40134e+07	5.70201e+07	4.28149e+07	1.09181e+08	0.519522	0.411224	normal
P28798	1.21483e+09	1.48306e+09	2.6138e+09	8.45931e+08	1.31539e+09	1.16632e+09	-0.674672	0.259087	normal
P56480	1.44438e+09	1027890446	1.1714e+09	9.97811e+08	1.25307e+09	8.98329e+08	-0.210405	0.366268	normal
P14824	1.75936e+08	2.48347e+08	1.19652e+08	218510515	1.89935e+08	2.95151e+08	0.371314	0.337714	normal
P10107	3.58415e+08	4.07415e+08	2.21418e+08	499746814	4.30199e+08	4.52825e+08	0.486077	0.129095	normal
P21619	2.53937e+08	1.62792e+08	2.01415e+08	1.71586e+08	1.71484e+08	132301796	-0.378885	0.207095	normal
Q60854	9.08452e+08	9.89472e+08	6.2014e+08	1008068943	1.33662e+09	1375712618	0.563143	0.068432	normal
Q62230	8.55468e+07	6.87438e+07	4.24746e+07	4.18483e+07	5.13535e+07	6.42036e+07	-0.32199	0.421057	normal
O54782	2.84549e+08	3.97673e+08	4.54132e+08	3.02549e+08	3.63991e+08	3.45686e+08	-0.16688	0.502133	normal
O88844	5.32643e+08	5.56709e+08	4.15765e+08	5.37206e+08	5.16549e+08	6.59313e+08	0.186706	0.328134	normal
P29391	3.62867e+09	3.91569e+09	4.06495e+09	2.36168e+09	4616489230	3.3656e+09	-0.16652	0.586457	normal
P29416	5.72961e+08	838990909	6.13553e+08	6.07007e+08	8.2894e+08	9.96512e+08	0.264134	0.391713	normal
P50516	2.17055e+08	2.64674e+08	2.0946e+08	1.94148e+08	2.23077e+08	3.14973e+08	0.0831518	0.757941	normal
Q80YX1	3.11202e+06	4.62208e+06	3.1098e+06	53215008	5.82765e+07	3.98862e+07	3.8032	0.0128738	normal
Q9EQK5	1.75703e+08	1.86008e+08	1.62629e+08	190579808	162530169	2.23312e+08	0.136618	0.434232	normal
P18760	1.1534e+09	1.0758e+09	1.01938e+09	1.22612e+09	1.03185e+09	768337903	-0.10225	0.63859	normal
Q99104	8.10453e+07	7.73351e+07	6.48189e+07	7.80162e+07	4.70291e+07	1.00259e+08	0.0135453	0.96878	normal
Q8K2B3	383446368	3.83912e+08	2.76224e+08	2.47664e+08	2.86866e+08	262257750	-0.389276	0.138474	normal
Q91XV3	2.45436e+08	1.17917e+08	1.11494e+08	1.07965e+08	8.03119e+07	3.67289e+07	-1.0775	0.187551	normal
P29758	1.63672e+08	2.24285e+08	1.52667e+08	1.95994e+08	245820882	2.90898e+08	0.438623	0.147005	normal
Q91ZA3	1.20464e+08	1.46202e+08	112340405	1.4496e+08	107001436	1.70932e+08	0.158071	0.53788	normal
P16675	2.38549e+09	2.60427e+09	2.81212e+09	2318820246	2.27047e+09	3.11175e+09	-0.0187669	0.918177	normal
Q8CGC7	6.05401e+07	4.98281e+07	2.64161e+07	4.50113e+07	3.92031e+07	4.41291e+07	-0.0918918	0.807824	normal
Q9WUU7	3.67176e+09	3200783113	5.82964e+09	2.18073e+09	2.30305e+09	2.07793e+09	-0.952934	0.126276	normal
Q922J3	2.54704e+07	25891038	1.76552e+07	2.7448e+07	2.14739e+07	1.33198e+07	-0.149062	0.671986	normal
P63101	6.87751e+08	6.70286e+08	617963865	7.77944e+08	647593734	7.05518e+08	0.108984	0.313742	normal
Q02819	2.44278e+08	200658597	2.53376e+08	2.37578e+08	1.71371e+08	1.06067e+08	-0.439256	0.244864	normal
P49312	3.55757e+08	303328491	2.81924e+08	2.88691e+08	3.04534e+08	1.78575e+08	-0.285981	0.298195	normal
P19096	6.31667e+07	9.78094e+07	6.12839e+07	9.47353e+07	1.37699e+08	1.48029e+08	0.775512	0.0649071	normal
P08249	1065095369	1.08766e+09	1126904503	1.17992e+09	9.54547e+08	1.0695e+09	-0.0336833	0.740291	normal
Q00612	1.65741e+08	269846284	1.62382e+08	149006451	2.2381e+08	3.02717e+08	0.175954	0.67314	normal
Q64514	2.87289e+07	5.49971e+07	5.57331e+07	3.28905e+07	3.8793e+07	3.94006e+07	-0.328189	0.399387	normal
Q9WV32	345257511	4.02996e+08	3.92861e+08	3.78738e+08	3.97447e+08	4.30667e+08	0.0808041	0.403226	normal
O70370	2.04047e+09	2.10551e+09	2.44596e+09	1.60747e+09	1.43683e+09	1.71243e+09	-0.470732	0.0205858	normal
Q9CVB6	1369855519	1.15861e+09	9.28543e+08	9.33875e+08	1.09388e+09	9.99815e+08	-0.191365	0.381713	normal
P35564	1.76985e+08	1.37791e+08	2.08739e+08	2.31956e+08	2.54212e+08	2.00605e+08	0.391604	0.107099	normal
P81117	112202408	8.51477e+07	7.04055e+07	1.44735e+08	6.0255e+07	6.13518e+07	-0.00763759	0.988743	normal
O35887	3.62388e+08	2.45481e+08	2.01954e+08	3.32162e+08	1.65299e+08	9.32881e+07	-0.455062	0.447023	normal
P47754	3.60711e+08	3.41908e+08	3.94266e+08	3.21539e+08	2.74028e+08	3.42967e+08	-0.224932	0.112452	normal
Q07797	4.45822e+08	3.22832e+08	2.14862e+08	5.31334e+08	400375252	4.28226e+08	0.467518	0.197394	normal
Q91V41	2.25348e+08	3.24201e+08	2.00128e+08	3.56694e+08	2.34222e+08	4.57203e+08	0.48346	0.269417	normal
P06745	5.18535e+07	7.03471e+07	4.63438e+07	1.0407e+08	1.51672e+08	1.7108e+08	1.3405	0.0370606	normal
P26043	3.28197e+07	2.86757e+07	3.60002e+07	2.9403e+07	3.05089e+07	1.79203e+07	-0.324971	0.244386	normal
Q9DBG3	1.3229e+08	1.89184e+08	152477344	172510525	1.81119e+08	2.86881e+08	0.434483	0.269132	normal
Q61543	5.70497e+07	6.88636e+07	8.31312e+07	1.02655e+08	8.46862e+07	7.78508e+07	0.343228	0.151132	normal
P20060	7.12967e+08	1.10547e+09	7.85385e+08	9.41166e+08	9.60956e+08	1.33064e+09	0.312134	0.296921	normal
Q04447	1.31353e+08	1.12477e+08	1.14228e+08	1.53372e+08	1.98506e+08	2.14701e+08	0.662083	0.05164	normal
Q9JHU4	1.20947e+07	1.16836e+07	7.48397e+06	6.85841e+06	1.31401e+07	1.7537e+07	0.263838	0.587195	normal
Q6P5E4	1.28549e+07	13132247	2.61802e+06	2.39367e+07	1.60238e+07	5.07501e+07	1.665	0.179297	normal
P47753	8.06456e+07	8.41524e+07	7.32444e+07	88042086	8.60277e+07	1.19305e+08	0.301527	0.223644	normal
P48036	1.08893e+09	1.49222e+09	1015195553	1.39996e+09	1.21095e+09	1.22453e+09	0.0928586	0.6572	normal
P08228	2.38386e+09	1.69631e+09	2.19534e+09	1.31391e+09	1.46502e+09	8.42148e+08	-0.793312	0.0338039	normal
Q9DCD0	481142673	5.72896e+08	3.52413e+08	5.17407e+08	4.66585e+08	6.08369e+08	0.179108	0.468822	normal
P54071	2.34052e+08	2.57539e+08	2.01448e+08	2.36196e+08	1.78056e+08	3.05316e+08	0.054194	0.841246	normal
P51174	349622118	3.61562e+08	3.12242e+08	4.88914e+08	3.4999e+08	6.28885e+08	0.520239	0.20403	normal
P47757	2.58373e+08	2.6972e+08	2.18097e+08	3.16771e+08	2.59556e+08	3.54247e+08	0.318576	0.142673	normal
Q923D2	6.04377e+08	652590051	6.40057e+08	5.71178e+08	6.93523e+08	6.86705e+08	0.0407756	0.701793	normal
Q99K51	2.15445e+07	3.12391e+07	1.26397e+07	4.55331e+07	4.82424e+07	5.3496e+07	1.1706	0.022908	normal
Q61768	7.47506e+07	6.88763e+07	4.71736e+07	7.06302e+07	5.94494e+07	4.64738e+07	-0.111962	0.686533	normal
P55302	2.77802e+08	3.886e+08	2.77443e+08	3.37684e+08	427391128	1.62692e+08	-0.0247868	0.954447	normal
P05202	4.19219e+08	4.9895e+08	393451686	4.10283e+08	4.62782e+08	6.26831e+08	0.193513	0.452616	normal
Q03265	5.31733e+08	4.6358e+08	408703563	4.33606e+08	3.99805e+08	3.70333e+08	-0.222031	0.194164	normal
Q8BFR5	6.73425e+07	7.15224e+07	5.70263e+07	1.02634e+08	6.10176e+07	1.45813e+08	0.65972	0.260145	normal
P51660	6.85587e+07	8.73947e+07	8.76122e+07	1.08124e+08	8.2934e+07	2.03566e+08	0.696168	0.30297	normal
P17710	8.42613e+07	8.83417e+07	5.14118e+07	8.85598e+07	6.81234e+07	9.71411e+07	0.180237	0.534351	normal
Q9Z1X4	7.07139e+07	6.92936e+07	61022841	7.6918e+07	7.43369e+07	8.92635e+07	0.258734	0.0854633	normal
P09405	3.15921e+08	2.55537e+08	2.45207e+08	259571847	1.97037e+08	1.77085e+08	-0.365959	0.141278	normal
Q8BMK4	5.96154e+08	4.20754e+08	4.02058e+08	5.05532e+08	4.2437e+08	2.08398e+08	-0.31796	0.440987	normal
Q9JII6	5.0549e+08	5.92355e+08	6.54895e+08	4.43511e+08	5.8775e+08	5.42292e+08	-0.155586	0.381119	normal
Q93092	6.16762e+08	7.59046e+08	5.42399e+08	5.09947e+08	5.09344e+08	6.82644e+08	-0.172582	0.448585	normal
P29351	7.43668e+07	8.36336e+07	5.36688e+07	133905935	1.07026e+08	9.2573e+07	0.655898	0.0590419	normal
Q62009	31163.5	4.02225e+06	5.90722e+06	6.19025e+07	6.14676e+07	7.07826e+07	4.28481	0.000284234	up
Q99JY9	2.61112e+08	2.56477e+08	2.39319e+08	3.07931e+08	2.91854e+08	389526636	0.386308	0.118495	normal
P24369	2.33325e+08	2.68949e+08	2.24053e+08	344143615	3.02805e+08	3.20916e+08	0.414185	0.0118914	normal
P07901	5.66254e+06	4.06928e+06	3.23061e+06	9.61669e+06	7.37803e+06	1.46308e+07	1.28675	0.0889495	normal
P97449	5.6957e+07	55959240	4.52334e+07	7.50036e+07	3.57443e+07	7.70716e+07	0.248056	0.543323	normal
P97429	2.53964e+08	3.26689e+08	2.65191e+08	2.18403e+08	3.21584e+08	3.57292e+08	0.0851635	0.740838	normal
Q9JKR6	2.66911e+08	2.98961e+08	2.58489e+08	2.28333e+08	2.84148e+08	2.61691e+08	-0.0906235	0.460663	normal
Q99KC8	5.97511e+07	1.1609e+08	66267432	1.12128e+08	1.04186e+08	1.10999e+08	0.435018	0.250122	normal
O08788	81357820	6.01938e+07	7.69118e+07	6.40486e+07	4.3882e+07	3.82159e+07	-0.579976	0.078778	normal
Q78PY7	8.65261e+07	6.5518e+07	8.76443e+07	81696359	7.90421e+07	1.15065e+08	0.202483	0.436427	normal
Q02053	5.95804e+07	45110584	2.66224e+07	6.06869e+07	5.75771e+07	6.45648e+07	0.477479	0.209808	normal
P17742	3092403194	2.12742e+09	2.52236e+09	2.649e+09	2.25282e+09	1.89894e+09	-0.187043	0.428506	normal
Q64449	1.60153e+07	2.91598e+07	11627682	3.11108e+07	5.46978e+07	35627356	1.09616	0.0796659	normal
Q62465	130868906	1.23288e+08	1.01137e+08	1.73138e+08	1.86475e+08	3.50445e+08	0.998923	0.17097	normal
Q9WTI7	4.81895e+07	6.94579e+07	4.79192e+07	6.16566e+07	5.07007e+07	9.60022e+07	0.331664	0.422241	normal
Q9D8E6	8.42288e+07	1.23729e+08	161765353	1.13604e+08	2.2392e+08	1.57493e+08	0.421031	0.352274	normal
Q7TMK9	8.60208e+07	8.51405e+07	6.74846e+07	8.87496e+07	8.25507e+07	9.54889e+07	0.160829	0.269718	normal
Q8VD75	5.15601e+07	3.70247e+07	2.64818e+07	4.90741e+07	29205375	4.44701e+07	0.0932479	0.799824	normal
P17427	6.98303e+07	1.50583e+08	9.96827e+07	1.17872e+08	1.12776e+08	1.95518e+08	0.412912	0.378538	normal
Q91W90	2.35639e+08	2.47128e+08	1.82855e+08	2.47618e+08	2.54667e+08	1.68753e+08	0.011691	0.960343	normal
Q8QZT1	1.7122e+08	1.52447e+08	1.60128e+08	2.22379e+08	1.55863e+08	1.88035e+08	0.227112	0.286243	normal
O35643	4.82679e+07	6.76919e+07	7.17273e+07	5.66051e+07	8.6292e+07	1.07276e+08	0.414601	0.295589	normal
P62259	2.58193e+08	1.90927e+08	1.56786e+08	3.3808e+08	2.298e+08	2.25056e+08	0.388108	0.261911	normal
Q9D0K2	4.54027e+08	4.49166e+08	4.0102e+08	4.59727e+08	4.7908e+08	6.66626e+08	0.299783	0.264463	normal
P06151	1.96155e+08	2.41167e+08	1.82379e+08	2.38957e+08	410765451	3.68312e+08	0.716144	0.111819	normal
Q8R0Y6	11372790	2.06126e+07	9.83778e+06	2.47633e+07	3.02302e+07	4.49748e+07	1.25717	0.0642852	normal
Q61879	5.50809e+06	3.30258e+06	4.24457e+06	2942892	2205955	1.17966e+06	-1.04469	0.0546455	normal
P29341	1.51919e+08	1.73134e+08	1.81866e+08	1.23636e+08	1.69666e+08	2.09845e+08	-0.0107721	0.965622	normal
P63242	1.62259e+08	1.08561e+08	6.22903e+07	1.84032e+08	1.75302e+08	1.23316e+08	0.53498	0.233245	normal
P51150	4.57168e+08	5.56046e+08	4.88032e+08	5.60785e+08	5.98489e+08	1.13801e+09	0.61377	0.289512	normal
Q9D379	4.32817e+07	7.22506e+07	7.53034e+07	5.52684e+07	6.06908e+07	9.56557e+07	0.149111	0.692918	normal
Q9WV54	2.72857e+08	3.4038e+08	2.85892e+08	3.2697e+08	2.36527e+08	4.99375e+08	0.241367	0.556865	normal
Q00PI9	8.8315e+07	1.31052e+08	8.48243e+07	8.59045e+07	125400356	1.36385e+08	0.192823	0.534341	normal
P50544	5.87121e+07	6.06933e+07	4.36478e+07	6.80153e+07	57217390	1.07621e+08	0.514085	0.264829	normal
Q9Z1Z2	6.27047e+07	6.75591e+07	7.47564e+07	6.97879e+07	7.08416e+07	5.88555e+07	-0.0394855	0.74032	normal
Q3U7R1	6.69532e+07	8.73598e+07	7.62596e+07	7.13013e+07	8.18715e+07	1.00599e+08	0.138313	0.503349	normal
P24527	26099164	2.64398e+07	2.71417e+07	4.27967e+07	4.14183e+07	5.1546e+07	0.768767	0.0266617	normal
Q9D1Q6	1.77197e+08	1.149e+08	1.83873e+08	1.42383e+08	1.36512e+08	1.76455e+08	-0.0638932	0.802243	normal
P27046	82923467	1.11132e+08	8.04805e+07	1.0376e+08	76702236	8.54203e+07	-0.0462059	0.831415	normal
Q11011	2.33736e+07	3.61424e+07	1.47769e+07	2.64057e+07	3.18915e+07	4.51535e+07	0.477645	0.309145	normal
P35486	1.78505e+08	1.79367e+08	1.7649e+08	1.73594e+08	1.58393e+08	2.38813e+08	0.0951724	0.671236	normal
O70133	3.92202e+07	4.56345e+07	2.93193e+07	4.31149e+07	4.53539e+07	9.29073e+07	0.66775	0.299967	normal
B2RXS4	3.11829e+07	4.37235e+07	2.54063e+07	3.08864e+07	2.88691e+07	2.66424e+07	-0.215436	0.483659	normal
Q00519	5.21742e+07	70434385	3.5177e+07	8.04257e+07	62699237	7.91159e+07	0.494158	0.15864	normal
P61161	3.55353e+08	3.41893e+08	231537953	4.32133e+08	3.41342e+08	471133058	0.422278	0.127777	normal
P17751	5.22674e+08	3.87059e+08	522949330	525746172	3.80153e+08	3.08248e+08	-0.238776	0.410597	normal
Q9WUM4	2.53782e+08	3.49094e+08	3.25081e+08	2.28056e+08	3.99062e+08	4.31116e+08	0.189528	0.577979	normal
Q99PT1	2.94657e+08	2.76301e+08	2.27405e+08	3.90868e+08	3.26681e+08	3.11705e+08	0.366483	0.0732045	normal
P68254	2.14883e+07	2.23453e+07	1.2617e+07	3.5124e+07	2.57059e+07	2.8482e+07	0.661862	0.0594707	normal
P08226	7.53117e+07	1.17686e+08	5.87314e+07	1.99862e+08	1.27188e+08	2.53657e+08	1.20594	0.077433	normal
Q922R8	1.13582e+08	1.26657e+08	1.14094e+08	1.62255e+08	2.11881e+08	2.49455e+08	0.815496	0.0670246	normal
Q3TRM8	6.72838e+06	9.34773e+06	2.90743e+06	2.9168e+07	2.28306e+07	3.94273e+07	2.26786	0.0257555	normal
Q9Z0R4	54608259	4.13644e+07	1.61054e+07	3.10035e+07	3.79917e+07	2.15382e+07	-0.30798	0.603467	normal
O08795	2.73037e+08	2.77231e+08	1.89149e+08	3.22622e+08	2.52971e+08	1.96385e+08	0.0621696	0.827257	normal
P14901	1.72254e+08	184456916	1.08625e+08	2.44145e+08	1.79401e+08	2.10855e+08	0.447121	0.137465	normal
P63158	6.58745e+07	1.02009e+08	8.05386e+07	7.02249e+07	5.38146e+07	5.16745e+07	-0.499561	0.133096	normal
Q61207	5.93647e+08	578849998	3.73389e+08	691739859	612865874	4.44167e+08	0.17791	0.543231	normal
O70252	1.37124e+08	1.23422e+08	125301253	1.49348e+08	1.18685e+08	1.33237e+08	0.0565405	0.638755	normal
O08749	1.47896e+08	2.32204e+08	2.87822e+08	1.67497e+08	3.14948e+08	3.18612e+08	0.262222	0.529329	normal
O88958	5.6597e+07	9.14783e+07	5.74919e+07	6.83886e+07	8.2452e+07	1.15387e+08	0.373049	0.327423	normal
Q9D172	9.43489e+07	5.6827e+07	7.58862e+07	1.10563e+08	68508366	8.36023e+07	0.210187	0.509599	normal
P63005	1.16031e+08	1.03705e+08	7.56978e+07	1.06575e+08	1.15976e+08	100498603	0.128918	0.530749	normal
Q8R081	2.26292e+08	2.25365e+08	199274183	2.63643e+08	2.66272e+08	2.55061e+08	0.270143	0.0253118	normal
P17426	1.48275e+07	1.66815e+07	4.12124e+06	3.80537e+07	1.41177e+07	5.10889e+07	1.53511	0.162597	normal
Q571E4	3.89546e+08	3.79182e+08	4.88404e+08	3.23445e+08	2.90445e+08	3.97003e+08	-0.314506	0.155994	normal
P45376	4.64737e+08	558340926	6.9125e+08	3.97874e+08	5.74202e+08	610064740	-0.115766	0.659808	normal
Q07417	1.26349e+08	1.66071e+08	1.29934e+08	1.62213e+08	1.41514e+08	2.20382e+08	0.31141	0.293287	normal
Q9QXT0	4.38252e+08	3.63128e+08	4.01532e+08	3.8264e+08	3.20984e+08	2.06925e+08	-0.401724	0.18987	normal
P61979	1.05994e+08	113295955	4.5819e+07	1.49099e+08	1.04249e+08	1.12408e+08	0.464294	0.268676	normal
P23492	1.23553e+08	1.21743e+08	49974879	1.83261e+08	1.10304e+08	1.28682e+08	0.51605	0.265437	normal
P97351	1.15393e+08	7.46765e+07	74815394	1.71765e+08	1.3169e+08	1.78393e+08	0.863214	0.0223213	normal
P10126	5.09727e+08	4.30041e+08	3.36103e+08	2.91155e+08	4.2805e+08	3.44087e+08	-0.262944	0.333776	normal
Q9EP71	43326961	6.17463e+07	2.91404e+07	1.07838e+08	7.10387e+07	81345470	0.955212	0.0451196	normal
Q8BH61	8.06052e+06	5.63947e+06	4.96349e+06	3.19241e+07	4.09505e+07	4.72932e+07	2.68676	0.0138902	normal
P45377	1.10005e+08	1.64457e+08	1.08423e+08	1.04745e+08	1.81943e+08	1.85191e+08	0.301501	0.41338	normal
P68040	7.77203e+07	4.80257e+07	5.06844e+07	1.13246e+08	1.12608e+08	1.08667e+08	0.922998	0.0286006	normal
Q8CIE6	7.3636e+07	102352109	7.42174e+07	1.22723e+08	7.57558e+07	1.07822e+08	0.291838	0.335295	normal
Q9DCW4	1.9802e+08	239026892	1.76019e+08	2.18778e+08	1.65773e+08	2.6167e+08	0.0759874	0.75909	normal
Q91YW3	6.96838e+07	8.27721e+07	5.54908e+07	6.29951e+07	4.43661e+07	4.46368e+07	-0.45216	0.139832	normal
Q6P4T2	4.03085e+07	5.87373e+07	4.69826e+07	30520204	5.76513e+07	5.40946e+07	-0.0376568	0.907973	normal
Q9CWK8	3.14509e+07	2.61875e+07	1.37109e+07	2.45702e+07	2.78047e+07	1.92506e+07	0.00557391	0.988422	normal
O08807	1.6661e+08	1.95398e+08	1.68913e+08	1.68234e+08	1.88337e+08	1.98794e+08	0.0649433	0.561148	normal
P62897	7.10182e+08	1.21418e+09	2.66208e+09	2.20784e+08	1.03651e+09	3.29797e+08	-1.53099	0.223841	normal
Q99K41	7.9824e+06	1.65007e+07	4.63785e+06	3.66026e+07	8.74688e+07	3.57766e+07	2.45657	0.120145	normal
O35855	8.01928e+07	1.2523e+08	1.09813e+08	1.19543e+08	1.43153e+08	1.92582e+08	0.530321	0.152708	normal
Q9D8N0	9.30928e+07	1.25954e+08	150687548	1.50188e+08	2.84881e+08	2.35013e+08	0.857849	0.110603	normal
Q9DCX2	2.15351e+08	1.60087e+08	2.24504e+08	2.2638e+08	1.82169e+08	1.00324e+08	-0.237517	0.521133	normal
P70296	2.01012e+08	1.94937e+08	1.86036e+08	165569582	2.08177e+08	1.06388e+08	-0.277543	0.368866	normal
Q9JLJ2	54236526	6.15561e+07	4.52293e+07	7.52314e+07	7.52113e+07	80746277	0.521815	0.0261176	normal
P11087	7.18762e+07	5.52468e+07	3.5072e+07	8.20259e+07	8.80959e+07	5.51707e+07	0.47407	0.225446	normal
P42932	2.4787e+07	4.39584e+07	2.96336e+07	2.83359e+07	5.62898e+07	3.3041e+07	0.258284	0.573938	normal
O09131	1.41165e+08	1.24414e+08	8.29473e+07	1.45138e+08	1.00984e+08	1.2015e+08	0.0716481	0.798078	normal
Q640N1	1.4545e+07	2.06615e+07	8.47327e+06	7.42332e+07	5.17698e+07	6.16385e+07	2.10294	0.00684822	up
Q9CQV8	6.01752e+07	56032154	5.73897e+07	5.68943e+07	5.51056e+07	4.9926e+07	-0.100408	0.19996	normal
P50247	6.07179e+07	8.2207e+07	5.44521e+07	7.99072e+07	6.13106e+07	87393164	0.21194	0.414374	normal
P62814	1.30874e+08	1.29334e+08	1.69202e+08	9.45923e+07	81089074	123527473	-0.521201	0.074385	normal
Q9CPY7	4.96676e+07	3.87447e+07	3.44176e+07	6.02036e+07	5.35212e+07	5.73643e+07	0.478085	0.0545642	normal
P97315	3.27945e+07	2.89309e+07	2.37942e+07	8.14925e+07	8.02817e+07	3.10841e+07	1.17321	0.161051	normal
P16110	9.84472e+08	1.36133e+09	9.86232e+08	1.00616e+09	1.64427e+09	1.21823e+09	0.215433	0.478316	normal
Q3TW96	4.31778e+07	7.89818e+07	1.6423e+07	1.45919e+08	1.72264e+08	1.59262e+08	1.78459	0.0141036	normal
P28271	3.94241e+06	7.38153e+06	4.96755e+06	9.44772e+06	1.77394e+07	27832957	1.75584	0.131223	normal
P08752	1.58405e+08	1.3276e+08	1.20781e+08	9.48662e+07	8.09546e+07	1.39371e+08	-0.386225	0.209231	normal
P23780	8.31687e+08	9.41569e+08	1.83619e+09	6.98206e+08	5.20718e+08	7.36371e+08	-0.884393	0.221766	normal
Q9D2V7	2.73961e+07	4.01125e+07	3.34861e+07	3.58368e+07	3.66976e+07	4.75876e+07	0.25022	0.293093	normal
Q9DCN2	163441333	1.6486e+08	1.85178e+08	143055291	7.97929e+07	207825263	-0.253713	0.534991	normal
P68510	2.57485e+08	2.43625e+08	2.11614e+08	3.63651e+08	2.67764e+08	2.71332e+08	0.340978	0.170327	normal
O08528	2.25697e+07	2.99458e+07	1.82089e+07	2.65139e+07	1.99115e+07	3.02045e+07	0.1157	0.688584	normal
Q8BFR4	9.84546e+08	9.73398e+08	1.3847e+09	8.09867e+08	9.79732e+08	8.68333e+08	-0.330687	0.227797	normal
Q9Z1Q9	2.30074e+06	7.06103e+06	1.93657e+07	1.15193e+07	1.38242e+07	2.3621e+07	0.769306	0.34935	normal
Q05186	5.52053e+07	5.52954e+07	2.59059e+07	7.3469e+07	5.8724e+07	2.47655e+07	0.20247	0.71683	normal
Q9EQH3	2.97185e+07	3.82778e+07	1.5412e+07	77138626	1.14578e+08	5.26479e+07	1.55077	0.0824985	normal
P47791	6.97179e+07	1.11421e+08	7.27375e+07	3.92051e+07	72560163	8.8235e+07	-0.344127	0.414452	normal
P26040	8.96807e+06	6.30798e+06	598072	5787505	2642122	4.75485e+06	-0.267836	0.759877	normal
Q8VDM4	1.92839e+07	2.77103e+07	1.99352e+07	3.82614e+07	3.68824e+07	6.49313e+07	1.06549	0.10622	normal
Q9QZD9	3.04408e+07	4.10063e+07	2.89728e+07	6.88981e+07	6.52344e+07	6.05294e+07	0.954925	0.00395975	normal
Q3TCN2	260390290	3.41517e+08	1.89963e+08	1.59133e+08	2.12782e+08	1.87639e+08	-0.500988	0.21219	normal
P70158	79759013	1.41415e+08	1.51078e+08	1.093e+08	1.65428e+08	1.52213e+08	0.197755	0.55342	normal
P62806	2.04949e+09	2.39868e+09	2.72414e+09	9.99749e+08	1.23529e+09	1270216494	-1.03292	0.0133997	normal
P19324	3.31426e+07	3.1125e+07	1.91668e+07	5.3837e+07	7.83084e+07	5.52958e+07	1.16772	0.0293779	normal
Q8VEK3	1.51798e+08	1.56881e+08	6.71769e+07	1.18725e+08	8.78591e+07	111259521	-0.241864	0.581621	normal
Q9CXI5	7.76282e+08	6.91677e+08	7.3755e+08	7.20919e+08	5.13786e+08	469981186	-0.371606	0.154511	normal
Q99PV0	6.59998e+07	4.53368e+07	6.03964e+07	4.32114e+07	50160265	4.70053e+07	-0.290861	0.226733	normal
Q9Z0J0	1.10844e+09	1.34516e+09	1.47252e+09	1.45146e+09	1.05652e+09	1322432699	-0.0356045	0.849707	normal
Q8CFX1	2.78951e+08	263267795	2.78216e+08	2.10937e+08	1.83456e+08	1.98512e+08	-0.468587	0.00248374	normal
P17879	1.21179e+08	1.01954e+08	106166329	6.24979e+07	8.78134e+07	5.58235e+07	-0.67581	0.0315316	normal
P45952	1.16988e+08	1.61001e+08	1.2788e+08	1.6293e+08	1.0075e+08	1.57391e+08	0.0530497	0.843728	normal
P09671	3.52904e+08	4.53031e+08	4.28055e+08	4.95762e+08	3.75296e+08	467533225	0.117384	0.502498	normal
Q8QZS1	4.12359e+07	5.91715e+07	28738835	6.5742e+07	25054896	5.52752e+07	0.177674	0.728694	normal
Q3U1J4	3.15705e+07	4.26062e+07	1.60995e+07	4.30022e+07	4.66223e+07	64656018	0.773138	0.105824	normal
Q9Z0X1	5.14624e+07	6.50454e+07	5.41395e+07	5.37383e+07	4.73201e+07	7.34757e+07	0.0324919	0.89338	normal
Q60932	5.2352e+07	7.85092e+07	5.7369e+07	4.41061e+07	7.18738e+07	5.67628e+07	-0.123873	0.672621	normal
Q99KV1	1.4253e+08	1.22829e+08	1.72334e+08	1.93605e+08	8.85956e+07	8.70608e+07	-0.245278	0.596529	normal
Q99MN9	6.89057e+07	7.7427e+07	7.73134e+07	5.23074e+07	5.94616e+07	103703033	-0.0537173	0.881954	normal
P21981	63643806	7.04872e+07	7.20923e+07	1.00119e+08	4.72647e+07	6.99897e+07	0.075968	0.832019	normal
P70699	1.50095e+08	2.07244e+08	1.44449e+08	1.54571e+08	1.92586e+08	1.99786e+08	0.124312	0.5755	normal
Q9R1P4	1.42551e+08	1.64627e+08	1.25563e+08	9.98005e+07	1.9446e+08	1.8187e+08	0.137848	0.684516	normal
P62983	113633101	5.26586e+07	9.16153e+07	8.44123e+07	92529163	4.42564e+07	-0.221514	0.627307	normal
P61982	3.26101e+08	2.18487e+08	2.26651e+08	3.1177e+08	179162734	1.87397e+08	-0.185191	0.60538	normal
Q64191	3.30179e+08	2.65946e+08	2.6207e+08	3.09207e+08	2.30213e+08	2.40014e+08	-0.13888	0.474546	normal
Q9R111	2.13572e+07	3.37826e+07	2.56962e+07	5.59688e+07	60304709	53210250	1.06808	0.00488447	up
Q99LC5	2.3786e+08	2.66082e+08	2.57614e+08	2.30049e+08	2.27004e+08	2.82729e+08	-0.0418511	0.741296	normal
Q8VCT3	4.99345e+07	5.99596e+07	3.76047e+07	4.63426e+07	6.16592e+07	6.64109e+07	0.241802	0.368647	normal
Q8VIJ6	139476939	1.42294e+08	1.70631e+08	1.75233e+08	142365471	1.86519e+08	0.156156	0.360981	normal
P12970	1.17205e+08	1.49587e+08	115267700	8.67463e+07	1.32811e+08	1.06101e+08	-0.230438	0.342175	normal
Q61656	2.30361e+07	29560165	2.12053e+07	4.28586e+07	2.60864e+07	5.1158e+07	0.702549	0.161697	normal
P47962	1.25678e+08	1.22433e+08	8.47024e+07	1.56216e+08	1.25078e+08	1.70401e+08	0.440638	0.102304	normal
Q91V92	1.9022e+07	20853061	9.55256e+06	2.17559e+07	3.15524e+07	3.32965e+07	0.80913	0.0689525	normal
P51569	205242804	3.85096e+08	3.30078e+08	2.17043e+08	3.0034e+08	5.14045e+08	0.164285	0.741819	normal
P31230	1.70467e+07	2.57765e+07	7352944	2.75096e+07	1.86817e+07	2.69312e+07	0.543316	0.292943	normal
P97821	5.97479e+08	7.52737e+08	5.69747e+08	436848247	4.74391e+08	4.95988e+08	-0.448224	0.0847002	normal
Q62192	1.43499e+07	2.96451e+07	1.08891e+07	4.86173e+07	46460994	8.66689e+07	1.72748	0.0661908	normal
Q60631	2.36332e+08	2.00027e+08	2.37614e+08	1.79165e+08	1.94119e+08	1.60591e+08	-0.336188	0.0436694	normal
P23116	7.80472e+07	5.41517e+07	3.03536e+07	8.82145e+07	4.70895e+07	3.26707e+07	0.0473379	0.937462	normal
Q62351	4.78431e+07	5.3961e+07	4.4704e+07	8.88772e+07	5.47739e+07	1.31393e+08	0.908684	0.191282	normal
Q9R0P3	2.14847e+08	2.5881e+08	214736212	2.23014e+08	2.16511e+08	2.11739e+08	-0.0799891	0.490053	normal
Q9D6R2	71135190	83908481	65371865	9.11263e+07	8.8686e+07	1.09953e+08	0.394658	0.0583854	normal
Q8VDN2	5.57484e+07	7.87378e+07	7.7189e+07	4.76386e+07	3.34121e+07	4.30075e+07	-0.770835	0.038448	normal
Q8BMS1	7.1457e+07	6.97251e+07	5.0358e+07	7.45512e+07	6.08389e+07	8.39755e+07	0.19569	0.38562	normal
Q9ET54	9.35734e+06	1.47183e+07	3.26746e+06	4.74183e+07	5.3877e+07	2.75604e+07	2.2365	0.0356991	normal
Q8VHY0	8893349	1.21203e+07	1.11382e+07	20140992	4.1679e+07	3.19883e+07	1.54481	0.0776053	normal
Q9CZ13	7.27396e+07	8.1375e+07	6.03068e+07	7.18469e+07	6.38974e+07	5.55284e+07	-0.164818	0.377467	normal
P63085	5.54357e+06	1.01842e+07	6.1186e+06	1.24071e+07	1.61717e+07	2.43861e+07	1.27764	0.0832687	normal
P70441	2.54741e+07	2.66742e+07	2.81983e+07	2.78698e+07	3.87722e+07	1.80221e+07	0.0755124	0.833313	normal
O88531	3.1173e+08	3.84879e+08	402454129	2.43374e+08	2.5777e+08	332103901	-0.399458	0.0860162	normal
Q9EQH2	5.19802e+07	5.86134e+07	4.02156e+07	6.37318e+07	7.15847e+07	1.02975e+08	0.660004	0.120373	normal
Q62422	9.38651e+07	1.2323e+08	8.98842e+07	126560834	175329872	1.49151e+08	0.55512	0.0570301	normal
Q9R0P5	5.85019e+07	5.59575e+07	4.09726e+07	1.31545e+08	9.83995e+07	1.01318e+08	1.09169	0.0161913	normal
Q8JZN5	8768710	15183377	4.05721e+06	2.51987e+07	1.25972e+07	3.09566e+07	1.29551	0.113208	normal
Q62426	2.97418e+08	4.50351e+08	3.20807e+08	1.85586e+08	567533980	2.93223e+08	-0.0303319	0.956254	normal
P15864	9.97947e+08	1.17254e+09	1.34292e+09	6.3643e+08	7.90171e+08	6.5656e+08	-0.754094	0.0248296	normal
P62984	2.8721e+06	1.74354e+06	979476	3.6528e+06	4.52657e+06	1.38523e+06	0.773537	0.30431	normal
Q9JLT4	2.06248e+07	3.97969e+07	1.1016e+07	3.62185e+07	2.39879e+07	4.49652e+07	0.557989	0.346917	normal
O55029	1.46989e+07	3.14923e+07	2.38039e+07	2.18295e+07	2.8144e+07	2.92371e+07	0.178442	0.609431	normal
Q9CPV4	3.06159e+07	6.95345e+07	3.46923e+07	5.76146e+07	92356493	7.26329e+07	0.723201	0.143076	normal
Q91WQ3	3.30674e+07	4.29958e+07	3.62425e+07	4.13988e+07	3.88686e+07	3.75082e+07	0.0686114	0.608188	normal
Q8BGQ7	7.62628e+06	5.37799e+06	3.4338e+06	1.98759e+07	1.82989e+07	1.05753e+07	1.56836	0.0482739	normal
Q9DCJ9	3.3634e+07	6.98621e+07	3.53027e+07	5.84185e+07	8.53366e+07	9.09501e+07	0.757854	0.109934	normal
O55143	1.04561e+07	9.09993e+06	6.60718e+06	2.00036e+07	8.00298e+06	2.00213e+07	0.876335	0.204393	normal
P47934	1.44476e+07	3.51781e+07	20575974	2.38719e+07	1.94905e+07	4.75663e+07	0.373231	0.556319	normal
Q501J6	5.77222e+06	4267821	5.23229e+06	1.74419e+07	8.57831e+06	1.93492e+07	1.5708	0.0917222	normal
P16045	5.95049e+08	6.75663e+08	3.37982e+08	8.30519e+08	1.00619e+09	6.32427e+08	0.618114	0.125669	normal
O08529	1.06122e+07	1.22738e+07	6.61096e+06	3.33918e+07	2.76421e+07	3.28486e+07	1.67029	0.00102441	up
Q9CZU6	527000045	8.80513e+08	6.2138e+08	5.37933e+08	7.08495e+08	911429285	0.0889064	0.790115	normal
Q6PDG5	3.55043e+07	3.41466e+07	2.02795e+07	3.01163e+07	2.78951e+07	1.88144e+07	-0.227218	0.508859	normal
Q9DCM0	9.83233e+07	1.18703e+08	8.46112e+07	1.07087e+08	1.19006e+08	9.07142e+07	0.0707851	0.714876	normal
Q9WTP6	3.67252e+07	4.23343e+07	3.16294e+07	6.22213e+07	5.10957e+07	6.45281e+07	0.68411	0.0146637	normal
Q9CWJ9	9.86496e+06	6481334	7.044e+06	2.57366e+07	2.88334e+07	2.96538e+07	1.84832	0.000238617	up
P05063	5.84025e+06	1.15074e+07	8.52732e+06	1.05911e+07	5.69037e+06	9.07437e+06	-0.0292366	0.940757	normal
P05201	4.83469e+07	6.02236e+07	4.57898e+07	48763529	8.38618e+07	1.07958e+08	0.640237	0.232188	normal
Q9QWK4	2.13288e+08	2.50231e+08	381719118	1.34792e+08	1.43338e+08	1.09503e+08	-1.12467	0.0910694	normal
Q60668	3.00982e+08	3.13737e+08	3.49386e+08	2.45112e+08	2.53671e+08	1.69153e+08	-0.529481	0.0464341	normal
P70349	35393245	2.34095e+07	2.30929e+07	5.10995e+07	8.50218e+07	5.84582e+07	1.2485	0.0527314	normal
P97807	8.56146e+07	5.81124e+07	9.39824e+07	1.16537e+08	1.2532e+08	1.45382e+08	0.704026	0.0246201	normal
Q9JMH6	4.3518e+07	5.83223e+07	3.46419e+07	43189366	37677759	6.37458e+07	0.083483	0.809595	normal
Q9JJU8	1.12914e+08	9.9028e+07	1.12566e+08	1.13758e+08	1.10283e+08	6.52042e+07	-0.165964	0.535903	normal
Q9EQP2	1.08534e+08	1.10699e+08	9.38507e+07	4.65812e+07	119481799	7.41413e+07	-0.382287	0.371848	normal
Q9CQI6	5.33133e+08	7.07236e+08	667166536	6.01645e+08	7.38708e+08	7.62762e+08	0.140818	0.420814	normal
Q9D8Y0	2.23554e+08	2.60447e+08	2.2612e+08	130275248	269793473	1.29982e+08	-0.421936	0.3254	normal
P16332	3.24009e+07	3.24225e+07	3.2398e+07	4.08312e+07	3.40456e+07	58213411	0.453058	0.238528	normal
P53810	2.23713e+07	4.6382e+07	1.77764e+07	6.07159e+07	5.69975e+07	7.89076e+07	1.18415	0.033402	normal
Q9QUR6	9.05974e+06	1.03548e+07	6.15224e+06	11577274	1.89225e+07	27071300	1.17107	0.131462	normal
Q9WU78	1.86281e+07	1.66687e+07	7.2204e+06	14649997	8.10262e+06	16057399	-0.131617	0.789279	normal
Q80T21	2.31473e+06	1.22397e+07	11495422	3.00839e+07	4.32807e+07	2.16707e+07	1.86719	0.0478828	normal
Q9Z2U0	1.1913e+08	1.40197e+08	8.81308e+07	123029229	1.08458e+08	1.21824e+08	0.0241024	0.911527	normal
Q61166	29844451	2.15067e+07	5.53562e+06	2.38631e+07	3.30873e+07	3.00528e+07	0.612976	0.293463	normal
Q9QUI0	8.22577e+07	105929638	5.09095e+07	2.65031e+08	1.38012e+08	2.15444e+08	1.37115	0.0589183	normal
Q921M3	1.65409e+07	3.1675e+07	9.07316e+06	2.78652e+07	2.86325e+07	6.03761e+07	1.02862	0.203975	normal
P10649	2.34843e+08	2.40914e+08	1.78433e+08	2.10363e+08	2.24473e+08	2.45879e+08	0.0573403	0.719551	normal
Q8BFZ3	6.97756e+06	5.05486e+06	1.37911e+06	1.29391e+07	1.67699e+07	1.15978e+07	1.6229	0.0147378	normal
Q9JHK5	2.20419e+07	2.10994e+07	1.89738e+07	3.81308e+07	2.30916e+07	4.02996e+07	0.708775	0.132299	normal
P97434	39393945	5.58007e+07	3.30202e+07	27398635	3.01077e+07	1.83915e+07	-0.756434	0.106672	normal
P11835	5.82253e+07	4.24486e+07	2.5865e+07	3.73391e+07	1.88864e+07	3.23458e+07	-0.51467	0.321907	normal
Q60710	1.90076e+07	21329471	9.79462e+06	2.80306e+07	1.82121e+07	3.29497e+07	0.659637	0.160738	normal
Q99L47	1.40607e+08	116661701	7.78051e+07	1.77331e+08	1.58909e+08	95808677	0.366715	0.356769	normal
Q8BP47	37006822	3.1525e+07	23710624	3.03902e+07	2.19501e+07	2.70634e+07	-0.216225	0.411045	normal
Q8VDJ3	5.44882e+07	4.19456e+07	2.10456e+07	7.39567e+07	6.47865e+07	3.07464e+07	0.52879	0.353865	normal
Q9WVA4	1.69084e+08	1.48537e+08	9.03737e+07	2.30144e+08	330921643	1.88708e+08	0.877904	0.0960095	normal
Q9D0F9	6.86415e+06	1.31511e+07	2.29146e+06	2.1963e+07	1.48711e+07	1.71545e+07	1.27518	0.0575661	normal
Q9D8U8	5.93774e+07	4.94233e+07	1.67464e+07	6.26919e+07	5.16321e+07	4.08421e+07	0.305585	0.541992	normal
Q921I1	2.88514e+07	3.52772e+07	4.01106e+07	2.3233e+07	2.09955e+07	2.68107e+07	-0.553211	0.0569987	normal
P01899	7.85873e+07	7.99648e+07	4.38946e+07	8.88286e+07	7.81702e+07	7.22342e+07	0.240874	0.41561	normal
P08905	1.05249e+09	965328675	2.17402e+09	6.23944e+08	7.94134e+08	1.05742e+09	-0.759866	0.276545	normal
P70290	4.44364e+07	4.00047e+07	5.41984e+07	2.31652e+07	3.67094e+07	4.96494e+07	-0.34009	0.344438	normal
P43274	7.50223e+07	1.03789e+08	7.80596e+07	6.98423e+07	7.50022e+07	3.57006e+07	-0.508684	0.178606	normal
Q9ESP1	9.37392e+07	70668805	1.12787e+08	6.11156e+07	9.78324e+07	5.12842e+07	-0.398916	0.299487	normal
Q91W50	3.3945e+07	25925509	28462396	2.82076e+07	1.99351e+07	25498413	-0.262442	0.222741	normal
P15532	4.44822e+08	5.20496e+08	3.67771e+08	4.34544e+08	4.96498e+08	5.74073e+08	0.175101	0.392117	normal
Q7TMR0	1.86177e+09	1623243712	2.70327e+09	1.6678e+09	1.07223e+09	9.58679e+08	-0.742515	0.113166	normal
Q99KK7	15205872	2.12913e+07	1.20084e+07	1.84777e+07	1.67226e+07	2.97738e+07	0.421716	0.334944	normal
P42208	8.11421e+07	7.13968e+07	4.28927e+07	7.20803e+07	1.29251e+08	1.06876e+08	0.657239	0.145313	normal
O70318	3.54658e+07	2.18696e+07	1.10354e+07	1.98458e+07	1.54336e+07	1.28825e+07	-0.505487	0.444389	normal
Q920A5	4.8368e+08	5.0788e+08	2.96534e+08	5.032e+08	3.33055e+08	4.8917e+08	0.0412178	0.892481	normal
Q91YI0	3.3533e+07	5.49125e+07	3.17203e+07	3.30524e+07	4.30487e+07	4.02384e+07	-0.0466868	0.885075	normal
Q8CAQ8	4.02447e+07	22367475	1.88771e+07	2.82051e+07	1.72539e+07	12620691	-0.488575	0.394399	normal
Q9Z1G4	3.38159e+07	7.59245e+07	5.11488e+07	2.61947e+07	1.8629e+07	3.95178e+07	-0.931755	0.160435	normal
Q9DB77	6.18601e+07	5.61723e+07	3.73204e+07	8.39393e+07	9.68476e+07	6.8635e+07	0.683039	0.0471251	normal
P62821	2.81719e+08	3.495e+08	229382060	6.05534e+08	286380076	4.65461e+08	0.657402	0.20753	normal
P55937	9.86985e+06	4.91436e+06	5856361	1.13247e+07	4.38864e+06	5.89233e+06	0.0659247	0.907969	normal
P97371	7.95893e+07	1.71344e+08	1.8148e+08	1.09137e+08	1.49376e+08	1.23797e+08	-0.17767	0.66701	normal
Q8BH04	3.61724e+07	4.85901e+07	4.34031e+07	4.85373e+07	9.45839e+07	4.53252e+07	0.556145	0.333226	normal
Q6PHZ2	2.53492e+07	5.50743e+07	57794543	3.37808e+07	7.40727e+07	5.11056e+07	0.20171	0.681314	normal
Q9EPL9	5.23138e+06	12923626	5.96678e+06	1.37629e+07	2.85866e+07	4.30128e+07	1.82326	0.12769	normal
P50396	5.84935e+06	8.32245e+06	5.99393e+06	8.51971e+06	9.24191e+06	1.08692e+07	0.505665	0.0575468	normal
O08810	7.98117e+06	9.66972e+06	7.03566e+06	1.63157e+07	1.49571e+07	3.12231e+07	1.34003	0.133853	normal
Q99JY0	88462705	7.72149e+07	5.13084e+07	8.50332e+07	1.04367e+08	1.16676e+08	0.496287	0.109385	normal
O88487	1.62228e+07	1.3485e+07	9060840	1.12559e+07	8.61616e+06	8066588	-0.472627	0.220336	normal
P0DOV2	1.86544e+07	2.58173e+07	1.49402e+07	15328663	3.31785e+07	2.57608e+07	0.321989	0.469741	normal
Q8C0L6	4.21354e+07	6.23375e+07	3.72739e+07	4.00327e+07	52031983	52232296	0.0257259	0.928019	normal
P54818	9.68543e+07	72355690	3.98623e+07	1.89456e+08	1.10112e+08	1.63973e+08	1.1487	0.0473307	normal
Q61425	7.38775e+07	1.25472e+08	9.47289e+07	9.32989e+07	7.77438e+07	1.24392e+08	0.00663709	0.98332	normal
P15626	1.21201e+08	1.44885e+08	148203043	1.13086e+08	1.40116e+08	1.41769e+08	-0.0688902	0.636396	normal
P53994	2.34356e+07	3.46641e+07	1.72319e+07	47855788	36519673	7.18638e+07	1.05243	0.105448	normal
Q63844	1.77446e+07	2.20045e+07	1.21894e+07	3.54569e+07	1.13831e+07	2.95958e+07	0.557444	0.381788	normal
P57759	4.08663e+08	3.6455e+08	3.41076e+08	4.47389e+08	2.54915e+08	3.01585e+08	-0.150522	0.598763	normal
P62702	3.40278e+07	5.31331e+07	2.95153e+07	7.23922e+07	9.76661e+07	1.41246e+08	1.41582	0.0704775	normal
P11103	1.25113e+07	1.46751e+07	1.59956e+07	2.02513e+07	7.68623e+06	1.45881e+07	-0.0220942	0.958391	normal
P49935	3.70094e+08	4.35697e+08	5.53492e+08	3.26582e+08	4.19741e+08	4.49014e+08	-0.185428	0.454203	normal
Q9R0E1	40647748	5.59678e+07	2.08663e+07	3.48312e+07	4.50963e+07	4.09603e+07	0.0412303	0.923112	normal
Q9CY64	1.73655e+07	3.32903e+07	15015372	5.42766e+07	3.3136e+07	6.81933e+07	1.24457	0.0789803	normal
P84091	8.99484e+07	5.75223e+07	3.6344e+07	1.18846e+08	1.03397e+08	1.306e+08	0.940774	0.0493062	normal
Q99JI6	1.90062e+08	203764103	1.23467e+08	2.44602e+08	2.26403e+08	3.09227e+08	0.592921	0.068044	normal
Q61595	1.2067e+08	7.32862e+07	2.27498e+08	6.61465e+07	6.38629e+07	2.08637e+07	-1.48204	0.178361	normal
P62960	4.07683e+07	4.38402e+07	6.44901e+07	3.86849e+07	3.37315e+07	3.6367e+07	-0.454809	0.209723	normal
Q9CPW4	2.55051e+08	249362304	3.05139e+08	2.00233e+08	3.06298e+08	2.3291e+08	-0.130689	0.560561	normal
P70248	1.21875e+07	1.88298e+07	8.45713e+06	28364847	22672871	4.08982e+07	1.21971	0.0624395	normal
Q3UQ44	2.30561e+06	3.8291e+06	4.27249e+06	4.18849e+06	3.57859e+06	6.69246e+06	0.47444	0.307189	normal
P62908	5.10588e+07	3.74465e+07	24400236	9.84142e+07	8.62624e+07	1.11042e+08	1.38911	0.00446881	up
Q9QUM9	6.56265e+07	1.04029e+08	9.42515e+07	1.00806e+08	7.12284e+07	1.10709e+08	0.0994668	0.723455	normal
Q9D0I9	4.90726e+06	6.9802e+06	2.02775e+06	1.72165e+07	5.21996e+06	2.15381e+07	1.66001	0.168732	normal
Q07076	5.58077e+07	6.21054e+07	4.88937e+07	7.93844e+07	4.80281e+07	7.18788e+07	0.256701	0.375669	normal
Q9DC61	1.38107e+07	1.44925e+07	8.5095e+06	23811651	1.65476e+07	2.75976e+07	0.884415	0.0644651	normal
P20108	1.60074e+08	1.76962e+08	1.4332e+08	1.61279e+08	1.29061e+08	2.03539e+08	0.0400558	0.8619	normal
P46460	1.79097e+07	2.50617e+07	1.99512e+07	1.39931e+07	1.6604e+07	2.57724e+07	-0.158662	0.632933	normal
P50428	8.47129e+08	6.51948e+08	2.7736e+09	4.53449e+08	8.03097e+08	4.15496e+08	-1.35353	0.328094	normal
P26645	1.77529e+07	1.73856e+07	2.98132e+07	1.46765e+07	1.21817e+07	5.74776e+06	-0.99423	0.102379	normal
P99029	5.86694e+08	6.19238e+08	8.11887e+08	7.28731e+08	838927582	5.829e+08	0.0919141	0.687318	normal
Q9D0E1	2.60758e+07	43009617	3.50187e+07	2.32577e+07	4.27064e+07	3.15991e+07	-0.0936188	0.784892	normal
Q8K183	5.31495e+07	5.67648e+07	8.81256e+07	66962105	9.94408e+07	1.55574e+08	0.701168	0.247847	normal
Q01768	9.19022e+07	1.88193e+08	1.11969e+08	1.18957e+08	2.45121e+08	1.67291e+08	0.438622	0.381824	normal
P70372	1.13431e+08	1.98145e+08	1.48316e+08	1.38303e+08	159228324	1.1133e+08	-0.169686	0.587249	normal
Q921M4	1.66303e+07	1.17833e+08	4.67018e+07	1.09913e+07	28622579	1.38742e+07	-1.76002	0.290436	normal
Q8K354	3.1577e+07	5.09604e+07	3.87279e+07	3.23881e+07	6.31102e+07	6.86654e+07	0.436969	0.340921	normal
P62962	3.20186e+08	5.02816e+08	3.44176e+08	4.70647e+08	7.06164e+08	6.54471e+08	0.649828	0.0760465	normal
P08074	119825009	9.18955e+07	1.37735e+08	5.30807e+08	4.88595e+08	367454893	1.98864	0.0143903	normal
Q3UPL0	1.98378e+07	2.6909e+07	1.4277e+07	3.50011e+07	4.37749e+07	3.52604e+07	0.902051	0.0211114	normal
Q91VM9	2.81833e+07	3.68693e+07	3.06588e+07	2.4735e+07	3.00023e+07	3.28288e+07	-0.128318	0.48233	normal
P70333	1.27252e+08	9.39703e+07	7.46712e+07	1.12306e+08	7.68404e+07	5.7979e+07	-0.259838	0.503262	normal
Q811D0	8.77865e+06	1.39762e+07	1.07539e+07	11983702	1.3631e+07	9.12946e+06	0.0522337	0.847548	normal
Q99LX0	2.97197e+08	3.11454e+08	2.83527e+08	2.90702e+08	3.60521e+08	2.42535e+08	0.00255336	0.989292	normal
O35298	2.06783e+07	4.05046e+07	3.24724e+07	4.58273e+07	4.32019e+07	6.80096e+07	0.745689	0.102384	normal
O89023	1.58722e+08	323140652	5.27142e+08	9.24936e+07	4.32926e+08	422242712	-0.0904886	0.901052	normal
Q9WV80	1.5998e+07	1.40595e+07	9.52527e+06	1.43816e+07	2.22505e+07	2.34024e+07	0.60092	0.126905	normal
O88668	3.41904e+08	3.70131e+08	4.15526e+08	2.54882e+08	2.28988e+08	336181729	-0.459416	0.0662941	normal
P04117	4.52781e+08	3.72414e+08	2.59373e+08	4.0819e+08	3.21427e+08	3.19412e+08	-0.0480656	0.863377	normal
Q8BSY0	36166985	3.37752e+07	1.7023e+07	5.0791e+07	38681287	4.44019e+07	0.622369	0.104573	normal
P05213	2.24388e+07	1.29152e+07	3.65147e+06	2.44865e+07	3.89159e+07	1.57971e+07	1.02181	0.199654	normal
Q91YQ5	5.1493e+07	4.90004e+07	3.31003e+07	5.65661e+07	4.30514e+07	55802354	0.21832	0.375459	normal
Q9Z204	3.82681e+08	4.34213e+08	537577568	2.86876e+08	2.87431e+08	2.74125e+08	-0.674858	0.0645233	normal
Q9WV92	3.97168e+06	4.01227e+06	1.31019e+06	2.87924e+06	2.38864e+06	5.78386e+06	0.249881	0.694882	normal
O55131	2.48207e+07	2.62905e+07	1.65043e+07	4.34587e+07	3.01696e+07	1.85652e+07	0.447312	0.37902	normal
Q8VE37	1.40251e+07	1.20629e+07	1.32606e+07	1.35052e+07	5.96425e+06	1.51973e+07	-0.182757	0.640228	normal
Q9JHI5	98629796	1.25345e+08	9.42459e+07	9.99571e+07	7.08389e+07	1.13634e+08	-0.161951	0.520874	normal
O35657	1.22457e+08	1.23686e+08	1.12516e+08	1.14571e+08	1.14186e+08	1.28191e+08	-0.00689254	0.926849	normal
O08709	76172357	1.28411e+08	6.6612e+07	90215014	2.02114e+08	8.07726e+07	0.46024	0.492783	normal
Q8BG07	1.00453e+08	1.09135e+08	1.04041e+08	7.40763e+07	7.07163e+07	9.31892e+07	-0.398211	0.0557598	normal
P37804	1.04667e+07	9.92826e+06	1.52553e+06	8.13532e+07	117600061	4.03682e+07	3.4486	0.0807578	normal
Q9QZ08	3.18955e+07	4.22937e+07	1.1039e+07	5.35891e+07	5.09493e+07	4.31233e+07	0.792892	0.14104	normal
P60843	1.33999e+07	1.21835e+07	7.34427e+06	6.50709e+06	1.34698e+07	1.67992e+07	0.159468	0.73982	normal
P52825	1.41797e+07	2.35517e+07	1.38947e+07	2.56177e+07	1.23047e+07	3.46783e+07	0.491882	0.407071	normal
P47911	1.07456e+08	1.06682e+08	7.2632e+07	1.16972e+08	1.58777e+08	1.5349e+08	0.581888	0.0539511	normal
Q9Z1Q5	57099589	8.91054e+07	6.16459e+07	7.23105e+07	1.02896e+08	1.22483e+08	0.518257	0.175084	normal
Q99J77	6.60853e+06	8.08634e+06	6.4336e+06	7.50893e+06	1.04523e+07	16773571	0.717195	0.23622	normal
Q8BIJ6	3.23455e+07	2.4957e+07	2.34941e+07	3.00871e+07	3.61265e+07	4.28804e+07	0.433205	0.115503	normal
Q91VC3	9.75432e+06	5.67061e+06	3.43386e+06	7.9792e+06	5.97571e+06	9.2864e+06	0.301454	0.53399	normal
Q8R164	5.84396e+07	71267855	5.78529e+07	4.41791e+07	4.1351e+07	7.13363e+07	-0.25782	0.406761	normal
P40336	4.70444e+07	5.63437e+07	3.31034e+07	6.56198e+07	5.11977e+07	5.8702e+07	0.362821	0.190571	normal
Q8C1B7	1.15053e+07	9.13219e+06	3.59422e+06	4.65802e+07	1.02597e+08	82600074	3.25777	0.0492287	normal
Q60605	6.60879e+08	4.98252e+08	3.90278e+08	3.84321e+08	4.29508e+08	3.15022e+08	-0.456862	0.209398	normal
P17563	7.66545e+06	1.52896e+07	10549668	6.97155e+06	1.56516e+07	1.44011e+07	0.144109	0.755201	normal
Q64442	5.70023e+07	5.22592e+07	3.97225e+07	3.64107e+07	4.44695e+07	4.83779e+07	-0.204903	0.358896	normal
Q9Z2W0	4.27481e+07	2.24113e+07	2.62194e+07	4.53256e+07	4.93379e+07	3.20464e+07	0.471598	0.223618	normal
P28474	3.63881e+07	3.7147e+07	2.67552e+07	4.19703e+07	3.09632e+07	3.39532e+07	0.0919005	0.663531	normal
O35286	7.05984e+06	1.37583e+07	9191109	1.99531e+07	1.13213e+07	1.9289e+07	0.752688	0.122005	normal
Q9EPU0	2.59033e+06	4.29335e+06	3.52721e+06	6.74716e+06	4.24337e+06	1.24321e+07	1.16981	0.211788	normal
P25911	2.09095e+07	4.29532e+07	2.44659e+07	4.08305e+07	3.45318e+07	5.15973e+07	0.523417	0.208965	normal
P09055	3.57232e+07	3.66105e+07	1.80105e+07	3.77679e+07	3.59162e+07	2.31215e+07	0.0996592	0.792126	normal
O35737	1.83043e+07	13651992	7.22385e+06	1.3037e+07	1.34123e+07	1.1887e+07	-0.0314072	0.938553	normal
Q9Z0H4	3.32796e+07	4.66458e+07	3.12226e+07	4.45288e+07	5.1356e+07	5.45543e+07	0.436697	0.0956447	normal
Q9D0F3	1.0404e+07	8.24026e+06	4.86978e+06	7.70446e+06	1.20124e+07	2.83024e+07	1.03009	0.321607	normal
P80314	8.02534e+06	3.32425e+06	6.10866e+06	9.41752e+06	5.89997e+06	8.71707e+06	0.461202	0.279055	normal
Q60973	4.8861e+07	6.33928e+07	4.31062e+07	7.97924e+07	7.22437e+07	7.27178e+07	0.53273	0.0466378	normal
P05555	1.82171e+07	5.91851e+07	2.20203e+07	8.25493e+06	1.79549e+07	2.09847e+07	-1.07495	0.313159	normal
Q61937	218528720	2.58919e+08	1.3082e+08	3.20143e+08	1.94955e+08	1.89715e+08	0.212534	0.602802	normal
O35551	2.44291e+07	4.55174e+07	2.18273e+07	1.53492e+07	2.16756e+07	1.17335e+07	-0.912435	0.187139	normal
P17047	2.90703e+08	4.08757e+08	3.83652e+08	3.58046e+08	5.27159e+08	3.71156e+08	0.214068	0.432335	normal
Q6ZQ38	6.48141e+06	1.53575e+07	6.41643e+07	6.19924e+06	14847040	6.5202e+06	-1.64147	0.391001	normal
Q8K2I4	1.763e+08	1.34826e+08	9.96087e+07	1.87058e+08	1.17043e+08	1.0108e+08	-0.0196364	0.95983	normal
Q8R0X7	9.46958e+07	7.31307e+07	5.68364e+07	8.24181e+07	67242351	8.76783e+07	0.0791858	0.757809	normal
Q61699	1.20232e+07	1.28866e+07	8145175	13876986	8.92451e+06	9.13633e+06	-0.0496033	0.872567	normal
Q01149	5.36033e+07	3.48637e+07	1.42351e+07	5.86422e+07	4.84731e+07	3.0207e+07	0.419099	0.462605	normal
P27659	3.4365e+07	3.87881e+07	1.69412e+07	3.42374e+07	6.58252e+07	56387671	0.796199	0.134191	normal
Q9CQ65	1.27012e+07	1.38996e+07	1.30689e+07	2.2187e+07	1.75045e+07	21695703	0.629898	0.0337327	normal
Q9R257	1.94668e+07	2.14045e+07	2.27822e+07	1.57798e+07	1.67855e+07	1.30165e+07	-0.481785	0.016033	normal
Q8CI51	1.26582e+07	9.96036e+06	9119196	1.63842e+07	36942731	1.30957e+07	1.06548	0.260048	normal
Q9DBC7	2.26898e+07	2.00761e+07	1.73595e+07	3.14892e+07	39462887	5.04078e+07	1.01324	0.056085	normal
Q99LF4	3.16334e+06	2.3562e+06	4.85264e+06	1.3673e+07	1.17664e+07	2.21055e+07	2.19657	0.0534097	normal
P63323	56508458	4.17739e+07	5.19394e+07	1.40205e+08	1.27911e+08	9.16071e+07	1.25979	0.0323387	normal
Q9CZN7	2.72219e+07	2.48923e+07	2.43961e+07	4.44009e+07	5.55364e+07	3.888e+07	0.859461	0.047521	normal
P0DP27	8.04531e+08	5.26652e+08	4.3781e+08	2.71524e+08	2.98223e+08	2.35754e+08	-1.13497	0.0970316	normal
Q8BVI4	3.46882e+07	3.87562e+07	3.77192e+07	2.77712e+07	4.52043e+07	4.08246e+07	0.0338171	0.883862	normal
P43275	6.55141e+07	6.93128e+07	1.05228e+08	3.76735e+07	3.17277e+07	2.27277e+07	-1.38164	0.0478312	normal
P55264	2.21412e+07	26703006	1.28333e+07	3.34086e+07	3.59392e+07	3.18333e+07	0.714123	0.0740019	normal
Q61553	5.60166e+06	8.89158e+06	4.31081e+06	2.3356e+07	1.95525e+07	1.9289e+07	1.72582	0.00158682	up
Q9CR51	1.39577e+08	1.27285e+08	1.51152e+08	1.33552e+08	8.8448e+07	7.49166e+07	-0.493493	0.138046	normal
P62137	2.20538e+07	2.87937e+07	1.37425e+07	3.48513e+07	2.77731e+07	2.96072e+07	0.51395	0.156389	normal
P62141	3.32302e+06	4.94226e+06	3.29967e+06	6010039	7.98613e+06	5.72249e+06	0.769803	0.042081	normal
Q8R242	3.96757e+07	4.50376e+07	3.11992e+07	5.84545e+07	3.74665e+07	6.22206e+07	0.44818	0.203191	normal
P99027	1.04033e+08	1.41569e+08	1.24456e+08	8.47751e+07	7.39711e+07	73200474	-0.673957	0.0396581	normal
Q9QYE6	34346005	3.25499e+07	9.6735e+06	2.75198e+07	2.3134e+07	1.40737e+07	-0.242389	0.687187	normal
P62264	50083621	3.63854e+07	3.90824e+07	7.47574e+07	3.33812e+07	4.05264e+07	0.243788	0.615177	normal
Q99KN9	2.01216e+07	5.55288e+07	2.34684e+07	1.87241e+07	4.49823e+07	2.09432e+07	-0.227655	0.750406	normal
P97855	6.92554e+06	5.25098e+06	1.00452e+07	1.17376e+07	1.78147e+07	1.55284e+07	1.02054	0.0303289	normal
Q9DBG6	2.12007e+07	2.97132e+07	1.6993e+07	1.38571e+08	2.36449e+07	3.61728e+07	1.5467	0.354448	normal
O35405	4.46427e+08	658517648	5.35983e+08	5.43133e+08	4.62807e+08	727601020	0.0792102	0.772939	normal
Q8JZV7	1.69325e+07	2.29011e+07	2.20406e+07	3.1262e+07	4.00087e+07	4.83749e+07	0.951359	0.0461475	normal
Q99J99	2.13837e+07	1.4648e+07	1.13424e+07	3.09089e+07	1.4142e+07	2.32251e+07	0.527281	0.299755	normal
Q80TY0	3.41064e+07	3.50422e+07	2.45887e+07	3.76629e+07	3.32909e+07	2.68013e+07	0.0605488	0.785202	normal
Q9CZX8	7.14084e+07	6.24828e+07	1.17226e+08	1.24715e+08	2.29811e+08	1.52431e+08	1.0135	0.094973	normal
Q99NB9	4.28313e+07	4.49638e+07	644510	4.15794e+07	2.94536e+07	2.07139e+07	0.052966	0.948751	normal
Q8K310	3.5156e+07	4.01469e+07	4.00427e+07	3.21251e+07	4.24892e+07	5.46297e+07	0.164136	0.554041	normal
Q62446	3.50501e+07	3.51171e+07	2.53015e+07	4.63516e+07	5.55736e+07	33107963	0.500214	0.169958	normal
Q9CZ30	2.04002e+06	5.81082e+06	854916	1.23206e+07	1.28031e+07	2.75229e+07	2.5963	0.0886361	normal
Q6Y685	4.10666e+07	3.74885e+07	9.63897e+07	76293182	3.38932e+07	3.77506e+07	-0.241917	0.721827	normal
Q91VD9	4.40723e+07	4.33948e+07	2.35624e+07	5.43181e+07	3.95361e+07	45073362	0.323388	0.319465	normal
P99024	2.81466e+07	2.91267e+07	15124051	1.73622e+07	5.83423e+07	1.08205e+07	0.257179	0.786492	normal
Q76MZ3	5.71283e+06	2.29887e+06	936362	9.64779e+06	1.10511e+07	1.26878e+07	1.89962	0.0128302	normal
O08539	7.77405e+07	6.4045e+07	8.13832e+07	1.11737e+08	7.46125e+07	6.50656e+07	0.171937	0.586283	normal
Q80SW1	1.70113e+07	2.62651e+07	1.71723e+07	2.51438e+07	27274837	2.97638e+07	0.44312	0.126981	normal
Q9QXS6	1.43696e+07	2.01826e+07	7.03762e+06	3.13604e+07	2.47448e+07	1.34922e+07	0.742803	0.227984	normal
P62242	2.72201e+07	4.05441e+07	3.3313e+07	6.78388e+07	6.23262e+07	7.19463e+07	0.999693	0.00295547	normal
Q9DBF1	2.15517e+07	2.1904e+07	7.45416e+06	1.98829e+07	2.71837e+07	38384301	0.747153	0.18527	normal
P98078	1.80519e+08	187275878	1.69132e+08	2.34356e+08	1.64492e+08	1.59608e+08	0.0567183	0.796749	normal
P45878	2.039e+08	2.24123e+08	2.57986e+08	1.42979e+08	1.96287e+08	1.58341e+08	-0.463221	0.0483801	normal
Q6PB66	1.61564e+07	2.04293e+07	1.00288e+07	1.07811e+07	11258719	2.24005e+07	-0.0689088	0.88879	normal
Q07113	2.15198e+07	3.21437e+07	3.19511e+07	2.69347e+07	2.13013e+07	3.19326e+07	-0.0948197	0.717243	normal
P19157	1.72118e+07	1.5238e+07	1.5359e+07	1.65967e+07	4.1691e+07	3.46897e+07	0.959604	0.180776	normal
Q60715	2.8794e+07	3.50495e+07	30956438	40126317	3.01337e+07	3.90141e+07	0.204994	0.273123	normal
Q9WUM5	4.45546e+07	1.04e+08	7.80875e+07	7.47125e+07	1.09328e+08	1.19633e+08	0.422107	0.309756	normal
Q5XJY5	15144772	2.18195e+07	2.01026e+07	3.58016e+07	4.58966e+07	4.66615e+07	1.16947	0.00824611	up
P57776	8.20653e+06	23054699	3.85331e+07	8.97725e+06	3.09032e+07	1.02694e+07	-0.476863	0.593768	normal
P28063	4.38629e+07	5.9264e+07	4.01389e+07	3.70262e+07	6.70157e+07	8.54601e+07	0.403519	0.39567	normal
Q99KP6	6.72458e+07	1.31362e+08	6.14607e+07	1.8852e+08	5.95534e+07	1.17728e+08	0.492173	0.472497	normal
Q9D404	4.42797e+06	5.70041e+06	7.73529e+06	7021960	3.13874e+06	9.89156e+06	0.166737	0.760607	normal
Q64105	7.32806e+06	1.16298e+07	6.58773e+06	1.47924e+07	2.57398e+07	2.34658e+07	1.32495	0.0435725	normal
P50580	1.93856e+07	1.96169e+07	1.22761e+07	2.38226e+07	2.90248e+07	3.12703e+07	0.714052	0.0288772	normal
P56959	6.80538e+07	5.55963e+07	3.17181e+07	5.71007e+07	7.50057e+07	4.58229e+07	0.195613	0.611926	normal
Q9WUM3	9.31685e+07	2.11285e+08	1.40928e+08	1.30981e+08	2.02251e+08	1.51554e+08	0.122307	0.763982	normal
P26638	1.53633e+07	1.47192e+07	11825704	2.60071e+07	2.75049e+07	2.50675e+07	0.906919	0.0014193	normal
Q8VC28	1.3775e+07	2.73658e+07	2.36491e+07	1.08737e+07	34393435	4.73443e+07	0.515421	0.485201	normal
Q8CHT0	2.24907e+07	3.30543e+07	2.01227e+07	6.1491e+07	3.64909e+07	7.04427e+07	1.15435	0.0779876	normal
Q80X19	6.04457e+06	7.75345e+06	3.21572e+06	1.85976e+07	2.22875e+07	1.87935e+07	1.81051	0.00140105	up
Q8R3Q6	7.66474e+07	66716440	5.9388e+07	5.65652e+07	3.94037e+07	4.64855e+07	-0.509216	0.0464897	normal
Q9R112	8.99908e+06	1.00162e+07	5.96059e+06	1.15833e+07	8.10838e+06	1.32464e+07	0.399223	0.246744	normal
P50429	1.01756e+08	1.44452e+08	1.20741e+08	1.23575e+08	1.41944e+08	1.50169e+08	0.179921	0.339536	normal
P12023	21386648	5.1205e+07	4.58297e+07	4.14653e+07	6.39863e+07	5.57229e+07	0.444693	0.281921	normal
P48758	5.15003e+07	8.94324e+07	5.24464e+07	4.86376e+07	9.31615e+07	8.02894e+07	0.199703	0.626774	normal
Q62167	2.05046e+07	1.56492e+07	1.8315e+07	2.14411e+07	7.71443e+06	1.80275e+07	-0.207163	0.624023	normal
O70145	1.33192e+07	1.75768e+07	9.29469e+06	1.8466e+07	1.69564e+07	2.61305e+07	0.614965	0.129634	normal
Q60972	7.02557e+06	3.90818e+06	5.13329e+06	1.19854e+07	8.24366e+06	4.53106e+06	0.623913	0.311915	normal
Q9Z2I8	1.05871e+08	38083528	3.29597e+07	3.55717e+07	39080676	3.67435e+07	-0.667355	0.45081	normal
Q9DCS3	2.61196e+07	2.89278e+07	2.90617e+07	3.03614e+07	2.39488e+07	4.3417e+07	0.216499	0.512491	normal
Q91YR9	2.01764e+07	1.82776e+07	8.50205e+06	3.77328e+07	2.26116e+07	3.22005e+07	0.978843	0.0585706	normal
P80317	1.5054e+07	3.94879e+07	2.09898e+07	1.62802e+07	7.21622e+06	12208617	-1.08096	0.205688	normal
Q9QWR8	1.12494e+08	1.35422e+08	1.10254e+08	1.67633e+08	9.24817e+07	1.90979e+08	0.33278	0.408538	normal
Q9CZ42	2.1064e+07	3.63607e+07	2.89841e+07	3.19489e+07	2.70296e+07	3.96007e+07	0.190106	0.519603	normal
P62196	1.55091e+07	9.54695e+06	1185329	1.67424e+07	1.40661e+07	1.77462e+07	0.887767	0.210069	normal
Q8BLF1	2.56618e+07	3.10237e+07	2.48123e+07	2.02527e+07	1.72625e+07	3.554e+07	-0.157772	0.676599	normal
Q7TQK5	4.44041e+07	6.40215e+07	5.03671e+07	30411837	3.36812e+07	2.13371e+07	-0.894328	0.0311583	normal
Q9DBH5	3.79136e+07	3.06504e+07	3.61304e+07	4.2456e+07	5.27872e+07	5.86495e+07	0.555742	0.0560683	normal
Q61335	3.93668e+07	3.91117e+07	9.17225e+06	4.78919e+07	26220792	37526951	0.349012	0.542331	normal
Q61508	2.62413e+07	3.76862e+07	4.1455e+07	16108881	3.22034e+07	2.12562e+07	-0.599132	0.144445	normal
Q91YR1	4.08076e+07	3.65636e+07	6.15412e+07	3.10666e+07	38374151	4.50886e+07	-0.278457	0.419291	normal
Q9D6Z1	1.80692e+07	3.90523e+06	9.69017e+06	1.71863e+07	1.37542e+07	16736734	0.590429	0.322814	normal
Q8C129	1.25863e+07	1.06798e+07	5.0778e+06	1.4288e+07	1.0006e+07	2.02732e+07	0.652948	0.226144	normal
Q9QZQ8	3.24823e+07	5.01789e+07	3.06736e+07	1.06179e+07	37030299	3.37769e+07	-0.477046	0.367899	normal
P50518	3.02582e+07	3.30037e+07	20802973	2.38208e+07	3.65097e+07	43261518	0.301338	0.40046	normal
Q8K482	2.13805e+07	4.33864e+07	3.04291e+07	4.72085e+07	7.70476e+07	5.48341e+07	0.911714	0.0702616	normal
Q9Z0N1	6.75706e+06	1.54399e+07	8.83709e+06	1.68607e+07	2.04699e+07	3.24747e+07	1.16948	0.0929057	normal
P62754	3.34586e+07	3.70352e+07	2.08679e+07	3.57241e+07	2.52904e+07	2.38089e+07	-0.107128	0.742989	normal
Q8CHH9	3.28525e+06	7.26353e+06	3533914	1.03542e+07	8.11271e+06	1.97958e+07	1.44202	0.141873	normal
P63330	7.80366e+06	1.28473e+07	1.50008e+06	1.95067e+07	1.69146e+07	1.11497e+07	1.10271	0.11346	normal
Q3UM45	1.99072e+07	2.53473e+07	1.7075e+07	3.12265e+07	3.69062e+07	1.30269e+07	0.380843	0.481604	normal
O35459	3.62797e+07	4.21236e+07	2.42345e+07	3.90912e+07	6.24569e+07	2.48661e+07	0.300597	0.562783	normal
Q6R891	34779668	2.73802e+07	3.68012e+07	3.02501e+07	1.70462e+07	23100234	-0.491357	0.122179	normal
Q99K48	5.11232e+07	4.00786e+07	7.59348e+07	8.22392e+07	5.27753e+07	1.13355e+08	0.571459	0.269885	normal
P35821	2.61754e+07	25486015	7.37041e+06	2.52494e+07	1.22864e+07	3.03345e+07	0.201289	0.736989	normal
Q9DBR7	1.58304e+07	1.90981e+07	3.77533e+07	3.28066e+07	15548257	2.00662e+07	-0.0871546	0.876877	normal
O70435	9.38411e+07	1.10008e+08	5.20785e+07	1.28938e+08	9.05143e+07	1.15637e+08	0.388808	0.279889	normal
P97797	4.16538e+07	54497153	25255015	6.14737e+07	3.91109e+07	5.6115e+07	0.368163	0.340823	normal
Q7TMQ7	1.55886e+07	2.58636e+07	2.07893e+07	9.89125e+06	3.28922e+07	4.31513e+07	0.465365	0.511426	normal
P56399	1.12343e+07	1.59279e+07	1.00423e+07	1.10844e+07	4.4322e+06	5.29048e+06	-0.838403	0.119875	normal
Q8BT60	1.82989e+07	2.1288e+07	1.01635e+07	1.05111e+07	8.56135e+06	2.2608e+07	-0.255337	0.652697	normal
Q9JIG7	1.27466e+07	1.13398e+07	9.088e+06	1.04012e+07	1.62506e+07	1.64022e+07	0.376076	0.236541	normal
Q99KB8	3.48292e+07	3.57694e+07	4.07258e+07	25491324	3.87166e+07	2.91386e+07	-0.254099	0.267157	normal
Q91YP2	2.14286e+07	1.68838e+07	2.10205e+07	1.70422e+07	2.6162e+07	2.71226e+07	0.245242	0.380229	normal
Q8BH95	9.0114e+07	110879607	1.36043e+08	1.17263e+08	1.09332e+08	1.18326e+08	0.0333626	0.863059	normal
Q8C570	4.57465e+06	8.99518e+06	10820988	6.64681e+06	7.04672e+06	1.69471e+07	0.329107	0.624399	normal
Q8JZQ9	2.14994e+07	2.48879e+07	1.04402e+07	2.88299e+07	3.32271e+07	2.6037e+07	0.632457	0.124171	normal
Q62376	3.81886e+07	4.96183e+07	3.29793e+07	4.23978e+07	3.72945e+07	4.10951e+07	1.29797e-05	0.999949	normal
Q9Z1G3	1.42915e+07	14729865	3.88975e+06	1.43049e+07	3.67882e+06	2.88856e+07	0.510069	0.608162	normal
P14152	1.12672e+08	1.92896e+08	1.32652e+08	1.45548e+08	173558946	2.1126e+08	0.275334	0.376801	normal
P68372	3.84448e+06	1.3422e+06	31212.5	2.66984e+06	1.94351e+06	3.39241e+06	0.61757	0.502236	normal
Q9CQ62	7.63439e+07	1.07181e+08	6.50718e+07	62058429	59257065	1.05512e+08	-0.132208	0.73	normal
Q9R0E2	1.67364e+07	2.17602e+07	1.53956e+07	2.14801e+07	1.38553e+07	2.38153e+07	0.134317	0.653913	normal
P27870	1.56364e+07	2.44713e+07	1.95752e+07	1.61595e+07	2.02965e+07	2.75402e+07	0.100669	0.75009	normal
P63028	1.9503e+08	1.29487e+08	4.83006e+07	2.35107e+08	2.0294e+08	108791322	0.552646	0.366285	normal
P14148	3.92979e+07	4.40772e+07	3.91542e+07	5.74287e+07	7.02528e+07	4.9906e+07	0.535403	0.0816919	normal
O55106	7.44424e+06	5304916	902393	8.72761e+06	4416515	13553872	0.967667	0.260018	normal
P70460	1.69702e+07	2.11778e+07	1.45059e+07	1.41748e+07	2.4603e+07	2.17492e+07	0.201039	0.521168	normal
Q99P91	4.94776e+08	655329188	6.57024e+08	6.0142e+08	6.34871e+08	7.81045e+08	0.158752	0.4146	normal
Q99MR6	1.23824e+07	1.69568e+07	7774699	3.05284e+07	2.08345e+07	1.59889e+07	0.859761	0.129403	normal
P27546	1.07258e+06	6.14187e+06	3.91526e+06	1.38717e+06	1.48614e+06	1.68529e+06	-1.28775	0.27374	normal
Q6PDM2	1.40625e+08	9.54584e+07	1.24066e+08	1.42043e+08	9.16311e+07	6.33044e+07	-0.278237	0.482366	normal
O35658	1.20895e+08	100658329	5.60282e+07	6.97273e+07	7.60467e+07	7.06044e+07	-0.359355	0.398602	normal
P03958	5.73795e+06	2.07416e+06	1.88717e+06	7.30367e+06	5.59226e+06	6.96357e+06	1.03388	0.0984579	normal
Q8C0C7	2.31971e+07	21769563	1.56703e+07	1.19962e+07	1.06315e+07	1.42684e+07	-0.716731	0.0575096	normal
Q91ZJ5	8.25651e+06	1.45669e+07	5.48195e+06	2.86383e+07	26876119	4.51206e+07	1.82998	0.0364518	normal
Q60930	7.99169e+07	1.10546e+08	1.09803e+08	8.10119e+07	1.05348e+08	7.70512e+07	-0.188921	0.412515	normal
Q8K1R3	12522842	21110656	7.98979e+06	7.79505e+06	1.04407e+07	2.49797e+07	0.0541567	0.939988	normal
Q3ULD5	2.73615e+07	31347296	3.79929e+07	2.437e+07	1.68892e+07	3.06472e+07	-0.427419	0.180766	normal
P63087	3.55656e+06	3.66602e+06	3.83666e+06	6.10445e+06	6.64548e+06	4.03845e+06	0.60221	0.136645	normal
P10711	1.81162e+07	8128168	5.55903e+06	1.91671e+07	1.17126e+07	1.00695e+07	0.364657	0.558462	normal
Q64133	4.19744e+07	5.36944e+07	2.42793e+07	4.61601e+07	3.07741e+07	6.14811e+07	0.206592	0.64347	normal
P61164	9.64549e+06	7.94152e+06	3.13733e+06	1.89654e+07	1.29467e+07	1.62301e+07	1.21598	0.0254435	normal
P97333	1.13664e+07	1.60012e+07	1.12328e+07	1.36327e+07	7.7635e+06	3.01847e+07	0.418223	0.588754	normal
Q9DAU1	1.71379e+08	1.55977e+08	1.79754e+08	1.20861e+08	1.02447e+08	9.61985e+07	-0.666455	0.00358226	normal
P62192	8.99947e+06	8.1974e+06	10834156	1.05687e+07	19567476	1.45298e+07	0.67215	0.158562	normal
Q78J03	3.33766e+07	28727199	3.21197e+07	3.38137e+07	2.65966e+07	2.55204e+07	-0.132913	0.416897	normal
Q9JHJ0	8.99449e+07	8.84613e+07	8.8487e+07	9.06942e+07	7.06492e+07	7.65976e+07	-0.165658	0.245383	normal
Q8VDM6	1.48194e+07	1.76966e+07	1.75063e+07	1.56453e+07	5.92747e+06	2.09711e+07	-0.233621	0.631307	normal
P46638	2.10537e+08	2.34718e+08	2.01479e+08	247400232	1.50136e+08	2.73844e+08	0.0539577	0.850152	normal
Q9D051	4.99215e+07	3.0529e+07	4.24767e+07	6.65922e+07	4.20084e+07	6.15792e+07	0.469256	0.174152	normal
Q8BH97	3.09249e+07	4.37112e+07	2.52033e+07	4.41007e+07	1.00095e+08	5.91581e+07	1.02631	0.166296	normal
O89053	7.48766e+07	1.24788e+08	1.22604e+08	8.64066e+07	95054422	1.08867e+08	-0.15058	0.592403	normal
Q8BIJ7	61523602	4.54657e+07	1.09314e+08	3.43302e+07	8.84286e+07	5.23991e+07	-0.304398	0.612175	normal
Q91VW3	4.90042e+08	3.55422e+08	5.12869e+08	3.66148e+08	3.98749e+08	3.11533e+08	-0.335583	0.187922	normal
Q8BWT1	5.82018e+07	1.28654e+08	4.8878e+07	4.20225e+07	153533858	8.24309e+07	0.237857	0.750643	normal
Q64012	7.49824e+07	8.06952e+07	68412287	4.38334e+07	7.59984e+07	5.11526e+07	-0.390212	0.203064	normal
Q5SUA5	286123	310440	31212.5	8.14201e+06	6025691	1.33156e+07	5.45217	0.0535967	normal
P70429	14204465	2.04451e+07	2.27466e+07	6.84939e+06	2.4768e+07	1.83183e+07	-0.200883	0.699309	normal
P02469	7.4489e+06	9.7781e+06	3.46974e+06	1.51014e+07	1.13819e+07	1.5225e+07	1.01093	0.0413353	normal
Q8C1A5	3.29499e+06	5.05096e+06	1.85408e+06	2.9719e+06	4704806	7068450	0.531668	0.374114	normal
P07214	5.07257e+07	5.63329e+07	2.227e+07	8.21712e+07	9.29517e+07	4.38734e+07	0.759865	0.184542	normal
P80316	2.21619e+06	4745097	529677	5643076	1.31861e+07	1.20871e+07	2.04514	0.0600714	normal
P42567	2.44371e+08	253729795	2.74439e+08	2.21773e+08	1.87008e+08	236874946	-0.258845	0.0840206	normal
Q9EQ20	1.75894e+07	14700619	8.01898e+06	1.83063e+07	1.65004e+07	1.73909e+07	0.37288	0.295574	normal
P62751	3.61438e+07	2.88358e+07	2.08681e+07	4.12807e+07	3.79037e+07	2.42544e+07	0.268927	0.439756	normal
P61027	3.68931e+07	3.56148e+07	2.57916e+07	3.4229e+07	1.88874e+07	42867349	-0.0343933	0.927894	normal
Q9CQA3	71079271	100330403	6.45597e+07	79317493	69212360	6.74235e+07	-0.12788	0.613868	normal
Q9CQF9	6.48157e+06	8.63447e+06	1413009	1.4041e+07	1.18544e+07	1.66979e+07	1.36562	0.0344461	normal
Q99L13	5.14947e+07	5.08247e+07	5.48003e+07	3.51618e+07	4.42957e+07	5.77478e+07	-0.195528	0.418777	normal
P35550	1.7035e+07	9.39095e+06	9.94874e+06	3.00674e+07	3.07531e+07	1.61025e+07	1.08048	0.0866181	normal
P43276	1.84712e+08	2.53467e+08	1.32048e+08	8.94902e+07	1.10517e+08	7.70504e+07	-1.04135	0.0995178	normal
P80315	3.94876e+07	4.94884e+07	2.02014e+07	3.73052e+07	2.17004e+07	3.64994e+07	-0.193025	0.676794	normal
Q91YT0	1.71631e+07	4.20062e+07	1.65218e+07	2.07405e+07	3.33219e+07	19852948	-0.0342487	0.953995	normal
O54724	1.65082e+07	1.36497e+07	7.13641e+06	1.51357e+07	1.20083e+07	8.10231e+06	-0.0814884	0.853163	normal
P10639	2.30109e+08	2.80734e+08	168799487	2.2542e+08	2.29528e+08	2.36407e+08	0.0246493	0.91523	normal
Q8CI94	1.86249e+06	31204.8	1073775	1.16935e+07	7.09652e+06	1.28322e+07	3.41363	0.0241998	normal
Q9ES52	1.71668e+07	2.32717e+07	1.70176e+07	1.62356e+07	1.48454e+07	1.79121e+07	-0.229881	0.305761	normal
Q9Z2X1	1.49502e+08	1.49798e+08	8.94672e+07	1.46096e+08	1.42091e+08	91707655	-0.0333086	0.916982	normal
O89017	1.12803e+08	220909501	2.80845e+08	1.34815e+08	3.25766e+08	3.90746e+08	0.470164	0.443523	normal
Q99L27	1.05644e+07	1.51165e+07	8.27109e+06	8.97058e+06	9.45802e+06	1.59074e+07	0.0162278	0.968107	normal
Q80UG5	6.40305e+06	4.2132e+06	5.41752e+06	7.88075e+06	2.06854e+07	1.54686e+07	1.45753	0.124905	normal
Q8VEB4	2.56218e+08	3.64108e+08	326912677	1.90252e+08	2.45886e+08	2.19252e+08	-0.531375	0.0721379	normal
Q91VR5	3.46718e+06	1.80976e+07	1.62285e+07	9.96718e+06	5.61335e+06	1.63445e+07	-0.24344	0.744749	normal
Q9CXY6	1.70674e+07	2.77175e+07	1.30256e+07	1.8342e+07	3.17838e+07	4.29676e+07	0.687346	0.245693	normal
P10854	2.10238e+09	2.73969e+09	2.4375e+09	1.79277e+09	1.22819e+09	1280362402	-0.759074	0.0182431	normal
Q3URD3	9.76495e+06	8.63378e+06	9.68037e+06	2.03126e+07	3.26119e+06	1.36713e+07	0.407555	0.60113	normal
Q5ND34	1.35653e+06	2.46818e+06	822977	3.67127e+06	3.57301e+06	9.03557e+06	1.8085	0.157448	normal
P14685	1.23305e+06	1.13455e+06	31212.5	1.39079e+06	2.37543e+06	8.98015e+06	2.40969	0.283399	normal
Q64433	1.47794e+09	1.4747e+09	1.45399e+09	1.15984e+09	1.28094e+09	8.94108e+08	-0.402041	0.0882113	normal
Q99KQ4	1.92601e+07	1.92512e+07	6.87504e+06	2.78282e+07	4.03461e+07	1.55694e+07	0.883723	0.213724	normal
P54775	1.93377e+07	2.40691e+07	2.40881e+07	9.86825e+06	31367439	2.36887e+07	-0.0560172	0.905774	normal
P62748	1.52721e+08	1.1288e+08	4.52047e+08	6.5782e+07	1.06363e+08	7.933e+07	-1.51286	0.283002	normal
P62281	1.52907e+07	1.27368e+07	6.87592e+06	2.83171e+07	2.48705e+07	3.52974e+07	1.34206	0.0117161	normal
Q7TSV4	4.46623e+06	7.20657e+06	5302528	1.38101e+07	8.75252e+06	1.64458e+07	1.20035	0.0692771	normal
Q9CS42	9.30264e+06	1.3585e+07	5.46214e+06	1.79232e+07	24645734	2.57666e+07	1.2693	0.0171631	normal
O70194	7.519e+06	8.56027e+06	4747659	1.87223e+07	1.10544e+07	9.77205e+06	0.925184	0.14254	normal
Q99KK2	8.01717e+06	1.18796e+07	5.13694e+06	1.18454e+07	1.74063e+07	1.97536e+07	0.969068	0.0608561	normal
O55234	1.94929e+07	2.8039e+07	9.37264e+06	2.18613e+07	1.70868e+07	3.69319e+07	0.415176	0.476599	normal
Q9D6Y7	2.21607e+07	1.7172e+07	2.44303e+07	1.03678e+07	1.1354e+07	1.3251e+07	-0.866486	0.0329394	normal
Q8BPU7	403800	3.60292e+06	2.91439e+06	4.26493e+06	2.24833e+06	6.11343e+06	0.867401	0.269385	normal
P24668	31339807	2.0453e+07	14173730	4.48441e+07	2.25824e+07	3.14089e+07	0.583292	0.255931	normal
P30416	5.2685e+06	8915748	2.43008e+06	6.83117e+06	4.89564e+06	5.64333e+06	0.0641817	0.907863	normal
P61028	3.09151e+07	3.98238e+07	4.18782e+07	4.11414e+07	5.51796e+07	8.36293e+07	0.676173	0.208998	normal
Q8VHI3	7.16201e+06	1.5264e+07	8.92176e+06	1.20769e+07	1.02916e+07	2.06255e+07	0.455771	0.392974	normal
C0HKE5	1.81108e+09	1.71683e+09	2.582e+09	4.33008e+08	1.42645e+09	1.10199e+09	-1.04484	0.0591442	normal
Q9JIF0	3.78659e+06	7.22902e+06	2.33434e+06	1.10855e+07	1.87195e+07	1.45147e+07	1.73112	0.0229514	normal
P24452	100026834	88287958	114667786	1.22542e+08	1.02614e+08	1.80744e+08	0.421891	0.27815	normal
P42125	9.01192e+07	9.81211e+07	5.32811e+07	1.01412e+08	7.15805e+07	122230132	0.289655	0.425069	normal
Q9DB05	3.03843e+06	3.63011e+06	1.88302e+06	3.59394e+06	2.27803e+06	7.46723e+06	0.641415	0.417134	normal
Q3UHD6	11977885	1.6496e+07	7.72844e+06	1.61795e+07	9.36248e+06	2.21541e+07	0.39779	0.446392	normal
Q9CZS1	2.1872e+07	1.97274e+07	8.01016e+06	1.76901e+07	7.87175e+06	2.20488e+07	-0.059336	0.917081	normal
P70665	4.06577e+07	5.48208e+07	5.42715e+07	4.54389e+07	3.00876e+07	4.7701e+07	-0.281232	0.289633	normal
Q91VW5	8.32511e+06	5.85858e+06	5.39971e+06	8.41412e+06	5.17974e+06	9136836	0.215011	0.530463	normal
Q9CZE3	1.38728e+07	1.28205e+07	7.35453e+06	1.0669e+07	8.34425e+06	9.57884e+06	-0.251944	0.468707	normal
Q8K4Z3	3.78831e+07	6.18843e+07	4.86281e+07	3.78752e+07	5.6412e+07	5.26201e+07	-0.0145416	0.95857	normal
P67778	2.53202e+07	2.19959e+07	2.93207e+07	2.59671e+07	3.28964e+07	2.5848e+07	0.144521	0.441188	normal
Q8K4Z5	1.56247e+07	2.78362e+07	3.52274e+07	2.27072e+07	2.72247e+07	3.4158e+07	0.095783	0.802016	normal
Q9WVE8	6.52473e+07	7.81075e+07	6.63565e+07	4.29071e+07	69508524	7.13437e+07	-0.190587	0.458084	normal
Q9R1P3	2.57932e+07	4.22303e+07	1.01267e+07	4.44901e+07	3.68293e+07	3.79592e+07	0.610015	0.274552	normal
P48962	1.54061e+07	2.82929e+07	1.48483e+07	2.7682e+07	1.93079e+07	3.05637e+07	0.40559	0.320406	normal
Q9ERG2	1.15027e+07	1.11676e+07	7.3675e+06	1.79122e+07	1.03683e+07	1.57486e+07	0.551677	0.164382	normal
P19783	2.1446e+07	2.70476e+07	1.10447e+07	56923534	3.56589e+07	3.37119e+07	1.0849	0.0760441	normal
Q68FL4	1.5985e+07	10735866	2.56728e+07	8.53965e+06	1.39955e+07	4.48496e+06	-0.955359	0.190319	normal
O70475	1.77899e+07	1.42705e+07	7.50991e+06	2.02744e+07	15479003	1.64511e+07	0.399752	0.300961	normal
P68037	1.07658e+08	1.52883e+08	1.10847e+08	90289154	1.25265e+08	1.06599e+08	-0.205179	0.413045	normal
P27612	7.5246e+06	7719591	2.76039e+06	1.18848e+07	5.47188e+06	7.27932e+06	0.452405	0.428568	normal
Q99020	2.18165e+08	1.74772e+08	1.17453e+08	134176887	1.58011e+08	5.66132e+07	-0.5492	0.271812	normal
O08739	1.90434e+07	2.10911e+07	7627614	2.10637e+07	19995271	31296903	0.599244	0.213537	normal
P25444	2.4784e+07	2.83765e+07	3.32489e+07	52353735	8.41521e+07	8.0453e+07	1.32816	0.0426354	normal
Q9WV55	9.36738e+07	1.34697e+08	1.28386e+08	1.48318e+08	1.11931e+08	1.84034e+08	0.316534	0.310447	normal
Q11136	2.85102e+07	28479642	2.36332e+07	3.23933e+07	2.8511e+07	3.76675e+07	0.289983	0.141346	normal
Q8BQ47	1.22125e+08	108731268	107668369	1.08028e+08	9.51287e+07	70997459	-0.304277	0.176493	normal
O09061	7.56607e+07	7.3283e+07	5.72637e+07	7.82921e+07	7.48523e+07	102138343	0.307999	0.198803	normal
Q8VD04	1.63313e+07	4.58166e+06	9.25069e+06	7.56829e+06	4.85474e+06	3.52093e+06	-0.919802	0.298257	normal
P01901	1.04474e+07	9.30882e+06	8940657	2.27236e+07	8.61312e+06	1.15476e+07	0.579555	0.385989	normal
Q8CAA7	1.14116e+06	4.68799e+06	31212.5	3.0409e+06	8.95508e+06	7.96301e+06	1.76798	0.115817	normal
Q569Z6	1.24234e+07	2.02956e+07	7555751	7596970	1.4084e+07	6.52702e+06	-0.513771	0.420805	normal
Q9Z2Y8	26115245	2.12863e+07	1.75083e+07	2.22641e+07	2.88037e+07	25713601	0.242321	0.278855	normal
P53026	58625637	4.37316e+07	31527860	7.0587e+07	8.69896e+07	9.22133e+07	0.899721	0.0204299	normal
Q9D554	69574907	51825468	3.39207e+07	6.73874e+07	4.22251e+07	4.30638e+07	-0.0247785	0.950066	normal
Q61545	8.322e+07	5.29327e+07	6.1301e+07	6.22723e+07	6.76257e+07	5.22188e+07	-0.116651	0.64812	normal
O08585	4.39665e+08	4.32927e+08	3.98899e+08	2.9573e+08	3.12598e+08	2.5104e+08	-0.565173	0.0051845	normal
P35235	1.0632e+07	7.969e+06	4.36794e+06	1.0567e+07	1.83579e+07	2.18258e+07	1.14375	0.0897517	normal
P70452	1.86448e+07	2.61696e+07	7.03289e+06	12465236	16957946	6.46297e+06	-0.530842	0.461375	normal
Q62418	7.52203e+07	6.36295e+07	1.10456e+08	5.46247e+07	75088130	4.15486e+07	-0.541717	0.212025	normal
P80318	8.24162e+06	4.52508e+06	1.11896e+06	2.1541e+06	3.97032e+06	6356315	-0.153892	0.85627	normal
Q9Z2N8	4.94378e+06	6.14414e+06	4.50123e+06	5.4074e+06	4.99841e+06	8.0075e+06	0.240207	0.440635	normal
Q8BMF4	1.67235e+08	148453463	1.1215e+08	9.84354e+07	1.16792e+08	1.19996e+08	-0.351945	0.187239	normal
Q8R1F1	587967	2.94337e+06	31212.5	6.32242e+06	5206978	3997576	2.1238	0.026431	normal
P35979	3.80068e+07	4.46409e+07	3.87719e+07	4.81481e+07	6.87142e+07	7.5829e+07	0.66629	0.0955235	normal
Q60902	2.04332e+07	1.63995e+07	4.48722e+06	7.60956e+06	9.42717e+06	2.28836e+06	-1.09636	0.263553	normal
P97372	1.41856e+07	1.71428e+07	6.80045e+06	3.8401e+07	2.48985e+07	35044174	1.36695	0.0193971	normal
P62827	4.63271e+07	5.39545e+07	2.65625e+07	6.23817e+07	4.4762e+07	4.67477e+07	0.278856	0.419548	normal
O35129	2.09455e+07	2.05971e+07	1.33889e+07	2.88688e+07	2.40184e+07	2.14186e+07	0.435839	0.122261	normal
Q61035	1.12396e+07	15007925	3.23549e+06	1.39421e+07	8.98844e+06	1.87312e+07	0.498837	0.416965	normal
Q9D1G1	1.02814e+07	1.43751e+07	3.27649e+06	3.68413e+06	1.21772e+07	1.22083e+07	0.00704233	0.992074	normal
Q9ERU9	4.20743e+06	1.6056e+07	8.3444e+06	11007581	2.4031e+07	1.82856e+07	0.898381	0.183601	normal
Q921G7	8.47016e+06	7.97704e+06	2.2843e+06	1.21837e+07	1.26666e+07	8.52579e+06	0.833348	0.120059	normal
P24638	1.22342e+08	1.61832e+08	1.37248e+08	8.33528e+07	1.22774e+08	1.28801e+08	-0.331414	0.19378	normal
P97300	4.39396e+07	3.52589e+07	3.62724e+07	2.77928e+07	3.54604e+07	2.65503e+07	-0.362687	0.0937784	normal
Q60865	6.96466e+07	5.64821e+07	5.02502e+07	98802842	4.41273e+07	4.7785e+07	0.112742	0.817039	normal
Q3UYC0	1.08785e+07	8.44053e+06	8.19767e+06	1.15998e+07	1.11769e+07	1.45435e+07	0.439649	0.0771688	normal
Q68FH4	1.90255e+07	2.56671e+07	9.58987e+06	2.58666e+07	18766156	2.63571e+07	0.387128	0.367549	normal
Q8BJ48	8.05389e+06	9994103	7.40436e+06	1.82441e+07	1.36907e+07	1.53196e+07	0.892649	0.0153978	normal
P60670	5.57313e+06	6.89112e+06	2.40911e+06	8.21183e+06	9.60548e+06	1.39505e+07	1.09484	0.065137	normal
P62880	6.90834e+06	5.40516e+06	1.48316e+06	6.34991e+06	1.27824e+06	4525678	-0.182909	0.815306	normal
P35278	5.45604e+07	8.251e+07	6.78733e+07	9.55818e+07	8.91115e+07	2.35232e+08	1.03491	0.270001	normal
Q6P8X1	1.49523e+07	16171250	5.3415e+06	2.19353e+07	2.12118e+07	1.79187e+07	0.743849	0.126826	normal
Q9JLI6	31163.5	2.18463e+06	947812	4.61759e+06	3.56578e+06	7.64512e+06	2.32288	0.0549304	normal
Q9QY76	3.36337e+07	3.55465e+07	2.96905e+07	5.20681e+07	3.10185e+07	40764336	0.32499	0.302809	normal
Q91X52	4.91449e+06	4.93251e+06	8.49463e+06	5.45389e+06	6.70777e+06	9952581	0.269854	0.52217	normal
Q91ZE0	1.8932e+07	2.25251e+07	1.34768e+07	2.44085e+07	1.65545e+07	35268618	0.47269	0.326806	normal
Q62188	8650938	1.2035e+07	1.13165e+06	7.12323e+06	1.55232e+07	1.14778e+07	0.645304	0.370656	normal
P39054	5.09607e+06	3.86899e+06	3.23851e+06	3.04696e+06	4488504	1.70173e+07	1.00858	0.451818	normal
P62874	6.71497e+07	9.40025e+07	4.07e+07	4.77516e+07	40613113	7.71666e+07	-0.286196	0.562184	normal
O70439	4.97003e+08	4.05188e+08	3.34713e+08	4.63299e+08	246532258	2.14538e+08	-0.420193	0.329704	normal
O54774	2.83073e+06	2.4437e+06	1.14793e+06	2.34272e+06	3.63422e+06	4998726	0.773134	0.185092	normal
P62320	3.87977e+07	4.40414e+07	5.17614e+07	4.69418e+07	3.5813e+07	4.43762e+07	-0.0823677	0.64809	normal
P0DOV1	3.5624e+06	4.0077e+06	31212.5	9.77174e+06	7.71568e+06	3833122	1.48792	0.107109	normal
P17439	1.68387e+08	187347919	1.7825e+08	8.82001e+07	1.94244e+08	1.94167e+08	-0.163986	0.64409	normal
Q91WJ8	14444300	1.09124e+07	4.43325e+06	1.76283e+07	1.31957e+07	2.60714e+06	0.166367	0.832796	normal
O08573	21189034	2.80708e+07	2.17126e+07	3.47601e+07	2.61326e+07	3.52605e+07	0.438075	0.0910959	normal
O55023	9.77923e+06	1.06722e+07	1.37377e+07	2.08542e+07	1.15535e+07	2.4341e+07	0.731051	0.179696	normal
Q8BPG6	34333901	2.6461e+07	3.12362e+07	2.25374e+07	2.45947e+07	1.80436e+07	-0.497787	0.0419181	normal
P62869	3.17644e+07	2.79496e+07	1.01332e+07	3.12341e+07	2.77858e+07	2.47778e+07	0.262709	0.562645	normal
Q9CU62	4.4943e+06	5852027	8.60494e+06	9.24385e+06	6.10862e+06	7.64099e+06	0.278929	0.426496	normal
Q920E5	2.75253e+07	5.87727e+07	3.99357e+07	44118937	4.85453e+07	4.94539e+07	0.170994	0.621022	normal
Q7TNG5	3681543	4.02988e+06	721842	9413889	4.97992e+06	7.34447e+06	1.36607	0.0575893	normal
P61358	5.86724e+07	59286664	6.09973e+07	5.78334e+07	1.0906e+08	1.04356e+08	0.600012	0.200382	normal
O35381	3.98049e+07	4.89049e+07	1.76689e+07	8.48338e+07	9.38469e+07	5.15367e+07	1.11379	0.0659157	normal
Q9EQ06	9.63482e+06	1.62791e+07	9.06628e+06	1.36371e+07	1.91209e+07	2.59031e+07	0.745869	0.14736	normal
Q9D855	3.98361e+07	2.64655e+07	3.56932e+07	37115720	3.0573e+07	1.9241e+07	-0.230574	0.488854	normal
O88587	1.27955e+07	1.98044e+07	5.75161e+07	1.25115e+07	5.46017e+06	6.45997e+06	-1.88303	0.2539	normal
Q9Z1J3	2.08315e+08	1.21868e+08	5.28764e+08	6.75295e+07	1.72193e+08	9.05018e+07	-1.37912	0.288313	normal
Q9Z1Z0	1.58641e+07	1.48981e+07	6.09683e+06	2.37433e+07	6724511	1.21934e+07	0.210906	0.762591	normal
Q62393	3.72789e+07	3.88351e+07	3.8733e+07	2.25437e+07	2.85258e+07	2.03855e+07	-0.684608	0.0233501	normal
O88685	14940335	9.27415e+06	6.25135e+06	1.33491e+07	1.79831e+07	2.05625e+07	0.768392	0.0992875	normal
Q9CXT8	15529551	1.72519e+07	15603876	2.25416e+07	9.81655e+06	1.79142e+07	0.0551939	0.88196	normal
P32067	2.08674e+07	1.94279e+07	3612355	2.98017e+07	1.72803e+07	1.7644e+07	0.559874	0.375206	normal
O35685	1.40194e+07	1.10303e+07	1.7194e+07	8855739	1.99514e+07	1.787e+07	0.143979	0.726021	normal
P22315	1.03151e+07	6.56411e+06	2.08179e+06	7.9218e+06	4.41656e+06	1.18054e+07	0.348617	0.61788	normal
Q62087	2.14742e+07	2.27392e+07	9.2766e+06	2.24381e+07	3.00309e+07	3.49473e+07	0.708631	0.116719	normal
Q921H8	11071054	8.42763e+06	5.82571e+06	8.3101e+06	8.93183e+06	5.06256e+06	-0.183194	0.631187	normal
Q8R016	9.6227e+06	2.15342e+07	6.68406e+06	1.67659e+07	2.04056e+07	2.17099e+07	0.637862	0.258631	normal
P45591	6.74302e+06	7.84807e+06	1.89611e+06	1.29593e+07	1.4292e+07	7.19329e+06	1.06293	0.105161	normal
Q9JI75	2.5148e+07	2.61971e+07	1.87549e+07	3.14042e+07	3.0692e+07	2.89613e+07	0.377363	0.0841321	normal
Q9D154	3.72108e+06	4.63437e+06	1.73058e+06	1.37883e+07	1.33813e+07	1.17479e+07	1.94807	0.00123839	up
Q99KE1	3.2314e+07	3.0479e+07	4.82156e+07	2.74085e+07	2.76642e+07	3.04598e+07	-0.376127	0.268878	normal
Q91V61	11373357	1.6622e+07	1.3598e+07	5.94005e+06	1.13554e+07	1.70204e+07	-0.277476	0.544798	normal
Q9WVJ3	44140115	5.13282e+07	4.77101e+07	4.24489e+07	4.25488e+07	4.87916e+07	-0.0978521	0.348637	normal
P06797	4.41095e+07	4.62463e+07	3.98446e+07	3.58997e+07	2.79156e+07	4.7579e+07	-0.225056	0.389568	normal
A1L314	1.76613e+07	3.0691e+07	1.24246e+07	26415128	2.15437e+07	4.83854e+07	0.664675	0.305939	normal
Q6P9Q6	1.8722e+07	1.94465e+07	2.49861e+06	1.04343e+07	1.22226e+07	13343835	-0.175835	0.806137	normal
Q4PJX1	4.3953e+06	2.39172e+06	1.33432e+06	1.06521e+07	3.30038e+06	1.50838e+07	1.83806	0.173173	normal
Q64010	1.69376e+07	2.35905e+07	9.23109e+06	2.09346e+07	30536877	10570950	0.318293	0.598118	normal
P51881	2.17003e+08	3.45569e+08	2.53262e+08	2.60029e+08	389615229	3.0711e+08	0.229873	0.432217	normal
Q9D7G0	2.18689e+06	3975718	1.35726e+06	2.62905e+06	4536906	6.88207e+06	0.901588	0.221342	normal
Q9Z2U1	4.00522e+07	3.63162e+07	1.89728e+07	1.43385e+07	2.30608e+07	14252468	-0.88428	0.14065	normal
P62918	36876499	4.84698e+07	4.3272e+07	6.19185e+07	7.47806e+07	8.58662e+07	0.791133	0.0286694	normal
Q9JIK5	6.15249e+06	4.0351e+06	1020133	7.79394e+06	3686412	7.07963e+06	0.727702	0.279924	normal
Q921M7	4.96062e+07	2.40866e+07	2.14767e+07	4.43361e+07	2.92795e+07	1.88298e+07	-0.041899	0.941658	normal
P00493	3.99106e+07	6.37733e+07	3.38699e+07	7.3282e+07	61582459	1.11773e+08	0.842394	0.12432	normal
P16125	9.83976e+06	2.53296e+06	1.32122e+06	8.29433e+06	9.99679e+06	1.19124e+07	1.14118	0.163743	normal
Q9WVA3	5.63218e+06	9.04372e+06	31212.5	1.40719e+07	8.75517e+06	1.99633e+07	1.54077	0.0909265	normal
O89079	7.82517e+06	2.99304e+06	1.53051e+06	7.09747e+06	856731	8.04635e+06	0.37376	0.701605	normal
Q9D2G2	7.07471e+07	9.69792e+07	6.09878e+07	7.17366e+07	7.7305e+07	4.92012e+07	-0.206277	0.503201	normal
P63001	3.49236e+07	4.33466e+07	2.4873e+07	4.62588e+07	4.21391e+07	5.88506e+07	0.513604	0.115746	normal
O70433	31163.5	3.47168e+06	4.07979e+06	1.34043e+07	2.85755e+07	1.18473e+07	2.82756	0.0947385	normal
Q99KR3	6.77539e+06	11058146	1.20534e+07	1.07238e+07	1.25633e+07	2.50709e+07	0.694242	0.304448	normal
Q810B6	7.3899e+06	2.75249e+06	2.35275e+06	7.44368e+06	4.33263e+06	7.95174e+06	0.658881	0.296036	normal
P28301	4.92309e+06	5.76577e+06	1.16949e+06	5.98964e+06	1.10435e+07	6.05338e+06	0.96115	0.16473	normal
Q8VCW8	3.51828e+06	3.75706e+06	2.51566e+06	4.52064e+06	3.50191e+06	4.76707e+06	0.385444	0.139363	normal
Q09014	4.70657e+06	7.69912e+06	8.16962e+06	4.29075e+06	3748473	6.41124e+06	-0.509799	0.211826	normal
Q9JIW9	3.11491e+07	2.71893e+07	3.18026e+07	4.68316e+07	3.17021e+07	6.0083e+07	0.620847	0.184309	normal
Q3TXS7	1.00637e+07	7.08635e+06	5.18253e+06	7.81774e+06	8378209	1.33817e+07	0.405354	0.349629	normal
O88653	1.17872e+07	1.67222e+07	1.87156e+07	9.60646e+06	28423627	2.16199e+07	0.336974	0.539653	normal
P29268	1.29674e+07	1.19459e+07	5.48026e+06	2.81088e+07	1.92407e+07	1.4105e+07	1.01575	0.110343	normal
Q9DBP5	1.25098e+08	1.04888e+08	1.15908e+08	1.06546e+08	1.32112e+08	7.24064e+07	-0.153115	0.579124	normal
P84096	1.78712e+07	2.16331e+07	16120156	1.80315e+07	1.13149e+07	1.42696e+07	-0.350862	0.191563	normal
Q921X9	2.07812e+06	4.06006e+06	1.26997e+06	8.14304e+06	1.06444e+07	1.22315e+07	2.06596	0.0076999	up
Q9R0Y5	1.4092e+07	1.57135e+07	8.32391e+06	1.01817e+07	3.98614e+07	5.03075e+06	0.530464	0.657453	normal
Q9R1P0	1.85172e+07	4.85833e+07	2.03727e+07	2.66553e+07	5.06003e+07	4.9117e+07	0.530772	0.358673	normal
Q9Z0H8	2.78322e+06	1.59095e+06	31212.5	1.20703e+06	3.0175e+06	4.82496e+09	10.0983	0.422496	normal
P62835	2.18365e+06	2.40269e+06	31212.5	2.74864e+06	31238.4	3.37452e+06	0.414491	0.710061	normal
Q8BX90	2496324	2.39896e+06	31212.5	6.31622e+06	841437	1.21122e+07	1.96771	0.277046	normal
Q9CYA0	4.15926e+07	39453867	1.96552e+07	3.01623e+07	2.66598e+07	1.6998e+07	-0.448002	0.341498	normal
Q8CDN6	2.74166e+07	3.3009e+07	2.65213e+07	1.79479e+07	4.9495e+07	34121878	0.224195	0.64944	normal
Q9CX86	1.79275e+07	1.63249e+07	1.14569e+07	1.4418e+07	2.65608e+07	2.10918e+07	0.44142	0.264084	normal
P56395	2.19269e+08	2.0532e+08	1.49812e+08	1.01593e+08	1.51954e+08	1.0422e+08	-0.683037	0.0581113	normal
P08121	84359384	5.09702e+07	7.33e+07	100856146	7.13271e+07	1.29782e+07	-0.17216	0.798296	normal
P18181	1.63771e+07	3.31139e+07	2.28912e+07	9.47267e+06	3.24203e+07	1.5304e+07	-0.339696	0.584141	normal
P17897	2.95047e+07	4.24601e+07	4.69125e+07	5183239	4.44148e+07	2.96329e+06	-1.1774	0.237184	normal
O89001	8.85919e+06	9.00294e+06	2135358	1.90708e+07	9.93402e+06	1.12485e+08	2.8228	0.341835	normal
Q8BJW6	3.99845e+06	9.46473e+06	4.26808e+06	7.33096e+06	5.85475e+06	8.73541e+06	0.306027	0.530987	normal
Q8CGF7	1.15101e+07	1.7669e+07	6.8645e+06	1.15751e+07	9.71954e+06	9.46191e+06	-0.22885	0.632969	normal
Q9DCJ5	2.69563e+07	1.93213e+07	5.47446e+07	2.0479e+07	38085795	1.91399e+07	-0.378599	0.572317	normal
P61255	2.57353e+07	4.818e+07	3.64489e+07	2.29797e+07	8.70665e+07	8.10461e+07	0.791998	0.317776	normal
Q9CR62	2.03982e+07	9.6808e+06	1.28883e+07	1.71384e+07	8.65244e+06	1.67616e+07	-0.0139958	0.975417	normal
P14206	9.72092e+07	1.40527e+08	94895414	1.45908e+08	1.44268e+08	1.47528e+08	0.396028	0.141664	normal
Q61081	3.99688e+07	36210210	1.58651e+07	24265504	2.54823e+07	24427254	-0.311391	0.509826	normal
Q8C3J5	9.23883e+06	1.16288e+07	5.80286e+06	1.59869e+07	1.03362e+07	12910683	0.556853	0.149536	normal
Q9CYZ2	9.03305e+06	1.58427e+07	8.88044e+06	1.04495e+07	1.66506e+07	1.30776e+07	0.251241	0.505745	normal
Q99LI8	7.90475e+06	1.10945e+07	7.61343e+06	8.20669e+06	1.21566e+07	1.29704e+07	0.324867	0.296129	normal
P48025	6763411	9.65439e+06	2.05256e+08	2.17643e+06	1.14695e+07	2.34095e+07	-2.58068	0.447949	normal
Q9Z0L8	2.23227e+07	4.30526e+07	2.80909e+07	2.74385e+07	3.39767e+07	4.57183e+07	0.196892	0.607432	normal
Q9CWS0	3.12763e+06	3.18883e+06	31212.5	5.63124e+06	4.43443e+06	6.80014e+06	1.4098	0.0571063	normal
Q8BYC6	9.47184e+06	7.64528e+06	31212.5	1.59643e+07	10445476	7442051	0.981165	0.220078	normal
P54116	8.44744e+07	9.51941e+07	65076782	5.36196e+07	3.28536e+07	7.28194e+07	-0.619602	0.126225	normal
Q8K1B8	9.61192e+06	1.46019e+07	9.14956e+06	1.25103e+07	8.1089e+06	7.10216e+06	-0.267268	0.478739	normal
Q99P72	26093468	4.45926e+07	1.989e+07	5.99118e+07	5.52144e+07	1.06369e+08	1.29007	0.0993892	normal
Q6ZWX6	5.74169e+06	6724939	2.97225e+06	8.04032e+06	7.59293e+06	1.56223e+07	1.01755	0.169519	normal
D3Z6Q9	4.87519e+07	3.52426e+07	3.49611e+07	4.23673e+07	2.61476e+07	2.39356e+07	-0.363671	0.300862	normal
Q9Z2M7	8.00914e+06	1.10574e+07	3.5578e+06	2.46325e+07	1.41532e+07	1.56651e+07	1.26708	0.0627764	normal
Q61171	1.04153e+08	118277900	8.21666e+07	9.82222e+07	1.05166e+08	1.39223e+08	0.169674	0.485685	normal
Q05D44	1.94177e+06	1.06307e+07	2.317e+07	10176344	5.37515e+06	8.99e+06	-0.542415	0.609744	normal
Q6P069	1.63879e+07	1.24571e+07	6.22967e+06	1.76769e+07	2.55603e+07	2.25827e+07	0.90809	0.0555954	normal
P43406	1.12404e+07	2.48018e+07	1.20129e+07	7.94082e+06	2.7238e+07	19684510	0.19115	0.767101	normal
Q6GSS7	2.40632e+07	19611194	2.54909e+07	1.82016e+07	9.5761e+06	1.72472e+07	-0.619326	0.0792191	normal
Q8CAY6	6.90511e+06	10467985	1.64981e+07	1.30661e+07	1.49462e+07	8.55939e+06	0.110665	0.804914	normal
Q9D8S4	3.55079e+07	3.96547e+07	3.36513e+07	5.73482e+07	39457238	3.26177e+07	0.250232	0.45197	normal
Q3ULW8	8.49213e+06	1.12993e+07	3549847	3.23439e+07	2.62512e+07	26296385	1.86274	0.00262017	up
Q9ET22	3.47943e+08	5.47027e+08	4.58635e+08	3.78695e+08	3.92087e+08	5.38022e+08	-0.0485576	0.855695	normal
Q64704	6.08345e+07	4.58359e+07	37470217	6.6045e+07	2.56356e+07	3.91292e+07	-0.140006	0.765829	normal
Q6P1B1	4.05988e+06	7.81797e+06	1.57854e+07	7738032	7624293	7.93117e+06	-0.248046	0.714491	normal
P63168	8.60496e+06	1.83767e+07	1.51541e+07	7.25129e+06	3.03689e+07	17890566	0.397722	0.587344	normal
Q91V98	31163.5	3.89166e+06	3.29512e+06	2.01954e+07	1.05463e+07	1.46271e+07	2.65204	0.0303319	normal
Q3V1T4	7.05232e+06	8.15827e+06	3.97227e+06	1.04207e+07	7.86727e+06	1.08499e+07	0.60308	0.106326	normal
P34022	42505403	3.19717e+07	2.72075e+07	60119558	3.6952e+07	2.13427e+07	0.219742	0.68121	normal
P49722	6.79895e+07	8.09323e+07	59296371	1.01042e+08	7.04675e+07	8.99204e+07	0.328329	0.187815	normal
Q91VM5	1.20148e+08	1.17559e+08	4.76967e+07	7.90439e+07	1.24524e+08	4.92929e+07	-0.174659	0.753794	normal
Q99KP3	2.35483e+07	1.48197e+07	3.42161e+07	3.21741e+07	5.63995e+06	2.03326e+07	-0.319956	0.6416	normal
Q8K297	1.31242e+08	9.53731e+07	3.20256e+08	9.87984e+07	1.15185e+08	9.07872e+07	-0.84348	0.366716	normal
Q99MR8	1.0891e+07	9.48077e+06	2.66985e+06	6.74639e+06	8.5841e+06	5.91808e+06	-0.116878	0.839921	normal
Q01405	372034	650460	31212.5	711670	1.1628e+06	337007	1.06954	0.270589	normal
Q9WV84	2.99381e+07	3.02423e+07	5.42504e+07	3.24824e+07	2.79513e+07	3.00692e+07	-0.338439	0.426949	normal
Q5M8N0	18591884	3.09162e+07	2.41485e+07	3.99236e+07	3.70858e+07	4.9784e+07	0.783592	0.0281084	normal
Q9CQ19	1.0996e+07	7.62096e+06	9.49132e+06	1.81742e+07	23083425	1.20848e+07	0.924288	0.10771	normal
Q9CY58	7.08116e+06	5393628	31212.5	7.42904e+06	2.71768e+06	769310	-0.196172	0.864043	normal
Q68FL6	6.40625e+06	6.48178e+06	2.31582e+06	8.98841e+06	9.46382e+06	6.23863e+06	0.69954	0.143696	normal
Q9CZM2	2.99417e+07	3.06311e+07	4.13805e+07	3.97016e+07	5.48121e+07	4.65198e+07	0.46813	0.0870907	normal
P30681	4.99908e+06	6.60726e+06	2.72853e+06	5.36128e+06	4.26173e+06	4.31229e+06	-0.0407849	0.918934	normal
P11438	3.33624e+08	2.13937e+08	2.66599e+08	287055022	2.04057e+08	3.00007e+08	-0.0414165	0.875275	normal
Q8BTZ7	6.43178e+06	7.54824e+06	3.28926e+06	16385046	1.26996e+07	1.45926e+07	1.33867	0.0066422	up
Q9ER00	1.24514e+08	1.40302e+08	1.33683e+08	1.89051e+08	9.84117e+07	1.25167e+08	0.0502698	0.87801	normal
Q8C052	1.58039e+07	2.05219e+07	7.00773e+06	1.8282e+07	8.12143e+06	2.29792e+07	0.188518	0.750234	normal
Q9WTQ5	2.81883e+07	1.84237e+07	5.11666e+07	4.27261e+07	3.13129e+07	2.42351e+07	0.0072925	0.989027	normal
O54998	8.77299e+06	8.93343e+06	6.1916e+06	1.1023e+07	2.09738e+07	6.81168e+06	0.69948	0.357979	normal
Q02105	4.68472e+07	6.87152e+07	4.95333e+07	3.97053e+07	47136456	4.57791e+07	-0.315996	0.252376	normal
Q8QZY1	31163.5	1.16142e+06	1.66738e+06	31201.9	754187	2.77191e+06	0.314785	0.821767	normal
Q61191	1.47811e+06	2.06224e+06	696804	3.14747e+06	2.02081e+06	6.1737e+06	1.42051	0.188759	normal
P55258	31163.5	1.10986e+06	1038006	3.96796e+06	2.94279e+06	1.37084e+06	1.92622	0.0976666	normal
Q6Q899	926225	920623	31212.5	2.82443e+06	1.14351e+06	5.13111e+06	2.27647	0.166182	normal
O35604	2.59192e+07	5.21017e+07	3.30931e+07	1.97848e+07	3.17594e+07	3.72746e+07	-0.323104	0.478112	normal
P01831	1.84449e+07	4.84513e+07	1.48333e+07	1.89601e+07	3.16948e+07	2.28774e+07	-0.152478	0.827439	normal
P11680	1.39291e+07	17099641	1.41045e+07	1.27647e+07	1.2537e+07	7.90598e+06	-0.442673	0.114384	normal
P14869	2.43859e+07	2.22456e+07	6331929	31243061	5.31244e+07	2.94794e+07	1.10403	0.104967	normal
Q3THS6	7.5013e+06	2.85901e+06	31212.5	14912572	8.0999e+06	1.83975e+07	1.99457	0.0557823	normal
P22892	5.85201e+06	5.99323e+06	4.90129e+06	1.20857e+07	4.09608e+07	38489904	2.45048	0.114113	normal
Q04857	8.41103e+06	5.51233e+06	1.34565e+06	8.0361e+06	7.15693e+06	8.24921e+06	0.618503	0.314439	normal
P06800	3.49837e+06	6.46233e+06	2.72825e+06	5.53375e+06	2.79397e+06	1.29864e+07	0.748235	0.451963	normal
Q91WD5	2257278	4601441	1.48486e+06	4.21968e+06	8.40787e+06	8.95898e+06	1.37139	0.0786851	normal
O35143	2.70362e+08	2.60246e+08	3.33403e+08	3.17701e+08	2.13236e+08	1.08612e+08	-0.433996	0.342937	normal
Q9JHW2	2.35945e+07	4.11394e+07	2.03127e+07	1.48541e+07	2.93138e+07	1.11649e+07	-0.620118	0.310712	normal
Q9Z0M5	9.979e+06	1.30013e+07	4.78782e+06	1929748	1.12633e+07	1.03421e+07	-0.238609	0.731177	normal
Q99K85	31163.5	638902	1.79791e+06	1.89038e+06	6.82726e+06	3.05461e+06	2.25399	0.163097	normal
Q9CR16	2.28839e+07	1.01637e+07	7.02315e+06	9990955	1.43925e+07	9.19922e+06	-0.254829	0.706661	normal
Q9CZL5	7.61631e+07	1.04805e+08	7.64287e+07	5.80614e+07	7.02019e+07	6.50656e+07	-0.412937	0.142002	normal
Q8K400	1834359	3012521	3.71056e+06	1.73087e+06	6.73616e+06	1.04922e+07	1.14765	0.303753	normal
Q9CQX8	3.97142e+06	6.22223e+06	2.2206e+07	8.56079e+06	2.51218e+07	8.84357e+06	0.392372	0.692361	normal
Q9ES28	18514077	1.61523e+07	1.70082e+07	9.61507e+06	1.80553e+07	1.3011e+07	-0.345088	0.270658	normal
O35601	4.52913e+06	9.81612e+06	1.46214e+07	1.31176e+06	1.43239e+07	4.54642e+06	-0.52132	0.583139	normal
Q99MN1	2.58736e+06	3.20617e+06	640679	1.28691e+07	1.16446e+07	1.33163e+07	2.5557	0.000773152	up
Q6ZQI3	4.83118e+07	3.02636e+07	2.92291e+07	52576069	2.38116e+07	5.50689e+07	0.28617	0.547075	normal
P51855	1.22531e+07	9.83678e+06	6.11174e+06	1.15936e+07	2.2749e+07	9.55102e+06	0.638231	0.334134	normal
Q9DC69	2494666	6.48434e+06	31212.5	8.06102e+06	8.67483e+06	7.52302e+06	1.42888	0.109719	normal
Q91VR2	4.33568e+07	3.58076e+07	3.96422e+07	4.33777e+07	4.85525e+07	3.53639e+07	0.0995494	0.564769	normal
Q8BYW1	1.71322e+06	7.93822e+06	2.86507e+06	3.52057e+06	6.69933e+06	4.07921e+06	0.192094	0.800178	normal
Q99K70	6885085	4.87673e+06	2.73477e+07	2.25237e+06	5.10288e+06	2.2349e+07	-0.396847	0.759127	normal
P60766	2.84617e+07	3.7726e+07	2.40324e+07	4.83459e+07	4.84138e+07	59499757	0.792424	0.016116	normal
Q6YGZ1	11110716	1.23155e+07	12298538	1.12909e+07	1.36325e+07	1.50332e+07	0.16151	0.326113	normal
P31786	1.08533e+08	7.49319e+07	6.62561e+07	1.05135e+08	1.14089e+08	6.13314e+07	0.167968	0.648135	normal
Q8CGK3	7.16782e+06	1.07739e+07	2.0778e+06	1.89505e+06	9.10928e+06	1.01208e+07	0.0775543	0.923713	normal
Q61581	1.46208e+07	17914411	1.1942e+07	1.60779e+07	13847357	9.0128e+06	-0.191885	0.533942	normal
Q9JMA1	8468537	8839086	7062417	6083076	4.67694e+06	1.06624e+07	-0.185991	0.647325	normal
Q8VDL4	7.13285e+06	9.00627e+06	1.14152e+06	1.09533e+07	1.05972e+07	1.51868e+07	1.08809	0.0938209	normal
Q64737	1.68485e+06	4.54011e+06	1.25736e+06	4380146	3147228	3.99475e+06	0.622851	0.32141	normal
P46935	647010	3368754	570498	7.17824e+06	1.81163e+07	1.40633e+07	3.10126	0.0586017	normal
P49586	8.16208e+06	4.78191e+07	2.88351e+07	1.00063e+07	2.64877e+06	2.54581e+06	-2.48019	0.175198	normal
P14106	2.84163e+07	5.56115e+07	84670808	1.67713e+07	4.89651e+07	4.83038e+07	-0.564906	0.408856	normal
Q8BL97	1.85911e+08	229009718	1.52797e+08	1.6082e+08	1.60282e+08	1.42465e+08	-0.292396	0.25258	normal
Q8BVU5	1.88053e+07	1.85361e+07	2.18039e+07	1.15735e+07	2.04409e+07	1.88593e+07	-0.217345	0.425557	normal
P63280	1.25326e+07	1.34703e+07	9.46641e+06	1.4643e+07	2.0901e+07	2.52691e+07	0.777806	0.0967098	normal
P59999	4.66694e+08	4.2751e+08	3.44528e+08	5.62215e+08	3.21771e+08	4.45807e+08	0.102338	0.7238	normal
P62889	2.11975e+07	9.58231e+06	2.24289e+07	1.75258e+07	3.81216e+07	3.66031e+07	0.793894	0.184185	normal
P99026	48098266	8.94807e+07	6.72547e+07	7.24757e+07	9.62886e+07	7.84138e+07	0.271098	0.380085	normal
Q9D819	2.25916e+06	3.84165e+06	1669451	6.21012e+06	4.34965e+06	5.50466e+06	1.04784	0.0321999	normal
P70122	1.8881e+06	6.40957e+06	31212.5	4.67486e+06	9.44298e+06	14146387	1.76278	0.12508	normal
Q99LJ6	3.81494e+06	9.37862e+06	7.09628e+06	1.58798e+07	2.11876e+07	1.21163e+07	1.27742	0.0457881	normal
Q99LR1	1.81848e+07	2.85963e+07	2.45734e+07	2.45382e+07	2.37013e+07	3.21081e+07	0.171251	0.500087	normal
Q9DBL1	1.36775e+07	13564841	5.15673e+06	1.6479e+07	1.69699e+07	21130656	0.752408	0.102387	normal
P63254	11038424	1.05167e+07	6.50136e+06	4.81664e+07	1.13147e+08	1.55205e+07	2.65599	0.225828	normal
Q3UQN2	60493226	8.22552e+07	4.24094e+07	6.2086e+07	3.06594e+07	32280163	-0.566532	0.263798	normal
Q9QZ88	35410981	4.51094e+07	3.38013e+07	3.96037e+07	3.45928e+07	4.50922e+07	0.0613576	0.740426	normal
Q9CRB9	1.63209e+07	8.46065e+06	3.81261e+06	5.92014e+06	7.22921e+06	2.1978e+06	-0.897751	0.354164	normal
Q6PHN9	2.16594e+06	2.00386e+06	2163462	5982386	3.40793e+06	1.06592e+07	1.66255	0.16396	normal
Q91ZR1	7.33074e+06	7.62319e+06	5.32649e+06	9.43922e+06	4.8625e+06	1.51701e+07	0.539247	0.4136	normal
P56213	1.91525e+07	2.07237e+07	1.37164e+07	2.07037e+07	1.96595e+07	1.78783e+07	0.12001	0.552049	normal
Q64674	1.43105e+06	5952792	31212.5	9.98436e+06	1.03985e+07	9.65614e+06	2.01831	0.049969	normal
P11983	1.6401e+07	5.51165e+07	1.83818e+07	10784489	1.26214e+07	3.58047e+06	-1.73608	0.23432	normal
P70336	1.56372e+06	1.33662e+06	1.09037e+06	2.07971e+06	776071	1.86288e+06	0.241731	0.616708	normal
Q6PB93	1.63899e+06	4.61044e+06	31212.5	4.90106e+06	2.17747e+06	6.0054e+06	1.05881	0.268463	normal
Q8BPB5	1.24855e+07	2.15921e+07	7.26726e+06	2733110	897042	1.68477e+06	-2.95959	0.100752	normal
P82343	4.15971e+07	5.26381e+07	3.33541e+07	4.16607e+07	44406563	5.2227e+07	0.116234	0.615275	normal
P42669	2.06432e+07	1.5723e+07	30987650	1.8543e+07	2.22678e+07	2.49687e+07	-0.0341228	0.921752	normal
O35166	4.72811e+07	4.45959e+07	2.68638e+07	4.76627e+07	4.9772e+07	4.04313e+07	0.215451	0.435162	normal
Q9R0X4	592222	1.95297e+06	31212.5	2830040	614657	1.50992e+07	2.84751	0.358638	normal
Q91ZW2	8.14925e+06	9.19117e+06	4.82704e+06	7.5644e+06	1.10913e+07	1.21931e+07	0.476767	0.206185	normal
Q8BML9	478597	1.57098e+06	31212.5	1.91823e+06	31238.4	3.33333e+06	1.34418	0.391265	normal
Q8R146	1.67957e+07	2.28081e+07	1.22115e+07	1.99498e+07	1.99771e+07	1.49983e+07	0.0840881	0.785171	normal
Q91VI7	6.51996e+06	8.87359e+06	31212.5	6742868	6.19617e+06	5.34533e+06	0.245362	0.754306	normal
Q9R233	4.38149e+06	2.029e+06	2.62764e+06	7.33785e+06	1.02166e+07	1.06422e+07	1.64143	0.00980997	up
Q8VCR7	1.01634e+07	5.11192e+06	2.00478e+06	12084938	3.38589e+06	1080637	-0.062148	0.95599	normal
Q791V5	5.2833e+06	8738388	2.73849e+06	2.76372e+06	8191646	8.36056e+06	0.204754	0.75331	normal
Q99LB2	1.23573e+07	1.41926e+07	1.08378e+07	9.87488e+06	1.26333e+07	2.23058e+07	0.261384	0.583076	normal
Q9DC51	1.80307e+06	1.7994e+06	2.04495e+06	2108711	773927	3.33545e+06	0.13888	0.82162	normal
Q9CZW5	8.8371e+06	1.25699e+07	1.30786e+07	1.66329e+07	9.25519e+06	1.54562e+07	0.261694	0.447788	normal
P12815	7.77404e+06	9.89245e+06	31212.5	7.68626e+06	16550566	2.0644e+07	1.34254	0.139697	normal
P56542	9.90831e+07	1.343e+08	1.36921e+08	7.90919e+07	9.9094e+07	7.88377e+07	-0.526809	0.0702497	normal
O70200	3.35568e+07	2.70617e+07	2.01882e+07	4.32754e+07	2.44195e+07	9.58425e+06	-0.0643981	0.918755	normal
P63276	1.13004e+07	1.77102e+07	1.08886e+07	1.9997e+07	4.57123e+07	4.15128e+07	1.42617	0.0970733	normal
Q2KN98	2.81972e+06	4.16289e+06	1.93183e+06	5.24165e+06	5164434	2.23555e+06	0.503966	0.361538	normal
P42225	1356876	2122681	2.02794e+06	1.40972e+07	4.19732e+06	3.46513e+06	1.98218	0.25449	normal
Q9WTM5	3.57307e+06	3.86014e+06	2.65781e+06	3.07753e+06	5.39248e+06	6.69406e+06	0.587586	0.246401	normal
Q8BMJ3	2.70673e+06	2.39541e+06	764050	4.61418e+06	2.25339e+06	2.1082e+06	0.613612	0.367802	normal
P70168	1.37131e+06	960837	31212.5	834263	2.13564e+06	6.34775e+06	1.97913	0.296436	normal
P62774	2.51195e+06	9.48853e+06	1.06144e+07	7.30974e+06	6.96736e+06	2.71557e+06	-0.41236	0.565481	normal
Q60872	3.01143e+07	3.03376e+07	1.58193e+07	5.38767e+07	2.46918e+07	21605107	0.39329	0.535899	normal
Q3U962	3.89894e+06	2.25515e+06	31212.5	5.81175e+06	2.67015e+06	3.72248e+06	0.980483	0.241642	normal
P97384	3.65299e+06	2.33767e+06	3.35521e+06	4816834	5.25625e+06	3.42519e+06	0.530374	0.118674	normal
Q9CQU0	1.38327e+08	1.54037e+08	1.56761e+08	1.03892e+08	1.06664e+08	7.95147e+07	-0.630715	0.0099392	normal
Q6NV83	1.39672e+07	1.40383e+07	1.73677e+07	1.00521e+07	1.2237e+07	9.15735e+06	-0.528947	0.0345747	normal
P08030	1.44439e+07	2.1203e+07	1.57075e+07	21769889	2.6952e+07	2.92347e+07	0.602183	0.0431723	normal
O88696	2028919	5.13468e+06	31212.5	1.79334e+07	1.43759e+07	2.15668e+07	2.90461	0.00502621	up
Q60692	9.41254e+07	1.07483e+08	9.91738e+07	1.30973e+08	9.13257e+07	9.26739e+07	0.0665108	0.756097	normal
Q9CPR4	4.49482e+06	7.38946e+06	4.66915e+06	6.60132e+06	1.88563e+07	1.12284e+07	1.1481	0.195426	normal
Q9Z2I9	6.7485e+07	9.52088e+07	5.72284e+07	4.85118e+07	1.19619e+08	1.01792e+08	0.295551	0.539592	normal
P49710	6.31696e+06	39692541	41605501	2194060	2.80426e+07	4.17721e+07	-0.283006	0.765672	normal
Q9JM14	1.25134e+07	7.41175e+06	31212.5	1.24048e+07	2.0375e+07	1.09372e+07	1.13134	0.167606	normal
Q9WTX5	2.6425e+07	2.64539e+07	1.2035e+07	3.93939e+07	2.99393e+07	2.81319e+07	0.586361	0.148388	normal
P60867	3.0782e+07	2.78912e+07	1.66179e+07	7.51118e+07	4.88461e+07	6.46918e+07	1.32516	0.0207002	normal
P48722	6937967	3.97202e+06	5.70929e+06	9.80743e+06	3.80014e+06	8645411	0.421142	0.426912	normal
Q8VEA4	2.78733e+07	1.62048e+07	20104244	1.76063e+07	1.03118e+07	7.97873e+06	-0.83832	0.105643	normal
Q6ZWN5	4.62042e+07	4.16181e+07	5.81275e+07	8.50898e+07	6.11845e+07	76592612	0.610711	0.045971	normal
Q9CQI3	4.47905e+07	4.37054e+07	5.15423e+07	3.6869e+07	3.03275e+07	3.99791e+07	-0.385844	0.0445162	normal
P26883	1.54415e+07	1.51577e+07	1.45078e+07	1.93897e+07	3.06908e+07	1.1989e+07	0.46053	0.407652	normal
P11352	5.06871e+07	5.40207e+07	8.12572e+07	2.44378e+07	3.62037e+07	4.68398e+07	-0.790944	0.097798	normal
Q9EQU5	4.15351e+07	46213629	4.18329e+07	5.63032e+07	5.14707e+07	4.74848e+07	0.260814	0.0573048	normal
Q3TDD9	1.15509e+07	2.69714e+06	7.28798e+06	7.24967e+06	3534892	3.047e+06	-0.638785	0.438195	normal
Q9WVK4	3.62429e+06	6.85518e+06	1.18016e+07	3.60872e+06	1.70097e+07	6.3716e+06	0.276607	0.760312	normal
O09106	3323740	7.24073e+06	1.17558e+06	7.79314e+06	1783950	1.41607e+07	1.01575	0.391634	normal
Q91VH6	2.05892e+06	6.4593e+06	5.77757e+06	2.22464e+06	1.40772e+07	7.86483e+06	0.757429	0.446283	normal
P11688	4.52003e+06	4.97797e+06	910638	1.09512e+07	1.10596e+07	6380816	1.44768	0.0421817	normal
Q6NZB0	3.08215e+07	2.843e+07	2.20531e+07	3.70111e+07	2.87837e+07	1.34697e+07	-0.036662	0.933274	normal
Q3UHX2	2.05824e+06	4.67123e+06	3.55414e+06	7521098	3.36585e+06	1.53096e+06	0.272075	0.738928	normal
Q9CQE5	60242479	6.08917e+07	9.14519e+06	3.58533e+07	4.92645e+07	2.55879e+07	-0.234878	0.75023	normal
Q6DFW4	6.33514e+06	7.2471e+06	3815153	7376843	8.5089e+06	1.3308e+07	0.746789	0.151558	normal
Q99M71	6.66325e+07	6.34256e+07	56805406	6.68996e+07	6.005e+07	4.12313e+07	-0.151971	0.511453	normal
P08103	4.2713e+07	4.50473e+07	5.85779e+07	3.99416e+07	3.41916e+07	2.63824e+07	-0.541887	0.0761681	normal
Q9JHR7	4.46637e+06	1.15292e+07	4.75459e+06	2.33652e+06	5.84174e+06	7.42238e+06	-0.411517	0.572026	normal
Q61792	2.1035e+07	2.02118e+07	3.38091e+07	3.46909e+07	7.07993e+07	2.32891e+07	0.778865	0.337616	normal
Q3UMW8	9.72343e+06	1.31056e+07	1.58377e+07	1.90757e+07	1.41747e+07	3.27427e+07	0.771221	0.237884	normal
P62270	3.92665e+07	2.32884e+07	1.19125e+07	6.08179e+07	7.06514e+07	73656327	1.46183	0.0172462	normal
P57716	3.5935e+07	4.94634e+07	3.69695e+07	3.16046e+07	4.28743e+07	3.47632e+07	-0.163696	0.47294	normal
Q8BI84	7.98361e+06	8.63102e+06	2.53362e+06	7.6146e+06	7.64939e+06	5.06433e+06	0.0862774	0.865273	normal
Q3THE2	5.43072e+08	4.11514e+08	3.36101e+08	4.63603e+08	4.0567e+08	2.47604e+08	-0.208668	0.548364	normal
O70503	4.62104e+07	3.97e+07	3.15615e+07	6.53136e+07	5.979e+07	1.20468e+08	1.06383	0.152945	normal
Q91XL9	6.15857e+06	7.48276e+06	5185015	1.08977e+07	9.3981e+06	1.58864e+07	0.942526	0.0857293	normal
Q62348	759748	6.22468e+06	4.11443e+06	3.41127e+06	2.23971e+06	6.25722e+06	0.101544	0.899131	normal
P38060	2.23834e+07	3.10063e+07	1.68161e+07	3.25136e+07	2.47411e+07	4.70788e+07	0.571542	0.228182	normal
O88952	4.72982e+06	6.67665e+06	1.30079e+06	9.94881e+06	7.97485e+06	5.28745e+06	0.869162	0.167976	normal
Q8CCH2	1.03182e+08	1.21575e+08	8.17084e+07	8.4123e+07	7.99161e+07	1.00357e+08	-0.21302	0.360999	normal
Q9DB27	2.7399e+06	2.69097e+06	944949	3.78019e+06	2.62921e+06	2.95183e+06	0.554087	0.235208	normal
P48441	2.31113e+07	2.70954e+07	1.41182e+07	2.39422e+07	2.16359e+07	36687343	0.354912	0.38107	normal
Q8VEM8	5.47154e+07	5.98935e+07	5.07669e+07	5.51063e+07	6.0471e+07	9.89286e+07	0.37527	0.356968	normal
O54965	2.91073e+07	3.69626e+07	2.28792e+07	1.60756e+07	1.19109e+07	9.8123e+06	-1.23464	0.0361259	normal
E9Q634	7.46047e+06	6.06721e+06	9.18235e+06	342876	5.41641e+06	4.79362e+06	-1.10569	0.109749	normal
P97493	31163.5	1.54307e+07	7.1546e+06	31201.9	31238.4	4243821	-2.39286	0.302267	normal
P24547	62327	139801	392914	1.43726e+06	31238.4	715052	1.87561	0.320965	normal
Q921F4	7.45275e+06	1.41383e+07	8130666	15947219	1.73885e+07	8.95524e+06	0.508832	0.283099	normal
P70404	1.72714e+07	7.13128e+06	6.22888e+06	2.04617e+07	1.45024e+07	1.67464e+07	0.755438	0.175621	normal
Q9D2R0	2.36565e+06	5581584	2.76193e+06	9.18814e+06	1.10485e+07	5.34911e+06	1.25649	0.078133	normal
P47199	6.77063e+06	9.43732e+06	6.26224e+06	8.61909e+06	7.10495e+06	5.64889e+06	-0.0722284	0.793516	normal
Q9DB20	4.36186e+07	4.66914e+07	3.31095e+07	3.92488e+07	3.71684e+07	3.75397e+07	-0.115081	0.524429	normal
Q8BMP6	5.51347e+06	4.09557e+06	1.17192e+06	1.40304e+07	1.00662e+07	12351088	1.75734	0.00783201	up
O88456	4.36011e+07	3.12572e+07	1.71987e+07	3.35955e+07	5.15499e+07	2.84517e+07	0.303327	0.526421	normal
Q8R180	1.62231e+07	2.07092e+07	1.41824e+07	1.91357e+07	1.50852e+07	1.95274e+07	0.0724788	0.733994	normal
Q9CZ44	1.06324e+07	7.80554e+06	3.72166e+06	1.1491e+07	9.30465e+06	8.45461e+06	0.40052	0.367008	normal
Q60716	8.6924e+07	7.33511e+07	7.45455e+07	6.57428e+07	7.64804e+07	4.59549e+07	-0.31946	0.218956	normal
Q9D7P6	1.13051e+07	6.47836e+06	4.70955e+06	2.25575e+07	1.30291e+07	5.95534e+06	0.885094	0.319249	normal
Q61510	2.23325e+06	3.00831e+06	1.27646e+06	4.0162e+06	3.5966e+06	4.77666e+06	0.926609	0.038364	normal
Q9D0W5	1.03531e+07	7.86239e+06	31212.5	1.54502e+07	7.20374e+06	1.10868e+07	0.886854	0.262178	normal
Q91VN4	1.36486e+07	1.06626e+07	7.42149e+06	6122312	7.27603e+06	4.33482e+06	-0.83952	0.105123	normal
Q99KW3	1.49982e+06	2.33435e+06	1.34025e+06	3.00747e+06	3.12607e+06	1.94362e+06	0.642453	0.12012	normal
Q3U0V1	1.70298e+07	1.44661e+07	5.70875e+06	5.91787e+06	1.30105e+07	6.31414e+06	-0.559627	0.396002	normal
P08122	2.84613e+06	3.50524e+06	31212.5	1.08631e+07	8.50911e+06	1.13961e+07	2.26923	0.00466787	up
Q9CWU9	3.70994e+06	9294101	3.11603e+06	8.3268e+06	4.63455e+06	1.05089e+07	0.541972	0.401932	normal
Q3UND0	3.37637e+07	4.60336e+07	3.60237e+07	2.64161e+07	3.31421e+07	2.50684e+07	-0.452712	0.0930728	normal
Q9EP69	4.97258e+06	1.10184e+07	8.8088e+06	2.75104e+06	1.03927e+07	1.22852e+07	0.0361427	0.954475	normal
P84104	4.28353e+07	5.03063e+07	6.37965e+07	21271847	7.45151e+07	3.82641e+07	-0.227413	0.685947	normal
Q8BP92	2.61734e+07	8.78032e+06	9.03072e+06	1.53966e+07	6.72173e+06	4.01282e+06	-0.751223	0.435172	normal
P12382	1.49597e+06	4.38027e+06	5052060	1.23837e+06	3.3653e+06	4.21794e+06	-0.308956	0.644551	normal
P21460	3.13364e+07	2.02604e+07	2.48298e+07	3.06856e+07	15222041	1.74775e+07	-0.269931	0.500646	normal
Q8BUK6	1.07775e+07	2.13823e+07	31212.5	2.92556e+06	1.04218e+07	967914	-1.1691	0.449024	normal
P49443	3.52557e+06	2.85114e+06	3.03611e+06	1.34323e+06	1.41173e+06	3.25152e+06	-0.648108	0.2041	normal
Q64213	1.18209e+07	1.0843e+07	1.53946e+06	6443923	5.47413e+06	4.33235e+06	-0.574734	0.505036	normal
Q9JK81	2384692	5.31691e+06	2.39134e+06	2.5334e+06	3.9953e+06	3.11476e+06	-0.0657235	0.897823	normal
P23198	1.7663e+07	1.28048e+07	9.88345e+06	1.72309e+07	1.04338e+07	9.10861e+06	-0.133954	0.74275	normal
P62075	6.55181e+07	2.86348e+07	4.09655e+07	4.0186e+07	2.01548e+07	30873999	-0.566884	0.317951	normal
Q9DB26	1.47726e+06	3.21599e+06	31212.5	2.53284e+06	4.22598e+06	1.5605e+07	2.24294	0.286391	normal
Q9Z247	1.51099e+07	1.8735e+07	8.43084e+06	4.11413e+07	3.78092e+07	3.38687e+07	1.41611	0.00448554	up
Q9JMG1	5.64935e+07	4.70146e+07	3.04488e+07	5.21487e+07	4.29485e+07	3.62613e+07	-0.0282606	0.928063	normal
Q8R550	7.17777e+06	2.86942e+06	3.35707e+06	7.83204e+06	3.55885e+06	3.56681e+06	0.158196	0.805666	normal
Q9DCT1	2.23885e+06	3.51616e+06	1.8356e+06	1.94283e+06	7.49468e+06	6781653	1.09541	0.236254	normal
Q9ER72	2.87866e+06	5.27994e+06	603697	7.79568e+06	4.60736e+06	9.57183e+06	1.32647	0.0908625	normal
P17918	4.04804e+06	1.82819e+07	8.55057e+06	1.58352e+07	8.59651e+06	1.56865e+07	0.37756	0.567	normal
P63037	1.05056e+07	4.17382e+06	7.58051e+06	8.73361e+06	9.76405e+06	8.18921e+06	0.26168	0.507967	normal
Q6PFD9	1.57413e+07	1.14937e+07	6090074	1.4735e+07	1.37493e+07	5.43129e+06	0.0253417	0.963686	normal
Q9JKC8	8.46729e+06	1.18822e+07	8.57704e+06	1.2405e+07	1.12973e+07	1.41714e+07	0.388798	0.105467	normal
P51859	22963341	2.81083e+07	3.2897e+07	2.7084e+07	3.98033e+07	2.19751e+07	0.081725	0.803778	normal
P35282	3.01513e+06	1.92118e+06	31212.5	4.14219e+06	1.37621e+06	4.81924e+06	1.05731	0.262792	normal
P02535	8.70579e+07	5.13676e+07	4.65237e+07	1.94236e+07	3.08893e+07	5.38651e+06	-1.73139	0.0568654	normal
P70335	2.08168e+06	3.13969e+06	7.94897e+06	3.62885e+06	31238.4	2.52417e+06	-1.09062	0.342077	normal
Q9D6S7	1.03297e+06	1.77067e+06	31212.5	1.58922e+06	837340	1.66806e+06	0.530454	0.513837	normal
Q9D906	3.00826e+06	4949231	1.864e+06	4.76859e+06	2.94508e+06	6.60237e+06	0.543619	0.342442	normal
Q9CQF3	6.83188e+06	1.34671e+07	3434117	1.06258e+07	13747685	1.73716e+07	0.814702	0.175262	normal
P80313	3.5667e+06	3.51991e+06	978978	2.44354e+06	1.84602e+06	6.53839e+06	0.424907	0.624328	normal
Q9R1P1	1.72667e+07	2.32319e+07	9.76189e+06	1.59807e+07	1.75009e+07	3.2898e+07	0.401314	0.469367	normal
Q91V76	1.71494e+08	8.24973e+07	4.01415e+08	1.10498e+08	1.39121e+08	7.76393e+07	-1.00196	0.368628	normal
P14131	1.52375e+07	1.09606e+07	7.45261e+06	4.50629e+07	3.7848e+07	5.70172e+07	2.05597	0.01402	normal
Q9EQ80	8.41477e+06	1.0078e+07	7.67941e+06	9284568	7.71331e+06	11219551	0.108554	0.614254	normal
B9EKI3	2182702	3.81172e+06	2.00473e+06	7648338	2.97363e+06	3.41274e+06	0.811081	0.309711	normal
P58021	3296922	4180059	2.05498e+06	6.81671e+06	6.82102e+06	8.32299e+06	1.20408	0.00720919	up
Q9WVQ5	1.34614e+06	3.2653e+06	4.54572e+06	31201.9	8628285	6.92725e+06	0.767349	0.508254	normal
Q9R190	2249659	1.61638e+06	31212.5	2.3123e+06	3.46134e+06	8.49718e+06	1.87254	0.202957	normal
Q6ZQM8	1.73455e+07	9.41017e+06	6.64342e+06	3.10431e+06	1.23112e+07	15298798	-0.120898	0.863394	normal
Q9QYF1	828017	2.55644e+06	31212.5	2.17069e+06	1784997	7.41059e+06	1.73452	0.2802	normal
P28659	5.63452e+06	6.21953e+06	1.26983e+06	9.37574e+06	5.29468e+06	9.06641e+06	0.854932	0.159959	normal
Q9ERF3	4.16723e+06	8442709	3.73309e+06	5.45382e+06	1.06626e+07	1.53773e+07	0.946387	0.215849	normal
Q9CR98	27066562	1.53013e+07	4.55573e+06	2.00813e+07	1.95957e+07	1.86083e+07	0.31282	0.619359	normal
Q8K124	6.79385e+06	6863433	4.54527e+06	5.7127e+06	4.00253e+06	6.05104e+06	-0.207299	0.459862	normal
Q6NVF9	8.98381e+06	6.32901e+06	8.09316e+06	2.03978e+06	9.49649e+06	8.88064e+06	-0.197112	0.724095	normal
P35980	4.38835e+07	2.68519e+07	6.16869e+07	3.90319e+07	6.73124e+07	4.42218e+07	0.185252	0.673184	normal
Q8BK67	1.50474e+07	1.49002e+07	1.30568e+07	1.50663e+07	1.11382e+07	1.63678e+07	-0.0145688	0.938378	normal
P02301	2.76009e+08	5.82186e+08	1.08362e+09	192339421	3.1986e+08	339592008	-1.18883	0.260456	normal
P60335	1.51796e+07	1.39924e+07	3.48924e+06	4.00096e+06	11784514	3130609	-0.787964	0.382119	normal
Q8C5H8	1.8844e+06	4200368	3.01432e+06	3.99692e+06	1.99509e+06	6.53359e+06	0.461087	0.495265	normal
Q61578	31163.5	3.78749e+06	829758	3.24275e+06	2046625	1.2667e+07	1.94969	0.317024	normal
Q9CZD3	2.06741e+06	1.58023e+06	990278	4.39437e+06	6.09785e+06	3.43651e+06	1.58651	0.0429788	normal
Q8R361	9266756	1.66329e+07	19920336	1.45375e+07	7.48807e+06	9.35014e+06	-0.546328	0.282023	normal
Q9D8T7	7.84686e+06	2.13235e+07	2.13862e+07	1.98761e+07	2.67393e+07	2.2588e+07	0.452945	0.303159	normal
P97461	2.11518e+07	1.69575e+07	1.42002e+07	38199532	3.99815e+07	3.57526e+07	1.12305	0.00220865	up
Q9QYB1	1.18748e+07	1.18684e+07	770002	6.33738e+06	1.61132e+07	1.3194e+07	0.540125	0.476365	normal
Q9DBR1	4.7391e+06	5.13005e+06	2.64662e+06	9.69523e+06	5.82099e+06	9.29484e+06	0.987236	0.0583281	normal
Q8BGD9	6.34309e+06	3933301	31212.5	3.24492e+06	2.20708e+06	31240.7	-0.910608	0.493726	normal
O70310	1.53291e+06	5.77396e+06	1.7828e+06	3.51123e+06	4.08121e+06	5.1325e+06	0.485357	0.477363	normal
C0HKG5	20922648	2.09021e+07	6.16793e+07	2.1889e+07	1.27961e+07	2.13729e+07	-0.884695	0.36456	normal
P47941	1.53228e+07	2.39454e+06	2.20922e+07	8.9606e+06	2.42166e+07	1.09326e+07	0.147987	0.858147	normal
P26231	2.01145e+06	4.39262e+06	31212.5	4.64182e+06	31238.4	3.80027e+06	0.396926	0.738606	normal
P46471	1.71331e+06	4.30245e+06	1.33402e+06	4.26927e+06	1.01064e+06	8.10147e+06	0.864453	0.44202	normal
P52927	1.59958e+07	1.5881e+07	12771823	1.02393e+07	5.46301e+06	5.19806e+06	-1.09509	0.020938	normal
Q6PE01	5.81943e+06	1.19618e+07	1.0187e+07	3.88838e+06	1.31857e+07	2.10452e+07	0.446729	0.575091	normal
Q8BJU0	8.69288e+06	6.5757e+06	2.51366e+06	7.55147e+06	1.12079e+07	8.58404e+06	0.620756	0.221375	normal
Q9Z0P5	5.08436e+06	5.86645e+06	5.78525e+06	4.5562e+06	7.58953e+06	1.32615e+07	0.602283	0.37471	normal
Q7TQI3	4.25494e+06	5.27006e+06	3748635	1.27932e+07	1.2629e+07	2.32208e+07	1.87367	0.0758239	normal
Q7TSQ8	546252	3.74904e+06	31212.5	2.10287e+06	3.06029e+06	5.1353e+06	1.25116	0.250779	normal
Q8CG76	6.79987e+06	6.12441e+06	1.33571e+06	5.02182e+06	6.90607e+06	7.50886e+06	0.446814	0.431458	normal
Q60737	667872	1.05521e+06	31212.5	1.29813e+06	786137	3.5729e+06	1.68919	0.264693	normal
Q9CWZ7	3.26017e+07	3.48837e+07	3.65438e+07	4.25864e+07	4.54707e+07	2.48206e+07	0.117773	0.694577	normal
Q8VEH3	2.75015e+07	2.28415e+07	1.51783e+07	2.30535e+07	1.76453e+07	2.47297e+07	-0.00204598	0.994523	normal
Q923T9	1290021	1.91617e+06	1.10825e+06	2.52669e+06	6.67544e+06	2.55292e+06	1.44603	0.211001	normal
Q8VDQ8	513887	795748	31212.5	1.30348e+06	711449	2.63833e+06	1.7951	0.182957	normal
P28653	445223	2.14575e+06	31212.5	4.5025e+06	1.06626e+07	7.75562e+06	3.12781	0.0494083	normal
Q9DC16	1.72734e+06	5.69066e+06	1.60876e+06	9.46147e+06	9.26627e+06	12088904	1.77143	0.0146535	normal
Q9DAK9	2.20678e+07	1.88811e+07	2.44548e+07	2.71345e+07	1.58078e+07	1.32567e+07	-0.218829	0.556698	normal
P26516	854504	8.22471e+06	3.93057e+06	507267	3.79765e+06	8430469	-0.0307547	0.978152	normal
P55772	9.0412e+06	14916725	9.78754e+06	4.98828e+06	6.89909e+06	8740644	-0.710088	0.127217	normal
Q9Z175	709822	946763	31212.5	3.11055e+06	1082244	1.1643e+06	1.66631	0.198072	normal
O89110	6.89701e+06	4.91802e+06	3.12247e+06	8.28882e+06	8.9252e+06	9.96561e+06	0.863587	0.0472776	normal
Q9D0T1	8.50408e+06	2.23938e+07	1.82723e+07	1.5704e+07	1.26403e+07	2.6081e+07	0.146491	0.777259	normal
Q91XF0	1.21507e+07	1.35126e+07	1.71572e+07	8175712	7.84568e+06	5288890	-1.00675	0.0217854	normal
Q8CC88	3.39446e+06	6.05687e+06	7.09667e+06	3.54834e+06	4.54886e+06	9.23234e+06	0.0665764	0.906986	normal
Q9R0Q7	3.68487e+07	4.89576e+07	4.35263e+07	3.70838e+07	4.73277e+07	3.6812e+07	-0.093417	0.612199	normal
O08999	4714906	4741026	2.49654e+06	3.89354e+06	5.38113e+06	2.01783e+06	-0.0819438	0.866757	normal
Q922Q8	2.59704e+07	4.6834e+07	1.92645e+07	3.39063e+07	1.56883e+07	4.21969e+07	-0.00435451	0.993922	normal
Q02788	5.2583e+06	1.79704e+06	31212.5	3.77423e+06	7.10925e+06	7.94464e+06	1.40973	0.123692	normal
P02463	4.31025e+06	1.1026e+07	5.69185e+06	1.3787e+07	7.87076e+06	7.33113e+06	0.463179	0.413433	normal
P26450	1.7901e+07	1.80013e+07	3.29659e+06	1.17823e+07	4214004	1.29445e+07	-0.437712	0.58276	normal
Q6NWW9	382098	4.60872e+06	15925920	2.28601e+06	2.06478e+07	9.07895e+06	0.613988	0.62996	normal
Q9QYS9	2.85099e+07	3.74626e+07	23431148	2.44312e+07	1.2683e+07	1.76423e+07	-0.707302	0.0985073	normal
Q8BYB9	2.27884e+06	4.8204e+06	1.02644e+06	6.79793e+06	6.10421e+06	1.69952e+07	1.87946	0.166761	normal
Q9WTP7	4.87279e+06	3.86171e+06	5.84358e+06	1.23864e+06	4180531	7.60585e+06	-0.162514	0.809689	normal
P28352	2.3495e+06	1.63799e+06	910291	2.23976e+06	1.12768e+06	1.36944e+06	-0.0481875	0.925222	normal
Q3UEB3	4.78274e+06	4.56133e+06	5.61574e+06	7.43684e+06	6.18097e+06	5.27055e+06	0.336406	0.16102	normal
Q9CXW2	4.80662e+06	6.99774e+06	1.35367e+07	8.54833e+06	2.94281e+06	2.82341e+06	-0.823993	0.324763	normal
O08756	8.99907e+06	1.20658e+07	31212.5	1.31601e+07	2.78809e+06	7.01773e+06	0.122517	0.901131	normal
P58404	2.20242e+06	2.31561e+06	3321482	3.18993e+06	2.05466e+06	3.14776e+06	0.0983111	0.738287	normal
Q91WP6	11739097	2.09515e+07	9.17704e+06	1.64229e+07	1.69574e+07	1.01944e+07	0.0576575	0.899667	normal
Q6PB44	1.35314e+06	689260	31212.5	1.25743e+06	2.13376e+06	1.59039e+06	1.26446	0.112407	normal
Q61990	1.3734e+07	1.4211e+07	9.26832e+06	8.29486e+06	1.67823e+07	9674230	-0.0987463	0.804893	normal
Q99LJ0	7.10201e+06	5.48976e+06	4.16303e+06	1.00839e+07	3.04138e+06	2.41626e+06	-0.108443	0.888244	normal
P61205	21070748	1.03279e+07	5.74739e+06	4.28213e+06	1.05114e+07	19341638	-0.121951	0.881186	normal
Q6P1F6	5.46408e+06	6.52939e+06	6.34629e+06	5.88334e+06	6.41154e+06	6.38803e+06	0.0267436	0.778038	normal
Q91WS0	1.16447e+07	10867089	6.31457e+06	8.90482e+06	7329344	1.06234e+07	-0.102059	0.753254	normal
Q6PDY2	4.93156e+06	6.19847e+06	4.109e+06	7910984	5.82633e+06	9543885	0.611395	0.113983	normal
Q9JHU9	3.45523e+06	5080510	8.0697e+06	8.05892e+06	5.67993e+06	4.9837e+06	0.173121	0.691964	normal
Q61093	2.35092e+07	3.02566e+07	1.91928e+07	5.9458e+06	2.19767e+07	2.11276e+07	-0.572824	0.275683	normal
Q9CYR0	8.99464e+07	4.77894e+07	4.09488e+07	7.11704e+07	2.7948e+07	3.63829e+07	-0.399108	0.517038	normal
O55126	1.26537e+07	8324192	1.05871e+07	1.4244e+07	9.86065e+06	1.46612e+07	0.296462	0.29465	normal
Q6R0H7	6.63859e+06	6.64478e+06	4.61631e+06	7.46207e+06	3.06256e+06	6.58806e+06	-0.0648665	0.872881	normal
Q8BKZ9	2.33757e+06	1.97435e+06	1097694	1.53987e+06	1138773	3.34429e+06	0.154943	0.80779	normal
Q8BHJ5	3.39123e+06	7.11735e+06	2.29466e+06	8.87254e+06	9.32219e+06	9.57171e+06	1.11683	0.0732835	normal
P11031	1.6937e+07	32531834	3.16519e+07	1.43007e+07	1.7011e+07	1.04789e+07	-0.956894	0.108645	normal
P16460	5.57401e+06	8.8936e+06	2.52078e+06	1.90921e+07	2.09911e+07	1.0043e+07	1.56102	0.0617148	normal
Q3UNZ8	6.44879e+06	4.56744e+06	4.14383e+06	7266239	3117354	8.13647e+06	0.288813	0.56071	normal
O35955	2.32576e+07	2.86693e+07	3.49989e+07	3.17142e+07	3.29164e+07	3.31826e+07	0.170245	0.396879	normal
Q921H9	4.28977e+06	5.38935e+06	4.77135e+06	4.02844e+06	4.18469e+06	4.10099e+06	-0.230804	0.15216	normal
Q9EPB4	5.26445e+07	3.94691e+07	20501143	3.55714e+07	5.1325e+07	2.1478e+07	-0.0553709	0.91679	normal
Q8VCH8	2.32603e+07	1.68847e+07	6.60701e+06	1.20272e+07	6.93237e+06	3.42375e+06	-1.06261	0.233588	normal
Q921F2	1.23537e+07	1.36252e+07	8.60309e+06	1.37535e+07	1.77198e+07	2.41268e+07	0.685069	0.131613	normal
Q9D1E6	1.30489e+07	1.37183e+07	5733447	1.54212e+07	1.31147e+07	5.48078e+06	0.0657736	0.904403	normal
O55201	4.84641e+06	3.47928e+06	31212.5	3604006	3.09406e+06	2.93981e+06	0.205745	0.794759	normal
G5E897	1.99029e+06	4.30726e+06	2.76213e+06	2.43282e+06	7.69613e+06	1.02432e+07	1.16907	0.238121	normal
P61222	733817	2.71309e+06	607490	2.80567e+06	3.93111e+06	7.78291e+06	1.84045	0.132412	normal
Q3TEA8	6.82268e+06	1.42607e+07	6.92074e+06	6.50505e+06	9.87932e+06	6184171	-0.311326	0.556508	normal
Q99LY9	22049245	1.92094e+07	2.33212e+07	2.31903e+07	17519931	1.29504e+07	-0.267219	0.347698	normal
Q9D8B3	5.14286e+07	4.41625e+07	3.57068e+07	3.63627e+07	3.11952e+07	1.86176e+07	-0.607496	0.0981676	normal
P28867	1.0926e+07	9.22536e+06	3.34067e+06	1.25594e+07	7.47175e+06	1.62733e+07	0.627974	0.28215	normal
Q9WV85	7.35138e+06	19203806	8.94871e+06	2.07659e+07	3.83383e+06	2.2169e+07	0.397568	0.62336	normal
Q9CPT4	7.61824e+07	208825673	4.12893e+08	3.03476e+07	2.79552e+08	1.83796e+08	-0.499399	0.608696	normal
Q6WVG3	3.33782e+06	3.65533e+06	31212.5	6.72042e+06	3.58618e+06	5.29463e+06	1.15122	0.127974	normal
P62301	1.22174e+07	1.85407e+07	1.4224e+07	1.11344e+07	2.1532e+07	1.69856e+07	0.142499	0.687122	normal
O54941	788316	961426	31212.5	2.65996e+06	2.34128e+06	3.71525e+06	2.2911	0.0133895	normal
Q8K1T1	6.21457e+06	6.61421e+06	2.8759e+06	3895517	4403681	5.90781e+06	-0.144592	0.732612	normal
Q99LB6	31163.5	822823	1.20879e+06	1.78131e+06	878131	4.93771e+06	1.88087	0.269558	normal
Q60931	5.05196e+06	8606916	3.03753e+06	1.31913e+06	1.41056e+07	1.33555e+07	0.785539	0.441312	normal
Q9EQG7	5.99442e+06	11871401	31212.5	1.28976e+06	1.19845e+07	8.86579e+06	0.306935	0.776965	normal
Q80X95	3.82069e+06	2.85954e+06	1.05608e+06	3.54526e+06	8.96833e+06	9.06542e+06	1.47991	0.111487	normal
Q8BVE3	9.79839e+07	3.57334e+07	1.14765e+08	630373	823514	3.23993e+06	-5.72624	0.0773045	normal
Q7M6Y3	2.71594e+06	31204.8	959196	1.34437e+06	661269	1.20839e+06	-0.205613	0.856888	normal
Q61414	4.8698e+07	4.49656e+07	5.44512e+07	1.18036e+07	2.75066e+07	2.41308e+06	-1.82779	0.0280742	normal
Q6NSR8	31163.5	3.2357e+06	1.22996e+06	31201.9	5.96732e+06	4.86312e+06	1.27226	0.376874	normal
Q9JII5	1.32998e+07	1.78386e+07	1.06655e+07	1.71426e+07	2.56469e+07	1.20018e+07	0.390307	0.406051	normal
P04104	1.22237e+08	6.8746e+07	5.23753e+07	2.1895e+07	2.75623e+07	8413800	-2.07217	0.0905294	normal
P31996	2.64545e+07	3.5119e+07	5.00767e+07	1.67303e+07	3.57703e+07	3.30178e+07	-0.38468	0.394008	normal
Q9JJX6	3.77935e+07	5.31647e+07	3.58169e+07	26453000	2.87049e+07	3.097e+07	-0.55772	0.125301	normal
P53564	1.44845e+06	1.52516e+06	1.33081e+06	1.35488e+06	942404	975855	-0.395142	0.106101	normal
Q7TT50	1.19862e+07	1.07497e+07	6.30647e+06	8.62239e+06	7.57507e+06	4.85096e+06	-0.464444	0.275561	normal
P23506	1.12319e+06	1.00202e+06	31212.5	985118	2.66063e+06	2.05023e+06	1.4013	0.128234	normal
O08808	4.2546e+06	1.35494e+06	31212.5	4.53567e+06	483129	7.07134e+06	1.09987	0.408748	normal
Q60648	1.91008e+07	3.83275e+07	2.87937e+07	2.25621e+07	1.87317e+07	37928581	-0.122148	0.787034	normal
Q62356	12935504	1.52347e+07	5.73401e+06	2.52639e+07	3.10282e+07	18754270	1.14632	0.041827	normal
P62315	2.01602e+07	1.88416e+07	1.61323e+07	18972511	2.09923e+07	2.68272e+07	0.27673	0.238343	normal
P47963	2.4453e+07	3.46011e+07	2.46081e+07	4.35248e+07	3.3715e+07	33299893	0.401916	0.131523	normal
P32020	1.18413e+07	4.77392e+07	1.29255e+07	14857511	3.63063e+07	2.35609e+07	0.0434856	0.959215	normal
Q9CQX2	1.477e+07	9.49058e+06	5680027	1.00445e+07	1.08095e+07	1.059e+07	0.0706838	0.866995	normal
O08547	5.58171e+06	6.48544e+06	1.95602e+06	1.08116e+07	8308567	9.49839e+06	1.02914	0.0522742	normal
O08583	1.47801e+08	1.03542e+08	6.94813e+07	1.20011e+08	6.7247e+07	7.89046e+07	-0.269473	0.55108	normal
P11404	22862749	1.8474e+07	14384849	1.98097e+07	3.38049e+07	1.55256e+07	0.311288	0.516821	normal
Q8BMD8	1.15413e+07	1.10643e+07	7.3165e+06	1.17585e+07	1.23023e+07	1.08669e+07	0.223161	0.338193	normal
P63163	2.6625e+07	2.13769e+07	2.35706e+07	1.82158e+07	16373307	2.3292e+07	-0.306312	0.156518	normal
P47968	1.21551e+06	1.22053e+06	31212.5	1.42592e+06	1.74533e+06	1.59404e+06	0.949665	0.187407	normal
P54728	2.77374e+07	2.24653e+07	1.46907e+07	4.29485e+07	3.57009e+07	3.00692e+07	0.744454	0.0514811	normal
Q6GQT1	2.38685e+08	205564100	2.66455e+08	9.33835e+07	1.68982e+08	1.67563e+08	-0.725154	0.0432132	normal
P48428	7.39451e+07	4.92502e+07	2.81817e+07	6.4216e+07	4.97082e+07	2.47218e+07	-0.126739	0.821009	normal
Q99LC3	7.25049e+06	5.97717e+06	1.47207e+06	1.25008e+07	5.37146e+06	5.993e+06	0.69912	0.351614	normal
O70400	3.14124e+06	6.31822e+06	31212.5	1.39557e+07	1.6066e+07	7.95517e+06	2.00054	0.039072	normal
Q60598	3.90356e+06	7.11108e+06	809524	2.11667e+06	3.24306e+06	31240.7	-1.13312	0.372048	normal
Q8R050	412312	31204.8	797394	2.4788e+06	903979	1.04142e+06	1.83402	0.157808	normal
P84089	1.66961e+07	1.59235e+07	5.44256e+06	4.36098e+07	2.68104e+07	1.72651e+07	1.20398	0.152199	normal
Q99L04	1.45007e+07	4.1065e+07	2.26184e+07	1.19908e+07	3.64805e+07	1.33333e+07	-0.339161	0.650814	normal
Q9QYR9	1.62645e+07	3.66604e+07	1.98104e+07	2.63422e+07	3.79391e+07	3.60067e+07	0.463421	0.289729	normal
Q9JHE3	3.07332e+06	5.92535e+06	3.15852e+06	5.7419e+06	3.95416e+06	7.06455e+06	0.463265	0.303321	normal
Q9Z1N5	1.82921e+06	3.68776e+06	5.07879e+06	1.18713e+06	4.07078e+06	6.05023e+06	0.0938749	0.896418	normal
Q2VLH6	3.49079e+06	1.77844e+06	7.7829e+06	5010843	4.18009e+06	5.62676e+06	0.183035	0.776066	normal
P70403	2.65042e+07	4.16949e+07	2.70135e+07	3.17423e+07	2.15984e+07	2.60845e+07	-0.261555	0.425254	normal
Q9D1D4	2.78524e+07	3.98454e+07	1.50448e+07	5.50362e+07	4.05407e+07	6.55712e+07	0.961683	0.0624013	normal
O70591	2.28642e+07	14389574	1.09577e+07	1.68476e+07	1.59593e+07	1.22638e+07	-0.0971875	0.803564	normal
Q9WUD1	862361	6.4796e+06	1.05494e+06	3.76832e+06	6.47101e+06	5.27573e+06	0.885742	0.329417	normal
O08997	2.06866e+07	1.29741e+07	4.87955e+06	14179070	31018135	11692153	0.561793	0.468986	normal
Q9QZE5	4.21855e+06	6.93976e+06	1.49279e+07	1.63058e+07	1.53438e+07	9.30977e+06	0.65091	0.279828	normal
P35276	3.25415e+06	5.96442e+06	1.24918e+06	5.00066e+06	8.64192e+06	6.90089e+06	0.972728	0.127864	normal
Q5SUR0	5.38821e+06	1.35015e+07	8629117	6.7068e+06	1.14579e+07	1.3956e+07	0.223085	0.654492	normal
O70251	1.23697e+08	1.424e+08	1.20409e+08	1.2494e+08	2.02327e+08	132815832	0.251401	0.42616	normal
P62245	22829918	2.4834e+07	1.3967e+07	4.42143e+07	3.95622e+07	6.33744e+07	1.25557	0.0422243	normal
P70206	1.62754e+06	1.91333e+06	694615	3.22331e+06	2.59689e+06	4.31381e+06	1.25861	0.0385223	normal
Q921W4	1.99197e+06	1.69561e+06	1235958	2.91444e+06	2.90788e+06	3.35073e+06	0.897706	0.00857545	normal
O35375	597997	4076970	31212.5	4.23915e+06	5702655	7.12829e+06	1.85884	0.0619692	normal
Q8R2U0	648713	31204.8	939545	600835	536655	2.70753e+06	1.24748	0.413152	normal
Q8R5A3	4.28376e+06	5.30823e+06	4.08717e+06	4.07309e+06	2.11123e+06	3.02274e+06	-0.571167	0.103971	normal
P52503	15671651	1.46174e+07	5928356	1.97442e+07	2.19035e+07	9.08836e+06	0.486329	0.392806	normal
Q9JK48	7.36475e+06	3685031	2.33189e+06	6.90117e+06	4.66954e+06	4.8833e+06	0.29818	0.583727	normal
Q9CXZ1	1.20289e+07	1.14159e+06	1.05459e+07	1.2779e+07	1.03861e+07	7.7567e+06	0.382741	0.567629	normal
Q91Z67	3.64645e+06	4.20438e+06	2647586	3434751	3.71873e+06	1.10906e+07	0.797257	0.411718	normal
Q99LD8	7.96948e+06	6.78096e+06	2.33522e+06	1.89371e+07	18692465	6.1587e+06	1.35776	0.157932	normal
P29533	9.12596e+06	6.08093e+06	5.30115e+06	7.75623e+06	6.68195e+06	3.68972e+06	-0.177979	0.66246	normal
Q3UTJ2	31163.5	2.00473e+07	4.26954e+06	7.87115e+06	3.11131e+06	941485	-1.02994	0.57444	normal
Q05144	2.69142e+06	5113106	3.64514e+06	1.45514e+06	5896929	4.87089e+06	0.0942891	0.875743	normal
P05132	1.40033e+06	1.38911e+06	861949	4.92835e+06	4.83602e+06	9.51981e+06	2.4009	0.0760273	normal
Q9JMH9	1.22713e+06	31204.8	3.42733e+06	31201.9	31238.4	328946	-3.58159	0.286175	normal
Q8BH59	1.10121e+07	1.16184e+07	6.83798e+06	9.60254e+06	8.98969e+06	5985524	-0.261819	0.436915	normal
Q9R062	3.57171e+06	6.3419e+06	3293081	3.46628e+06	1.29967e+07	1.50602e+07	1.25514	0.224606	normal
Q60676	722900	1.71047e+06	31212.5	9.16822e+06	2.16312e+06	2.00001e+06	2.43541	0.26262	normal
Q9DCT2	6.2029e+06	6.34065e+06	31212.5	1.17694e+07	3.71546e+06	4.29239e+06	0.653309	0.512001	normal
Q01965	629566	2929761	7.2255e+06	1.78555e+06	2.45321e+06	7.52787e+06	0.125699	0.907699	normal
Q8R3B1	31163.5	1.01e+07	5.10974e+06	2711918	8.64904e+06	6.32837e+06	0.214934	0.823675	normal
Q9JM76	1.41629e+08	184587209	1.81783e+08	1.38794e+08	1.99777e+08	1.75168e+08	0.0162133	0.93653	normal
Q9Z130	1.53732e+07	1.96257e+07	6.52685e+06	9.14088e+06	2.37296e+07	5.77297e+06	-0.103782	0.894099	normal
P10852	6.8671e+06	1.46835e+07	5.40296e+06	4.73073e+06	8.18978e+06	6.62335e+06	-0.463758	0.488473	normal
Q9Z0R6	1.04978e+07	1.22335e+07	8.00781e+06	629236	3.83618e+06	929584	-2.51038	0.0066905	down
P70362	18253558	3.60456e+07	3.20169e+07	1.71881e+07	1.84463e+07	1.8269e+07	-0.679252	0.182083	normal
O88522	4.14227e+06	2.68877e+06	1053430	4.76415e+06	1.84762e+06	3.59552e+06	0.372513	0.563434	normal
Q04750	8.17495e+06	6.74047e+06	5.08068e+06	6462493	2.63748e+06	4.57173e+06	-0.548526	0.215005	normal
Q9EQG9	2.87378e+06	2.69838e+06	1.95834e+06	2.89888e+06	4.9557e+06	3.43908e+06	0.584696	0.167438	normal
P23591	699860	3.30908e+06	31212.5	5.31679e+06	1.12864e+07	8.44909e+06	2.63246	0.0351111	normal
P70271	9.81266e+06	5.13561e+06	6.68889e+06	3.09133e+06	1.07527e+07	4.78791e+06	-0.215731	0.733501	normal
Q99LC2	2.01776e+06	1.85241e+06	1.43231e+06	1566221	4.43571e+06	5.92453e+06	1.16943	0.224815	normal
P56391	1.5498e+08	1.17069e+08	1.63341e+08	1.36312e+08	1.09859e+08	6.71266e+07	-0.474769	0.182351	normal
Q9CQR2	7.52904e+07	5.90237e+07	6.09246e+07	86992717	7.00414e+07	5.88108e+07	0.144757	0.523539	normal
Q62093	65803709	4.92537e+07	6.32263e+07	8.31932e+07	7.02555e+07	36206925	0.089206	0.818738	normal
Q8K4Q8	2.23879e+06	6.00707e+06	31212.5	1.1423e+07	3.37989e+06	5852631	1.31933	0.240472	normal
P22777	1.24282e+06	780566	31212.5	1.06502e+07	9.69956e+06	5.74232e+06	3.66668	0.0280989	normal
Q80VP1	1.17971e+07	2.43846e+07	2.3293e+07	1.16494e+07	1.98624e+07	2.09654e+07	-0.180586	0.666323	normal
Q9CQQ7	2.28701e+07	2.1051e+07	1.2848e+07	3.89943e+07	1.92458e+07	2.17476e+07	0.494671	0.347287	normal
O70274	3.77815e+06	3.15956e+06	1.35003e+06	6.16299e+06	3734498	6.40929e+06	0.976422	0.0774116	normal
P70670	3.06889e+07	2.553e+07	1.76257e+07	20673924	3.12233e+07	9.66025e+06	-0.262558	0.6102	normal
P62717	2.9879e+07	3.37465e+07	2.84095e+07	3.44965e+07	6.69396e+07	5.88171e+07	0.800098	0.14148	normal
Q8R0F3	8.72127e+06	1.27625e+07	1.28316e+07	9.2199e+06	1.35102e+07	9810669	-0.0766048	0.772271	normal
P70303	31163.5	464641	881905	1.85461e+06	1.30035e+06	4.55958e+06	2.48531	0.164718	normal
P41105	12163949	2.36595e+07	1.90376e+07	1.62547e+07	3.36549e+07	2.37975e+07	0.426022	0.365511	normal
Q64511	3.63919e+06	7.56746e+06	3.71211e+06	7.21756e+06	4.62011e+06	3.74235e+06	0.0625702	0.901345	normal
Q8BU30	1.41632e+06	1.8146e+06	31212.5	3.37812e+06	3.13566e+06	7.57333e+06	2.11049	0.115985	normal
Q9CXW3	9.29913e+06	8.1687e+06	1.22478e+07	1.18905e+07	7.40567e+06	6.17034e+06	-0.222618	0.544831	normal
Q9DBB8	500673	1.29892e+06	31212.5	1.11691e+06	3.37733e+06	7.29794e+06	2.68728	0.203562	normal
P62073	7.06616e+06	2.86049e+06	31212.5	3.42704e+06	823250	1.40136e+06	-0.817164	0.565938	normal
Q9CPQ1	3.5845e+07	4.32272e+07	2.03241e+07	4.74478e+07	4.29565e+07	2.40943e+07	0.204067	0.635819	normal
Q9ERE7	2.81115e+07	2.87525e+07	2.66892e+07	2.71612e+07	23882394	1.53567e+07	-0.331506	0.243483	normal
P46467	31163.5	2.68565e+06	880531	3.01324e+06	1.62746e+06	31240.7	0.377091	0.773772	normal
P63073	1.3981e+07	1.80141e+07	7.88635e+06	1.20534e+07	2.08771e+07	1.6899e+07	0.321282	0.443495	normal
Q9D2M8	4.61949e+06	6.44034e+06	31212.5	2.9388e+06	7.70569e+06	6.92977e+06	0.664069	0.423817	normal
Q9CR00	9715807	1.01155e+07	2.13004e+06	1.31698e+06	1.11427e+07	440368	-0.767594	0.524097	normal
O35350	2.46476e+06	2.07721e+06	31212.5	3.53532e+06	3.93996e+06	5.49014e+06	1.5034	0.0466126	normal
Q99LP6	9075213	8.15287e+06	4.08781e+06	9989476	1.00984e+07	5.48566e+06	0.26272	0.546681	normal
P62858	51297616	2.43572e+07	3.57738e+07	105442822	2.88118e+07	1.88768e+07	0.45865	0.667325	normal
P70202	1.0226e+06	1231517	31212.5	3.57658e+06	1.47603e+06	7.50544e+06	2.45814	0.18798	normal
Q5SSZ5	3.59357e+06	2.97337e+06	2.28301e+06	3.40798e+06	2.25253e+06	4.58114e+06	0.210707	0.588127	normal
Q9QZ23	2.32903e+07	2.47058e+07	9.84401e+06	2.17532e+07	2.03981e+07	1.29484e+07	-0.0700245	0.877366	normal
O55135	1.96136e+07	15007793	1.68439e+07	1.7892e+07	1.59522e+07	1.76399e+07	0.000525721	0.996893	normal
Q6ZWV3	9.41892e+06	15660495	1.07131e+07	1.87253e+07	2.46312e+07	2.18904e+07	0.866249	0.0188229	normal
A2AN08	2.19014e+06	731202	1.40158e+06	31201.9	1.54238e+06	2.09287e+06	-0.237621	0.78587	normal
Q99N92	2744954	8.79362e+06	7720632	5.82002e+06	7.22856e+06	9.85039e+06	0.249735	0.616587	normal
Q9CR57	5.96583e+07	7.49575e+07	5.33029e+07	3.89088e+07	1.01789e+08	5.36574e+07	0.0485851	0.922894	normal
Q9Z2L7	2.17986e+06	1.12331e+07	31212.5	2.79813e+06	1.87037e+06	1.44196e+06	-1.13763	0.550933	normal
P36423	1.11796e+06	4.30566e+06	31212.5	4.06122e+06	7.06651e+06	8.14351e+06	1.82084	0.0601805	normal
P25785	9.52781e+06	1.55082e+07	5.59521e+06	9.81188e+06	7.06198e+06	9.64113e+06	-0.208193	0.687396	normal
Q60875	2.44568e+06	4.54494e+06	2.02289e+06	4.07511e+06	2.51394e+06	4.16313e+06	0.254468	0.577255	normal
Q9CRC9	6.57229e+06	7.37112e+06	31212.5	7603366	1.46051e+06	6.49315e+06	0.154757	0.869151	normal
Q8BKG3	1.6166e+06	5.17714e+06	4.97893e+06	1.07323e+06	3.70465e+06	2.13547e+06	-0.767985	0.316276	normal
O09167	1.47647e+07	11029535	14949284	1.06865e+07	3.45443e+07	2.25687e+07	0.734703	0.319678	normal
Q8R086	2.98997e+06	7.1756e+06	3.44484e+06	5.24454e+06	5.41394e+06	6.22744e+06	0.311111	0.499384	normal
Q9D0M3	9.3498e+06	1.02107e+07	5.18931e+06	1.09869e+07	1.3269e+07	1.05422e+07	0.491589	0.151349	normal
Q9D0B0	8.02455e+06	7.76342e+06	3.25002e+06	6319435	5.23021e+06	2.47406e+06	-0.441014	0.4385	normal
Q8C854	1.88263e+07	9.93697e+06	6.57034e+06	1.21951e+07	18055657	1.03806e+07	0.201552	0.707709	normal
Q8R5L3	2.01485e+06	742721	1.7667e+06	599926	3.0772e+06	7.4885e+06	1.30331	0.386693	normal
O35448	6.64471e+06	16590587	1.98337e+06	1.79722e+07	1.76116e+07	1.50595e+07	1.00588	0.183557	normal
Q8BP40	2016684	5.47622e+06	31212.5	1.73153e+06	1.58908e+06	4.1998e+07	2.59051	0.448057	normal
Q8VDP4	4.51217e+06	4.18226e+06	31212.5	7.88773e+06	4.9992e+06	4.45467e+06	0.990903	0.190472	normal
P58389	3.92064e+06	9029369	2.7253e+06	1.3074e+07	1.40175e+07	1.35351e+07	1.37393	0.0475336	normal
Q5KU39	6997027	1.10707e+07	1.07496e+07	1.05353e+07	2.44456e+06	1.79235e+07	0.100822	0.89322	normal
P61514	1.01851e+07	1.81068e+07	1.44158e+07	1.95338e+07	2.85961e+07	2.80547e+07	0.835006	0.0430583	normal
Q9ERG0	3.2198e+06	8.29437e+06	480470	2.24152e+06	1.78562e+06	774685	-1.32073	0.405354	normal
Q08093	5.88702e+06	4.74496e+06	3.75765e+06	6.66431e+06	1.45477e+07	2.27544e+06	0.706859	0.488459	normal
Q9DCT5	12076989	9.57846e+06	1.11311e+07	9.27315e+06	1.0918e+07	6.7267e+06	-0.284542	0.255192	normal
Q9QYI4	1788430	6.7972e+06	1.10491e+07	6533650	561423	2.26444e+06	-1.0689	0.354689	normal
P62334	3.57419e+06	3.5119e+06	1.32754e+06	4.45465e+06	5.65512e+06	4.65438e+06	0.811298	0.0845996	normal
P32921	2.18989e+06	6.08088e+06	900341	6.07721e+06	4.56922e+06	6.33325e+06	0.888641	0.230995	normal
O88544	1.44881e+06	702714	31212.5	3.16116e+06	2.95057e+06	2021133	1.89763	0.0220774	normal
Q921E2	5.41238e+06	8.21053e+06	1.54677e+07	3.73735e+06	1.09562e+07	9303554	-0.277694	0.672871	normal
Q9R0U0	7.02618e+06	6.0019e+06	1.00841e+07	5.76412e+06	3.42481e+06	3.62364e+06	-0.851091	0.0886953	normal
Q8CHG3	1.04702e+06	2.15008e+06	510933	4.3639e+06	1.1265e+06	2.05347e+06	1.02465	0.321916	normal
Q91VU0	1.43548e+07	2.32652e+07	2.48281e+07	1.65418e+07	3.63849e+07	3.47996e+07	0.490352	0.32423	normal
Q8VE80	546416	1.61062e+06	635458	2.37574e+06	1.60427e+06	4.98794e+06	1.68322	0.173309	normal
Q61599	9.90106e+07	9.37282e+07	7.87066e+07	5.37569e+07	6.79354e+07	3.71435e+07	-0.773126	0.0308586	normal
Q99M51	7.02141e+06	5.11736e+06	1.17302e+06	9741852	4.3078e+06	3.93015e+06	0.433671	0.574599	normal
Q9JLV1	1.23891e+07	1.09193e+07	2707812	1.21887e+07	1.08838e+07	5.3795e+06	0.129122	0.836755	normal
Q9DB73	8.70115e+06	1.71015e+07	1.78327e+07	8.4678e+06	1.1165e+07	1.2702e+07	-0.432408	0.330213	normal
P57746	6.89295e+06	2.93606e+06	4.432e+06	4.32803e+06	4.59442e+06	1.03947e+07	0.437809	0.511896	normal
P61750	2.54609e+06	2.87331e+06	709132	1.5242e+06	3.23114e+06	3.73916e+06	0.470987	0.453095	normal
Q9D7X3	9.21122e+06	4012464	1.61877e+07	8664678	6.29966e+06	1.16299e+07	-0.145265	0.824394	normal
Q8CBW3	1.22897e+07	2.87464e+06	2.52351e+06	8852967	1.97616e+07	1.7996e+06	0.781981	0.534062	normal
Q03350	1.98784e+06	2.09299e+06	31212.5	2.19421e+06	1.31931e+06	2.62121e+06	0.577143	0.443514	normal
Q9CQ22	31163.5	3.85449e+06	3.42273e+06	4.9172e+06	13633037	1.53783e+07	2.21487	0.0973175	normal
Q64669	1.6082e+07	2.89976e+07	2.06585e+07	52269798	2.27213e+07	2.83046e+07	0.65198	0.30182	normal
Q9DCL9	892564	4.13191e+06	3.63383e+06	3.70148e+06	4.17216e+06	6.24132e+06	0.70507	0.230756	normal
O35326	6.47671e+06	2.82991e+06	5.09047e+06	9.1147e+06	9.20274e+06	4.06918e+06	0.636859	0.266538	normal
P19536	2.49008e+07	7.83545e+06	8.157e+06	1.13115e+07	18090731	3.22011e+06	-0.326004	0.718421	normal
P51863	3.58503e+07	3.69751e+07	1.73664e+07	13389743	1.13402e+07	1.70492e+07	-1.11021	0.11832	normal
P27601	6.50961e+06	5.10536e+06	4.18305e+06	8.47717e+06	3.02566e+06	8423901	0.334961	0.535615	normal
P62743	9.324e+06	1.25252e+07	1.08631e+07	5.58241e+06	1.7216e+07	3.07183e+07	0.710152	0.440816	normal
P56380	9.62749e+06	1.48536e+07	8.22544e+06	1.03163e+07	13551515	1.35593e+07	0.194503	0.540076	normal
Q9QZE7	689914	313654	31212.5	3.95142e+06	4.20256e+06	3.08256e+06	3.4408	0.00260856	up
Q9CPR5	1820648	3.06477e+06	2.07717e+06	1.78793e+06	3.60023e+06	7.60832e+06	0.900424	0.362658	normal
Q9ERU3	2.28467e+07	20604211	2.40642e+07	2.15055e+07	2.1438e+07	16548948	-0.182507	0.251105	normal
Q6ZWV7	9.98044e+06	1.78894e+07	2.54041e+07	9193133	2.59529e+07	1.59067e+07	-0.0614404	0.916111	normal
P46664	830029	3.83796e+06	886141	31201.9	1.34342e+06	647216	-1.45789	0.360914	normal
P62852	1.28496e+07	1.41542e+07	1.10083e+07	5.08952e+07	4.53627e+07	4.20147e+07	1.86299	0.0027887	up
P83870	1.93684e+07	1.97755e+07	1.88903e+07	1.68684e+07	9.907e+06	1.63597e+07	-0.42804	0.155317	normal
Q9JLI8	2.91499e+06	5.92414e+06	1.58686e+06	5.74806e+06	3.93279e+06	5.04217e+06	0.497889	0.386539	normal
Q8C166	31163.5	916207	2.11753e+06	1.22725e+06	4.46856e+06	9.00251e+06	2.26174	0.222821	normal
Q8BH86	2.79125e+06	2.61958e+06	1.54246e+06	4.30608e+06	2.27206e+06	6.75447e+06	0.939192	0.237777	normal
Q8K352	4.92998e+06	6.09765e+06	5.0548e+06	6676139	9.01459e+06	4.55229e+06	0.331939	0.396283	normal
Q61112	979707	3.10844e+06	1.21104e+06	8.30866e+06	2.58898e+06	4.42593e+06	1.53191	0.176039	normal
O35345	8.5896e+06	8.21624e+06	5.042e+06	1.21446e+07	5.18672e+06	13517557	0.497727	0.371229	normal
P58281	7.48998e+06	4.79617e+06	2.63939e+06	7.67946e+06	1.85679e+06	4.8999e+06	-0.0480964	0.944307	normal
Q9CPU0	4.25331e+06	6.86117e+06	535513	7.33673e+06	6.08659e+06	6.41766e+06	0.768154	0.273189	normal
P62843	1.08838e+07	5.99726e+06	5.53791e+06	17014863	1.1165e+07	1.40016e+07	0.91189	0.0518946	normal
Q3TFQ1	4329112	4.51666e+06	5.12552e+06	7.77578e+06	6.20726e+06	1.14531e+07	0.864412	0.130055	normal
Q8VEJ9	4688639	3.41144e+06	2.64087e+06	1.82908e+06	2.04696e+06	605391	-1.26109	0.053479	normal
Q62086	3.88929e+06	4.95967e+06	1.91235e+06	3.79616e+06	5.49511e+06	5.40743e+06	0.449834	0.291677	normal
Q8BYM8	499731	810989	31212.5	1.22292e+06	31238.4	660039	0.51243	0.67103	normal
Q9QZ06	6781482	8.39717e+06	9.9924e+06	13988740	2.42645e+07	24173878	1.31041	0.0591003	normal
Q80UU9	2.40715e+07	9.29476e+06	2.52579e+07	2.5538e+07	1.87603e+07	1.99757e+07	0.132739	0.759192	normal
P62071	5.00378e+06	4.58164e+06	3.18853e+06	2.83683e+06	1.92272e+06	2056030	-0.906295	0.0486696	normal
O54734	39322798	5.29991e+07	3.96855e+07	2.10611e+07	3.30905e+07	3.10931e+07	-0.630937	0.057901	normal
O70493	1.78575e+07	1.40656e+07	1.20613e+07	1.16248e+07	2.10212e+07	1.14988e+07	0.00525069	0.98901	normal
Q64455	1.71497e+06	31204.8	4.02653e+06	31201.9	31238.4	1.69884e+06	-1.71262	0.377417	normal
Q6R5N8	3.96172e+06	3.79137e+06	2.79401e+06	2.10308e+06	1.9778e+06	4.34236e+06	-0.324399	0.468868	normal
P30412	2.62433e+06	5.72463e+06	1.91167e+06	1.209e+07	3.99354e+06	1.03613e+07	1.36587	0.14665	normal
Q9CQC9	7.43826e+06	7.35889e+06	5.90143e+06	9182460	1.08232e+07	1.96698e+07	0.938716	0.189134	normal
Q61176	1.03896e+06	1277732	31212.5	889963	31238.4	998842	-0.290236	0.785888	normal
Q922H4	3.10842e+06	2.79489e+06	2.27195e+06	2.5078e+06	8.09912e+06	4.80118e+06	0.914354	0.274407	normal
P62482	3.00258e+06	1.40363e+06	1.20681e+06	2.39098e+06	1.9066e+06	3.48016e+06	0.47057	0.383687	normal
P67984	1.99231e+07	2.86812e+07	1.91173e+07	2.11202e+07	2.16263e+07	2.81982e+07	0.067079	0.793443	normal
Q9R059	1.04714e+06	519085	31212.5	7.02261e+06	1.47647e+07	389649	3.79523	0.240027	normal
Q8BGS2	3.62012e+06	3450625	31212.5	3.11113e+06	4.69637e+06	2.25398e+06	0.502554	0.519127	normal
Q62419	4.54683e+06	1.50598e+07	1.24978e+06	7443536	3.94546e+06	3.42383e+06	-0.493641	0.682558	normal
Q8BFZ9	1.27088e+07	7989841	5.20701e+06	7.26093e+06	10786067	9.3713e+06	0.0818703	0.848846	normal
Q8R4C2	1.08126e+06	805821	31212.5	31201.9	604912	2401879	0.663298	0.667843	normal
Q4LDD4	2.87602e+06	1.85837e+06	1.27293e+06	3.10998e+06	1.0722e+06	2.36341e+06	0.123802	0.824983	normal
Q9QUH0	3.742e+06	7.32552e+06	4.2377e+06	1.58447e+06	1.1425e+07	10888504	0.642862	0.471167	normal
Q91Z53	1.57198e+06	1.96289e+06	2.50384e+06	5.24873e+06	3.04829e+06	2.71355e+06	0.866579	0.162984	normal
Q8CAK1	619046	949989	31212.5	1.77276e+06	3.07605e+06	4.26476e+06	2.50972	0.0593912	normal
Q9D8T2	4.06758e+06	2.28606e+06	992676	5.42047e+06	2.52389e+06	2.50177e+06	0.507875	0.476792	normal
Q3UMT1	5.88875e+06	4519373	652895	5.45071e+06	6.3326e+06	4.16937e+06	0.528315	0.414578	normal
Q9CQC6	1.86336e+06	2.91772e+06	1.7625e+06	2266307	1.01787e+06	3.7146e+06	0.0970224	0.872059	normal
Q8K3A0	1.77149e+07	1.37474e+07	6.41048e+06	2.57387e+07	24129527	1.06524e+07	0.676266	0.272108	normal
Q8C7R4	1.25361e+06	31204.8	1783905	737447	964293	2.93869e+06	0.59662	0.582317	normal
P17225	4.02935e+07	8.47475e+07	3.71755e+07	2.48502e+07	1.23548e+08	5.46875e+07	0.324171	0.707377	normal
Q8K3J1	6.70236e+06	2.94326e+06	776786	7.52014e+06	3.00711e+06	1.78978e+06	0.240967	0.809796	normal
Q8VC60	382517	1.10755e+07	1.22553e+07	2.26554e+06	1.89914e+06	2582372	-1.81337	0.272766	normal
Q66JS6	1.2741e+07	1.05292e+07	3.9511e+06	1.39349e+07	1.09426e+07	3.92594e+06	0.0815018	0.900837	normal
Q8K0G5	1811106	2.60869e+06	734625	2.93645e+06	2.62741e+06	2.90781e+06	0.716838	0.175071	normal
Q91W59	1.78226e+07	1.9844e+07	1.22338e+07	1.90609e+07	1.10531e+07	11301560	-0.268878	0.462511	normal
Q99JX3	4.73467e+06	8.79811e+06	4.10935e+06	7.95864e+06	6.84928e+06	3.19578e+06	0.0292693	0.956084	normal
Q62407	1.14423e+06	2.42484e+06	31212.5	1.72839e+06	1.84891e+06	534724	0.191736	0.845338	normal
Q99JR1	4.19512e+06	6.36484e+06	3.15852e+06	7.52413e+06	4354907	3.78487e+06	0.191323	0.688377	normal
Q9CR21	2.61791e+07	2.81321e+07	1.52275e+07	1.78337e+07	3.94265e+07	2.49255e+07	0.241071	0.610001	normal
O55022	7.21721e+06	9.44508e+06	2.61322e+06	1.43503e+07	1.54149e+07	15311577	1.22561	0.0471148	normal
Q91WK1	1.76729e+06	2.15181e+06	346865	4.90624e+06	3.86353e+06	3.26119e+06	1.49581	0.024537	normal
Q8CHP8	3.45658e+06	5.98161e+06	31212.5	4.65806e+06	4.11435e+06	5.39647e+06	0.581381	0.461257	normal
Q6PGF7	1.16119e+07	1.46877e+07	1.04242e+07	9.43064e+06	1.08901e+07	6.90949e+06	-0.431506	0.140545	normal
Q9CR39	31163.5	3.89862e+06	2984457	667321	3.81664e+06	3.40468e+06	0.190206	0.842455	normal
P53690	3166404	7.77362e+06	4.75602e+06	8.12577e+06	9.14338e+06	1.62772e+07	1.09576	0.131482	normal
P30204	1.06252e+07	9.17479e+06	7.09292e+06	11830139	3.0851e+06	6.48818e+06	-0.329384	0.558589	normal
Q91YS8	3.69631e+06	2042749	31212.5	4.85911e+06	4.54531e+06	3.33247e+06	1.1423	0.146954	normal
Q9Z1D1	5.38189e+06	5.97853e+06	593899	1.15032e+07	5153190	5452938	0.887121	0.277512	normal
P47964	6.87756e+06	5.85301e+06	4.6119e+06	1.74422e+07	2.01213e+07	12763162	1.53702	0.0277418	normal
Q9CR68	5.89992e+06	6127963	6.93816e+06	6.70711e+06	4.83948e+06	3.62582e+06	-0.321969	0.291989	normal
Q9D8S9	629887	723931	31212.5	1.73608e+06	1.40192e+06	384333	1.34661	0.218212	normal
Q9JHS3	1.1285e+07	6.21697e+07	5.56239e+07	2.13158e+07	1.8349e+07	2.82737e+07	-0.925947	0.329637	normal
Q9D1M0	1.91816e+07	2.22022e+07	2.33386e+07	3.03188e+07	1.22798e+08	50498512	1.65351	0.240732	normal
Q60739	4.45885e+06	6366596	786267	7.01383e+06	6.64326e+06	2.34652e+06	0.462816	0.545782	normal
Q9D2L1	1.47302e+07	1.984e+07	3.20601e+07	6.06106e+06	1.20416e+07	1.6302e+07	-0.953575	0.16232	normal
P14069	122668009	76853776	2.50071e+07	1.49261e+08	1.17392e+08	5.08656e+07	0.49994	0.486226	normal
Q05920	31163.5	3.78137e+06	1.35105e+06	31201.9	1.74413e+06	3.1299e+06	-0.0740494	0.954584	normal
Q60963	4094004	7.05244e+06	31212.5	5.90073e+06	1.30407e+06	1.0918e+07	0.697191	0.541217	normal
Q9DBS1	4.36956e+06	6118645	3.75362e+06	5470693	7856249	8.98462e+06	0.647657	0.107707	normal
P61327	4.26621e+06	9.92035e+06	2.95886e+06	9.96884e+06	5.07128e+06	6.36279e+06	0.319984	0.616491	normal
Q8C8U0	1.15409e+06	2.1199e+06	31212.5	2.80279e+06	3.20357e+06	1013032	1.08661	0.243592	normal
Q62203	4.13972e+06	3770079	4323064	3175091	3.91224e+06	4.98481e+06	-0.0190798	0.930006	normal
Q9ET30	9.18614e+06	1.05304e+07	3.07141e+07	8.45633e+06	4.68107e+06	1.00871e+07	-1.11865	0.321534	normal
Q6PDQ2	3.46293e+06	2.29465e+06	2.14529e+06	3.4512e+06	4.77744e+06	8.08899e+06	1.04598	0.171025	normal
P0C0S6	31163.5	1.69169e+07	4.82441e+07	31201.9	1.54448e+07	1.65633e+07	-1.02485	0.525429	normal
Q8CEI1	1.19175e+07	1.33035e+07	8.65494e+06	1.02054e+07	9.36271e+06	8.38736e+06	-0.277131	0.286898	normal
E9Q0S6	1.85357e+06	1.78929e+06	569822	3.16937e+06	5.54727e+06	5.48549e+06	1.7533	0.0320299	normal
O70325	4.67048e+06	1.36984e+06	940976	4.7758e+06	2416556	2.83665e+06	0.522614	0.511303	normal
O35226	1.36063e+06	1.84161e+06	1.47717e+06	4.49083e+06	2.38256e+06	3.43568e+06	1.13952	0.0838308	normal
Q06335	5.26762e+06	5.19211e+06	4.19145e+06	1.44191e+06	3.62898e+06	3.96172e+06	-0.697802	0.126857	normal
O54824	1.0493e+07	1.04648e+07	6.39716e+06	5.51435e+06	8.19619e+06	8.3409e+06	-0.310932	0.349974	normal
Q91ZW3	6.6167e+06	6.44739e+06	7.46148e+06	8.29117e+06	5.04486e+06	9.53042e+06	0.15581	0.622247	normal
Q8K0D5	2.17329e+06	2.68305e+06	1.93548e+06	1.94143e+06	1.44003e+06	1.9574e+06	-0.347267	0.161491	normal
P14602	2.6623e+06	843960	31212.5	1.59583e+06	1.28753e+06	314741	-0.145508	0.904775	normal
Q5SXY1	5.30938e+06	9.07013e+06	2.05374e+06	3.66132e+06	7.11451e+06	7.32462e+06	0.139407	0.827243	normal
Q5FWK3	1.5461e+06	2598747	974391	3.77669e+06	4213306	5.2565e+06	1.37161	0.0140477	normal
Q8K4I3	992142	1893609	31212.5	1.19263e+06	2.17723e+06	806223	0.51768	0.570095	normal
Q9CQN1	31163.5	4.6005e+06	2.25992e+06	760042	1.3413e+06	382967	-1.47199	0.381651	normal
Q9ES97	1.48774e+07	2.10274e+07	8.30446e+06	2.25868e+07	2.11785e+07	3.78407e+07	0.884327	0.135616	normal
P41241	5.2715e+06	3.84093e+06	2.25812e+06	2.88452e+06	5.31757e+06	3451219	0.0354372	0.938138	normal
Q9DCV4	2.68377e+06	8.90216e+06	31212.5	3.32925e+06	2.55894e+06	8.81122e+06	0.339504	0.7712	normal
Q9QXA5	10597609	1.22297e+07	2.85727e+06	1.61e+07	9.20819e+06	9.33268e+06	0.43157	0.465033	normal
Q8VDQ1	1.11362e+07	1.62437e+07	13396024	12100343	1.41341e+07	1.4206e+07	-0.0119222	0.949869	normal
O88986	3.73205e+06	4.80821e+06	2.94046e+06	6.69731e+06	4374796	7.03605e+06	0.657428	0.102187	normal
Q8R422	904280	3.89563e+06	2.01185e+06	31201.9	1.4302e+06	2.73855e+06	-0.697657	0.499288	normal
P21279	4.62043e+06	4954901	2.27993e+06	5.35846e+06	2.4792e+06	4.30786e+06	0.0348979	0.939095	normal
Q9CQ45	7.27464e+06	2.69969e+06	31212.5	1080508	6.61719e+06	629014	-0.264982	0.854488	normal
P61965	516814	1909373	873345	1.48062e+06	932611	6.02634e+06	1.35491	0.401162	normal
Q91YH5	2.24907e+06	1.75687e+06	31212.5	2.9278e+06	1.77551e+06	3.64985e+06	1.04899	0.175026	normal
Q99KR7	3340872	5.5219e+06	4.16403e+06	31201.9	4.48566e+06	5.29978e+06	-0.408183	0.591638	normal
Q99MI1	2.50587e+06	2.14964e+06	1.25016e+06	3.0034e+06	1.48932e+06	1.83267e+06	0.0990528	0.825036	normal
Q8BG32	643516	920601	31212.5	2426712	31238.4	6.02895e+06	2.41138	0.317518	normal
Q91WK0	3.79997e+07	4.28821e+07	3.72618e+07	2.96318e+07	22937273	2.42188e+07	-0.621591	0.00743234	normal
Q9CQ06	4.64259e+06	4.15294e+06	5.55619e+06	4.47633e+06	7.47617e+06	8621086	0.519569	0.229813	normal
Q640N3	1.30646e+06	888322	31212.5	4.63416e+06	31238.4	5.50457e+06	2.19179	0.256499	normal
Q8BZW8	1.50752e+06	2.11808e+06	4.42176e+06	4.3252e+06	2.90576e+06	1.50631e+06	0.118666	0.857889	normal
Q9CQR4	6.03861e+06	7.51483e+06	6.3105e+06	1.33336e+07	5.25741e+06	1.50163e+07	0.758622	0.266276	normal
O09172	9.51376e+06	1.00244e+07	9.48407e+06	1.10657e+07	1.38842e+07	1.13897e+07	0.32438	0.106323	normal
O35295	5.89649e+06	5.20809e+06	6.81365e+06	4.31628e+06	5.5024e+06	4150853	-0.359145	0.105627	normal
P97352	2.51761e+07	2.26526e+07	6.41836e+06	3.87445e+07	3.641e+07	2.87538e+07	0.937696	0.0876723	normal
Q60790	805074	967099	399164	518128	1.62509e+06	2.04488e+06	0.94771	0.275384	normal
Q99KH8	2.18079e+06	6.91072e+06	6.23693e+06	4.47944e+06	2.5233e+06	1.65505e+06	-0.824141	0.277197	normal
Q9R0Q3	5.56085e+06	3.20777e+06	31212.5	1.18155e+07	8.07963e+06	9.23277e+06	1.72685	0.0306412	normal
Q9CQW9	1.20888e+06	2.68363e+06	31212.5	4.44594e+06	2.48231e+06	2916650	1.32715	0.116255	normal
Q61646	1.83077e+06	1.5465e+06	1.74352e+06	6.14299e+06	8.29086e+06	4.0724e+06	1.85358	0.0664196	normal
P01029	3.88311e+07	46106146	2.17729e+07	1.25699e+07	1.27746e+07	7.2261e+06	-1.71205	0.0677801	normal
B2RXC1	343803	874346	31212.5	979606	2.06323e+06	3.2443e+06	2.33121	0.110554	normal
P28656	3.36412e+06	7.43333e+06	31212.5	9.88749e+06	4.99844e+06	6.57413e+06	0.986798	0.250899	normal
Q9CQE1	4.40111e+07	5.01082e+07	5.25501e+07	4.15064e+07	1.69736e+07	5.16058e+07	-0.413939	0.357496	normal
P07724	7.63071e+07	6.38597e+07	5.70266e+07	2.35865e+07	5.57869e+07	35959435	-0.773808	0.0810331	normal
P51432	386788	962905	31212.5	31201.9	1.40969e+06	1.30448e+06	0.991385	0.44015	normal
Q9DCM2	1.42107e+06	6.14798e+06	3.32254e+06	3.64241e+06	1.94927e+06	3977236	-0.186787	0.79056	normal
Q7TPV4	2.03599e+06	2828590	1.21386e+06	1.02348e+06	4.0132e+06	3.8631e+06	0.550068	0.449946	normal
P01887	1.11751e+08	4.75436e+07	3.24255e+07	1.447e+08	6.9426e+07	6.06878e+07	0.519454	0.485932	normal
Q61074	3.02239e+06	7.67385e+06	1.92322e+07	5.95183e+06	1.5691e+07	2.04871e+07	0.493326	0.562582	normal
P53395	1.14867e+07	1.03295e+07	8.76782e+06	8.15883e+06	7.58678e+06	8.936e+06	-0.309338	0.113409	normal
Q91VS7	6.3529e+06	7.84321e+06	4.8783e+06	7.63987e+06	6.83454e+06	1.06846e+07	0.399437	0.241079	normal
P62317	4.62881e+07	3.51007e+07	3.52737e+07	3.42097e+07	3.74331e+07	3.766e+07	-0.0940115	0.581663	normal
Q8BG95	3.52548e+06	1.83927e+06	31212.5	1.9461e+06	1.62276e+06	1.05389e+06	-0.223129	0.825289	normal
P62267	1.23275e+07	1.35247e+07	7327628	5.66774e+06	14578429	11727127	-0.0534382	0.907792	normal
P63325	2.36449e+07	2.49343e+07	2.26577e+07	22195588	4.11395e+07	3.91587e+07	0.524838	0.224132	normal
P09581	4.03837e+06	8.28999e+06	1.12992e+07	4.64634e+06	7.54563e+06	4.44179e+06	-0.506356	0.394434	normal
Q8K1N2	3.0829e+06	4.11658e+06	1.22225e+06	4.31456e+06	4.44824e+06	3.272e+06	0.515023	0.291381	normal
Q60870	10783701	7.82783e+06	31212.5	8.13007e+06	7.4425e+06	1.55939e+07	0.741381	0.371994	normal
Q9R1Z7	981690	4.13954e+06	2.16278e+06	1.47914e+06	7.95635e+06	3.05773e+06	0.77834	0.482439	normal
Q149L6	5.89904e+06	5.72532e+06	2.55509e+06	1.31279e+06	3.22266e+06	3.24153e+06	-0.866519	0.182452	normal
Q9D0B6	513042	712352	31212.5	4.54779e+06	2228964	2.49406e+06	2.88316	0.0587519	normal
Q61239	1.61669e+06	1.63478e+06	31212.5	1.21049e+06	5.20488e+06	6.36626e+06	1.96113	0.170656	normal
P47740	1.20757e+06	1.97599e+06	1.47366e+06	985299	1.30492e+06	3.59387e+06	0.337351	0.673	normal
P50427	1.13899e+07	1.12224e+07	1.47482e+06	1.04264e+07	6.78528e+06	1.26988e+07	0.312388	0.636063	normal
Q8BHA3	1.82399e+06	2.91244e+06	2.79389e+06	1.99668e+06	5.13183e+06	3.50999e+06	0.498512	0.374903	normal
Q8VBW6	2.09314e+06	3.45839e+06	1.18477e+06	5.33062e+06	3.46712e+06	3.86556e+06	0.910625	0.0872902	normal
Q80ZS3	3.97119e+06	3.75243e+06	4.36387e+06	4.52054e+06	3.20136e+06	4.00884e+06	-0.043221	0.798189	normal
Q9CQM9	1.96827e+08	1.03327e+08	1.45733e+08	85598975	1.23333e+08	5.17111e+07	-0.774605	0.148726	normal
P70195	24347512	2.41833e+07	1.21874e+07	2.21346e+07	1.58227e+07	16890987	-0.146684	0.692466	normal
Q60770	3.04952e+06	6.41775e+06	2.88823e+06	889122	1.05168e+07	8.15965e+06	0.663162	0.504345	normal
P59108	2.32429e+06	2.7915e+06	1.55041e+06	1.77412e+06	4.89287e+06	1.21122e+07	1.4942	0.317507	normal
Q9R1C7	2425530	3.7775e+06	31212.5	3.08018e+06	3.37354e+06	7.05427e+06	1.11553	0.224868	normal
O35593	1.29714e+07	1056839	31212.5	6.12169e+06	993664	5.30791e+06	-0.178494	0.911328	normal
Q9CQW2	6.24493e+06	4.96271e+06	1.98988e+06	4.3382e+06	2.79587e+06	3.54078e+06	-0.306051	0.582138	normal
Q04519	4.13044e+06	4.75746e+06	2.66978e+06	8.08425e+06	9.65139e+06	3.36817e+06	0.868652	0.228475	normal
O89103	7.29451e+06	1.02869e+07	13905324	7.39329e+06	1.09687e+07	1.26537e+07	-0.0217436	0.952324	normal
P07091	1.22261e+08	8.35982e+07	3.37199e+07	7.01943e+07	61217791	3.13468e+07	-0.557766	0.434869	normal
Q61187	1.60591e+06	1.72041e+06	1.8531e+06	31201.9	31238.4	809594	-2.57034	0.0244437	normal
Q9DCT8	5.45765e+06	6.41964e+06	1.92396e+06	1.3511e+07	2.62139e+07	6246393	1.73593	0.202867	normal
Q8BHD7	3.5737e+06	5.59305e+06	1.15502e+06	7.82617e+06	7.90424e+06	7.64646e+06	1.17939	0.0764918	normal
Q8BMJ2	31163.5	938823	1.40992e+06	31201.9	805982	1.06187e+06	-0.325625	0.76986	normal
P56812	4.97848e+06	7.2494e+06	3.32408e+06	7.90473e+06	5.90122e+06	5.0314e+06	0.276499	0.487006	normal
Q78PG9	3.68975e+06	2.04041e+06	1.07157e+06	6.6371e+06	4.5351e+06	2.95918e+06	1.05493	0.143161	normal
P61620	6.88266e+06	4.68365e+06	2.57074e+06	6.7022e+06	5101439	5.65861e+06	0.304759	0.475357	normal
P59235	1.58153e+06	1.06014e+06	31212.5	5.79256e+06	5.45143e+06	6.99653e+06	2.77068	0.00136659	up
P46737	4.52643e+06	3.91324e+06	1.55675e+06	3.04999e+06	3.65471e+06	881526	-0.39803	0.551365	normal
Q9WTX8	3.59636e+06	1.92571e+06	1.22916e+06	4.03609e+06	734787	2.76485e+06	0.158599	0.837846	normal
Q9Z2G9	786646	2.82674e+06	2.79921e+06	31201.9	9.09683e+06	3.4194e+06	0.968411	0.523951	normal
Q9CQ75	7.98374e+06	4.41013e+06	1.01678e+07	5.92075e+06	6.33535e+06	8.89059e+06	-0.0934453	0.821036	normal
Q5XJE5	2.93949e+06	6.74396e+06	3.18852e+06	6.89227e+06	2.1853e+06	6.14254e+06	0.241746	0.703297	normal
Q9D358	9.82647e+06	1.09444e+07	8.08658e+06	11425592	7754615	7.14937e+06	-0.13226	0.625881	normal
Q9Z1P6	1.22924e+06	1.69809e+06	1.52892e+06	31201.9	1.44774e+06	1.0264e+06	-0.830823	0.257763	normal
P10493	1.26823e+07	9714547	9768662	1.97849e+07	8979564	6418484	0.129363	0.831439	normal
Q3TC72	769415	31204.8	2.02224e+06	571126	526893	563503	-0.76465	0.573904	normal
P30115	1.52769e+07	1.4601e+07	9.70927e+06	1.32269e+07	1.54721e+07	1.64724e+07	0.190375	0.418558	normal
Q9EPU4	1.71365e+06	2.13947e+06	1.62313e+06	2.37572e+06	2.38873e+06	3.23185e+06	0.546145	0.0774974	normal
Q61559	2.8552e+07	2.45763e+07	3.59266e+07	3.35418e+07	3.73771e+07	1.05437e+07	-0.128557	0.799622	normal
Q9WUA2	1236197	4.09608e+06	1.05797e+06	2.83981e+06	3.16932e+06	4.22833e+06	0.679913	0.325138	normal
O88447	2.51794e+06	1.58202e+06	31212.5	1.31852e+06	2.45936e+06	2.00835e+06	0.486073	0.541975	normal
P50136	3.53108e+06	1.69362e+06	2.57926e+06	4925735	2.37192e+06	2.27041e+06	0.29402	0.600446	normal
Q62186	7.50785e+06	1.14184e+07	4170964	9968536	1.26948e+07	8.03955e+06	0.41066	0.375493	normal
P70387	2.09717e+06	3.84776e+06	31212.5	3461050	2.68809e+06	7.22131e+06	1.16176	0.242559	normal
Q9CQR6	5262682	7339817	31212.5	5.89315e+06	3.69627e+06	3976496	0.102708	0.902249	normal
Q91WG0	1.85868e+06	5.15177e+06	2.77176e+06	3.36669e+06	5.6612e+06	6.36345e+06	0.653887	0.234404	normal
P46656	13438189	1.13153e+07	7.31938e+06	1.4705e+07	1.05919e+07	5.88855e+06	-0.0404749	0.929417	normal
Q2TBE6	901521	1.77951e+06	1279762	754621	969514	2.89505e+06	0.221849	0.785511	normal
Q6PEB6	2.70258e+06	1.95477e+06	806743	1.17922e+06	625797	1.68757e+06	-0.645686	0.371242	normal
P01027	3.24128e+07	3.96027e+07	3.20875e+07	3.08869e+07	2.22934e+07	2.67066e+07	-0.38198	0.0817023	normal
O70492	8.20483e+06	4.11528e+06	4.2683e+06	5.70782e+06	1.00846e+07	4.29918e+06	0.276417	0.624917	normal
Q922B1	641824	1.01524e+06	31212.5	4.58011e+06	1.29527e+06	3.45841e+06	2.46691	0.108218	normal
O88811	1.45456e+07	1.09842e+07	5.51164e+06	8.66807e+06	5.59747e+06	5.37308e+06	-0.660503	0.283663	normal
P08101	8.11939e+07	8.51655e+07	1.39322e+08	6.69689e+07	1.09499e+08	8.75364e+07	-0.211468	0.573926	normal
Q8K2Q9	1.20937e+07	1.39532e+07	6131115	1.10467e+07	12187629	3.59492e+06	-0.262271	0.645148	normal
Q9CQN7	1.01287e+07	9.18248e+06	1.6155e+07	4422641	1.57556e+07	8.55195e+06	-0.303876	0.605992	normal
P19253	1.47252e+07	1.1637e+07	7.99716e+06	5.26506e+07	3.87546e+07	3.77539e+07	1.91037	0.0127523	normal
Q4QRL3	7.36056e+06	1.30165e+07	8.15274e+06	2.35867e+06	6.17843e+06	2.77262e+06	-1.33491	0.0629907	normal
P61759	1.00404e+07	5.87557e+06	1.79512e+06	9.98829e+06	7.38587e+06	2.10945e+06	0.137611	0.867492	normal
Q9JL62	4.05937e+06	6.04411e+06	1.54583e+06	1.319e+07	4.27979e+06	1.03489e+07	1.25581	0.165704	normal
Q8R326	6.45812e+06	6.08054e+06	1.30689e+07	6.81232e+06	1.24905e+07	6.39962e+06	0.00533585	0.992108	normal
Q99NB1	972331	4.53788e+06	4.08453e+06	2.25629e+06	1.41438e+06	6.36157e+06	0.0643292	0.94267	normal
Q0VBL3	1.19043e+07	1.42406e+07	4.51434e+06	1.0171e+07	13056202	8.9461e+06	0.069541	0.884928	normal
Q61576	3.76549e+06	2.70959e+06	31212.5	1.00781e+07	3.17011e+06	3.23951e+06	1.34148	0.285563	normal
Q9D0R2	2.63651e+06	5.3861e+06	742449	6.52398e+06	7.28513e+06	7.35355e+06	1.27169	0.0867786	normal
Q3TWW8	2.61336e+07	2.668e+07	1.17083e+07	3.66938e+07	3.16664e+07	1.80747e+07	0.421824	0.381075	normal
Q62189	3.61665e+06	9.21757e+06	2.28863e+06	6.77919e+06	9.06116e+06	9.14344e+06	0.724262	0.257936	normal
P10922	104095274	1.27924e+08	158802200	47584656	5.95118e+07	6.04174e+07	-1.22223	0.0353391	normal
O54984	5.9609e+06	2.89181e+06	4088444	4.54176e+06	6.47158e+06	9.71918e+06	0.679929	0.228771	normal
Q08091	3.23727e+06	3.24627e+06	592262	1.70321e+07	2.67014e+07	8.79884e+06	2.89224	0.095503	normal
Q9D8P4	1.24339e+06	4.00717e+06	15458400	4882198	6.90282e+06	4.71986e+06	-0.327363	0.779336	normal
Q921I9	1.4697e+06	4.61043e+06	2.72163e+06	3.34397e+06	4.07931e+06	4.87178e+06	0.482214	0.336979	normal
Q4KMM3	4.47342e+06	4214543	1012831	3.37423e+06	1.91438e+06	31240.7	-0.866717	0.379122	normal
P84099	2.5592e+07	2.25418e+07	2.06221e+07	3.64766e+07	2.98913e+07	1.58173e+07	0.257397	0.542287	normal
Q925I1	6.84262e+06	4.78372e+06	2.14401e+06	4.47646e+06	1.35287e+06	2.75416e+06	-0.68193	0.357513	normal
Q9QYJ0	2.00864e+07	7.07985e+06	1.31178e+07	1.79077e+07	17608419	1.12638e+07	0.215676	0.649999	normal
Q9CQ43	1.24735e+08	6.76625e+07	7.65534e+07	9.06578e+07	6.39711e+07	6.65601e+07	-0.282061	0.479717	normal
Q80VQ0	1.72789e+07	1.86832e+07	2.61901e+07	9.84144e+06	2.76141e+07	1.83346e+07	-0.155797	0.739648	normal
P08207	1.89428e+07	1.75343e+07	9.56272e+06	3.98319e+07	2.89849e+07	1.64629e+07	0.88932	0.182715	normal
Q8R001	8679283	668045	31212.5	4.24892e+06	746422	1221555	-0.593168	0.751098	normal
Q91YJ3	8874175	6.03585e+06	5.16565e+06	5.72613e+06	4.32327e+06	4.8263e+06	-0.432491	0.257965	normal
P14115	4058607	6.19114e+06	3.01374e+06	3.45149e+06	1.21041e+07	5.81512e+06	0.688173	0.410035	normal
P63166	2.2106e+07	2.31498e+07	1.38152e+07	2.90486e+07	2.31371e+07	1.85474e+07	0.259935	0.410916	normal
Q8BJS4	7.45592e+06	2.94352e+06	2.23394e+06	4.91546e+06	2.62679e+06	3.29408e+06	-0.221365	0.759978	normal
P21126	4.22936e+06	7.49189e+06	4.13581e+06	3.47344e+06	1.00988e+07	7.91701e+06	0.43849	0.460591	normal
Q8CH18	4.93071e+06	5.37962e+06	2.51775e+06	1.08147e+07	4.83048e+06	7781545	0.868848	0.166897	normal
D3YZP9	2.68331e+06	2.88714e+06	1.98431e+06	4.96889e+06	2.60119e+06	2.09043e+06	0.354714	0.517218	normal
Q3TTY5	1.2367e+07	7.27228e+06	9.97451e+06	3.23789e+06	6.77567e+06	1.12044e+06	-1.4113	0.0502097	normal
P32883	31163.5	992945	1.00621e+06	4.60004e+06	453376	4.58503e+06	2.24709	0.202826	normal
Q61205	721102	809309	164454	1181113	653823	2386461	1.31655	0.237144	normal
Q8K0C9	2.8699e+06	1.94529e+06	31212.5	2.97158e+06	31238.4	2504452	0.18442	0.867411	normal
Q8JZU2	5.21994e+06	5.15099e+06	2.74511e+06	1.17199e+07	4.88018e+06	5.97449e+06	0.783366	0.273057	normal
Q8BYW9	873949	3.41543e+06	31212.5	2.34867e+06	4.46927e+06	5.54849e+06	1.51713	0.12531	normal
Q9CZR8	1.14138e+06	2.7669e+06	1102503	1.14253e+06	1.16915e+06	2.57691e+06	-0.0356196	0.957928	normal
Q3UJU9	1.64042e+06	3.43002e+06	31212.5	1.4874e+07	1.02413e+07	9.76793e+06	2.7735	0.0108764	normal
Q00780	3.52465e+06	939381	31212.5	2.24732e+07	1.17771e+07	3.16433e+07	3.87367	0.0660795	normal
Q9WUK2	1.21081e+07	1.44122e+07	9.59583e+06	1.18812e+07	1.03027e+07	3.41279e+06	-0.496685	0.318442	normal
Q60759	5.13187e+06	877566	31212.5	4.94112e+06	1.12461e+06	3.29603e+06	0.632077	0.599719	normal
Q9DC11	743312	3582517	1.72278e+06	2.31454e+06	3.62006e+06	2.40503e+06	0.463381	0.473765	normal
Q922U2	4.74155e+07	2.65423e+07	1.81761e+07	7.74346e+06	7.47702e+06	2.76943e+06	-2.35654	0.100043	normal
P08556	4.42836e+06	4.69481e+06	2.63451e+06	1.00706e+07	7.54535e+06	1.57881e+07	1.50642	0.089101	normal
Q9JJF9	2.19582e+07	24982038	1.36354e+07	1.29137e+07	3.45278e+07	1.71954e+07	0.0936213	0.86705	normal
Q9DAS9	1.55e+07	4.0147e+06	3.94215e+06	1.05693e+07	2.52143e+06	2.98925e+06	-0.544746	0.627954	normal
Q9D6K5	5.61585e+06	1.00584e+07	4.8077e+06	8.13802e+06	4.76123e+06	3.16663e+06	-0.35035	0.539358	normal
Q8BP56	1.90238e+06	3.1619e+06	1.06893e+06	3.44331e+06	5.1292e+06	8.97508e+06	1.51656	0.133527	normal
Q8BFQ4	706221	940611	718352	2.23311e+06	1.12758e+06	4.42338e+06	1.71857	0.202506	normal
P62911	1.32991e+07	9.16198e+06	7643170	10635784	2.02544e+07	1.5563e+07	0.625809	0.183832	normal
Q8K2C7	3.25542e+06	1.0283e+07	1.37301e+06	5.09433e+06	9.72705e+06	5.29061e+06	0.431633	0.614012	normal
P29452	9.81531e+06	1.84163e+06	31212.5	1.03247e+07	1.55771e+06	3.54268e+06	0.400229	0.771796	normal
Q9CPP6	1.4439e+07	7.5625e+06	1.33841e+07	8.87862e+06	1.24754e+07	7.40598e+06	-0.2991	0.450928	normal
Q9WTR5	6.88478e+06	6.28328e+06	4259441	2.63402e+06	2716010	1.96324e+06	-1.25278	0.0417601	normal
O88532	869856	1.68844e+06	859810	1.55529e+06	795724	1.72637e+06	0.254447	0.608939	normal
P48193	543695	1.11818e+06	31212.5	1.21433e+06	403270	2.01949e+06	1.10313	0.321724	normal
Q91X51	8.01418e+06	2.18654e+07	1.10449e+07	9.78424e+06	1.22847e+07	9.97169e+06	-0.353061	0.55627	normal
Q8K019	4.43725e+06	1.70176e+06	1.36763e+06	5.08343e+06	7.77043e+06	1.83169e+06	0.968158	0.307954	normal
Q9WUD8	1337205	1242760	1.83657e+06	3.50999e+06	3.48161e+06	3.89844e+06	1.30202	0.00105666	up
Q61206	3.90637e+06	7.71742e+06	2.48071e+06	4.92485e+06	9047891	9.41748e+06	0.72975	0.219455	normal
A2AAY5	1.34092e+07	7.8235e+06	8.45475e+06	5.50797e+06	3.9437e+06	1.99168e+06	-1.37534	0.0539437	normal
Q9CQF4	1.41582e+06	1.19859e+06	884526	615323	1.2692e+06	1.28036e+06	-0.144765	0.70199	normal
P51125	1.21988e+07	7.8433e+06	3.62563e+06	1.06357e+07	3.62769e+06	1.56539e+06	-0.580373	0.518987	normal
Q61703	574807	1.43208e+06	31212.5	3.82603e+06	1.1185e+06	6.92517e+06	2.54199	0.184505	normal
Q60749	5.60072e+06	4.87682e+06	3.78112e+06	6.49685e+06	5.21579e+06	1.37725e+07	0.83782	0.293824	normal
Q6IRU5	5.92922e+07	5.5896e+07	3.88423e+07	5.40639e+07	4.54438e+07	2.6889e+07	-0.285257	0.420676	normal
Q9DCS9	6.86814e+06	9648864	2.40752e+06	1.58578e+07	12978045	5.1658e+06	0.845349	0.269361	normal
Q9JHF7	4.59791e+06	3.91357e+06	2.062e+06	7.15717e+06	4.76143e+06	1.93645e+07	1.56494	0.264709	normal
Q9CQZ5	31163.5	6.78725e+06	5.45169e+06	5.86874e+06	6.23483e+06	8.22593e+06	0.728427	0.323335	normal
O88207	4.51142e+06	7.38776e+06	3.70211e+06	13657908	1.32894e+07	1.09374e+07	1.27995	0.00742869	up
P21300	1.84075e+06	3.2284e+06	1.59107e+06	2.16455e+06	1.43123e+06	1.88511e+06	-0.281162	0.533465	normal
Q9CY27	4.53181e+06	1.89904e+06	31212.5	3.0723e+06	797033	4.12794e+06	0.307515	0.770931	normal
O89112	1.84213e+06	1.15682e+06	31212.5	2.49409e+06	723335	2.74332e+06	0.9761	0.304716	normal
Q9EQI8	31163.5	1258274	498284	31201.9	901629	1.3663e+06	0.362969	0.763985	normal
Q8R574	1.2388e+06	666604	31212.5	4.55493e+06	3.54628e+06	7323702	2.99365	0.047399	normal
Q8JZY2	3.66535e+06	1.29697e+07	1.10946e+07	1078355	7.49482e+06	4.72826e+06	-1.05985	0.240271	normal
Q64521	1.47904e+06	1.34824e+06	4.10842e+06	1.18774e+06	1.93218e+06	2.41254e+06	-0.32612	0.666208	normal
Q64378	1.61284e+06	3.69585e+06	3.87198e+06	738095	5.40632e+06	5154171	0.29947	0.703861	normal
Q3V1L4	31163.5	662902	2374244	821599	1.79963e+06	3.42208e+06	0.977895	0.39132	normal
Q04207	988044	3.40147e+06	4.59944e+06	489544	3.62278e+06	2.67119e+06	-0.406121	0.630101	normal
Q8BX70	5031040	4.91128e+06	2.95617e+06	3.41696e+06	5846213	3.4738e+06	-0.0181796	0.961469	normal
Q9R0M6	8.12312e+06	5.08952e+06	9.24086e+06	6.40338e+06	4.54213e+06	6.7904e+06	-0.340268	0.345985	normal
Q61584	8.17287e+06	8.13872e+06	1.57745e+06	8074631	5398214	4.13924e+06	-0.0225095	0.972627	normal
Q61411	740224	576209	31212.5	828504	488272	410116	0.357737	0.644999	normal
Q924Z4	791734	993012	31212.5	936145	932253	1008245	0.663655	0.350614	normal
Q8CG72	4.92273e+06	6396061	4.68849e+06	724936	7.817e+06	6.49106e+06	-0.0905958	0.896808	normal
Q9JI46	728387	1.19738e+06	1.28596e+06	2.14668e+06	5.3861e+06	1.73413e+06	1.52874	0.220616	normal
Q6PFQ7	5.23185e+06	2.86988e+06	3.1856e+06	4.18483e+06	2.38022e+06	1.89424e+07	1.17622	0.462231	normal
Q9D1P0	497418	3.47145e+06	2.81654e+06	31201.9	2.95224e+06	2.02052e+06	-0.439364	0.65894	normal
P53996	3.06265e+06	3.55917e+06	1.12484e+06	2.06098e+06	1.248e+07	2.1567e+06	1.108	0.481076	normal
P52760	3.28008e+06	2.09102e+06	3.78502e+06	3.49276e+06	4.1649e+06	4882004	0.453691	0.157612	normal
P51410	6.12676e+06	1.57859e+06	31212.5	3.78296e+06	4.16557e+06	5.56525e+06	0.804668	0.405278	normal
Q9D289	1.62656e+06	4.41163e+06	31212.5	5.61138e+06	3.38984e+06	9.37577e+06	1.59827	0.137553	normal
Q8K385	3.18816e+07	4.22533e+07	2.26425e+07	3.92913e+07	2.71613e+07	5.5868e+07	0.337926	0.451156	normal
Q9JLQ2	1756441	1.82664e+06	31212.5	2.65032e+06	3.28337e+06	2.98214e+06	1.30265	0.0838244	normal
Q99KJ8	5.98256e+06	4.91449e+06	2.46546e+06	1930670	6.74928e+06	354247	-0.564723	0.555486	normal
Q9CXW4	2.38732e+07	2.43557e+07	1.43427e+07	3.45758e+07	3.40213e+07	4.0561e+07	0.802841	0.0218693	normal
P52196	31163.5	1633775	729641	917601	5.42405e+06	3.27298e+06	2.00546	0.19786	normal
Q9JKF7	1.2786e+06	3.29218e+06	2632478	2.61614e+06	1.40566e+06	3.23775e+06	0.0112319	0.982427	normal
P55097	2.20808e+06	2.29117e+06	1.97036e+06	3.97523e+06	2.76011e+06	5.37797e+06	0.904844	0.128509	normal
Q9CYG7	1.23299e+06	2.35689e+06	621346	1.43468e+06	1.10639e+06	952678	-0.269466	0.689471	normal
Q9CQ69	2.11914e+06	2.94396e+06	1.87823e+06	4.02767e+06	4.57148e+06	3.77306e+06	0.83382	0.0129562	normal
P62849	1.26921e+07	1.20606e+07	2.44248e+06	1.31834e+07	25336965	1.71495e+07	1.03355	0.124003	normal
P46978	7.65764e+06	5.47704e+06	596756	8.48461e+06	4.25066e+06	5.19432e+06	0.38486	0.604291	normal
P48774	4.83146e+06	5425942	5.76768e+06	5.65213e+06	3.98101e+06	5.62601e+06	-0.0706565	0.707373	normal
O55142	2.82217e+07	3.31859e+07	2.22779e+07	2.79239e+07	3.60923e+07	2.99666e+07	0.167419	0.441466	normal
Q9D6N1	1.01778e+06	2363579	31212.5	1.45751e+06	2.34199e+06	4.44693e+06	1.27291	0.226686	normal
Q9JIY5	5.32411e+06	5.39859e+06	7.928e+06	7.33012e+06	4432523	11641941	0.327561	0.540172	normal
Q99M28	1.05159e+07	3.1901e+06	3.64999e+06	1.27338e+07	5.52254e+06	7.72489e+06	0.58204	0.418672	normal
P35505	531578	952997	588045	2.77198e+06	5360953	3.79216e+06	2.52447	0.0450551	normal
P97484	3.1415e+06	2030495	1.18434e+06	3.54298e+06	1.18567e+06	2.89193e+06	0.261706	0.665995	normal
D3YXK2	4.06399e+06	8.54415e+06	4.09984e+06	5183721	5.18177e+06	3.02525e+06	-0.319302	0.552949	normal
P22935	347555	1.31171e+06	31212.5	1.53594e+06	2.29362e+06	31240.7	1.19147	0.411794	normal
Q8BM88	1.30047e+07	1.65405e+07	1.61123e+07	2.08086e+07	1.00659e+07	1.9876e+07	0.152568	0.677449	normal
Q9D1R9	2.23079e+07	1.58695e+07	2.49149e+07	2.63122e+07	1.36433e+07	2.23057e+07	-0.0191295	0.955191	normal
Q99N95	1.59856e+06	2774339	2.57416e+06	547872	3.16211e+06	3.87119e+06	0.126019	0.85879	normal
P62900	1.43277e+07	2.71042e+07	1.17754e+07	4.04194e+07	52857566	4.13633e+07	1.33941	0.0126735	normal
P61089	31163.5	920032	531828	3.34384e+06	1.4986e+06	3847446	2.5508	0.0645073	normal
Q3UGR5	1.9701e+06	5.59072e+06	1.35245e+06	1.16263e+07	6.15053e+06	9.09346e+06	1.59198	0.0456636	normal
P56376	16341334	1.8207e+07	5.48271e+06	9.75487e+06	2.18211e+07	1.55701e+07	0.236017	0.676924	normal
Q80UW8	7.98674e+06	1.08513e+07	9.94482e+06	3.24172e+06	1.15066e+07	1.48633e+07	0.0409552	0.944456	normal
O54946	9.87236e+06	5.38166e+06	5.00027e+06	3.29079e+06	2.81362e+06	4.43815e+06	-0.942001	0.166004	normal
P98086	3.04723e+07	3.22698e+07	2.26511e+07	2.25536e+07	2.07754e+07	2.05894e+07	-0.41789	0.130705	normal
O55222	2.2947e+06	3.76851e+06	1.73783e+06	4.56799e+06	4.33387e+06	3.14956e+06	0.627464	0.13807	normal
Q8BHG2	3.0331e+06	1.38087e+06	970601	3.05088e+06	1.22759e+06	974007	-0.0358317	0.96367	normal
Q9JIX8	1.27372e+06	799021	31212.5	2.84753e+06	845718	31240.7	0.823941	0.599072	normal
Q8JZK9	362377	2.03838e+06	4.55205e+06	31201.9	1.67924e+06	2.67263e+06	-0.665652	0.589615	normal
Q8BYA0	4.95012e+06	1.89984e+06	5.15527e+06	1.95561e+06	2.83154e+06	31240.7	-1.31704	0.152027	normal
P51880	7.98482e+06	11599502	8.78778e+06	2.23662e+06	8.01432e+06	4.90157e+06	-0.904915	0.10269	normal
Q9D898	4773966	4.7746e+06	4.37905e+06	3.90745e+06	1.5327e+07	6.4621e+06	0.883629	0.374498	normal
Q9Z172	2.03199e+07	30514930	1.05049e+07	2.45635e+07	25994812	1.81196e+07	0.163026	0.725082	normal
O70309	1.6476e+06	5.69708e+06	2.51314e+06	2.12613e+07	2.69187e+07	6.75903e+06	2.47849	0.124052	normal
O35215	913661	1.51633e+06	31212.5	1.97177e+06	1.82783e+06	1.71716e+06	1.16446	0.138355	normal
Q9DB60	1.40202e+06	3.18728e+06	31212.5	1.07516e+06	4.54409e+06	3.51768e+06	0.983656	0.336168	normal
Q99KR8	2.62229e+06	3.89516e+06	3.3442e+06	1.71971e+06	3150410	3.49405e+06	-0.237606	0.494795	normal
Q9CT10	2.60396e+06	1.60488e+06	1.94531e+06	542364	4.54428e+06	3.0187e+06	0.397315	0.637339	normal
Q8R1V4	2.56577e+06	5.85705e+06	7.13233e+06	10174013	5.12161e+06	7.59566e+06	0.557406	0.287731	normal
Q9R0B9	1.22306e+06	1.09614e+06	650073	1.09113e+06	1.40739e+06	2.6219e+06	0.786148	0.260641	normal
P35279	1.78838e+06	1.43521e+06	31212.5	1.80215e+06	2.46622e+06	1.78651e+06	0.895531	0.217589	normal
Q6PDN3	1.59967e+06	4.95736e+06	12958743	3.32945e+06	2.47241e+06	793550	-1.56511	0.328616	normal
P62996	6.8194e+06	5.04267e+06	2.72275e+06	2.23788e+06	7.34933e+06	4.76385e+06	-0.02331	0.969229	normal
P16254	1.22118e+06	1.56214e+06	1.18005e+06	31201.9	2.46322e+06	2.67358e+06	0.382884	0.683735	normal
Q8K330	5.91374e+06	7376622	3.94607e+06	1.27554e+07	4.47787e+06	8.6632e+06	0.587296	0.354864	normal
Q60766	1.72884e+06	1603701	1.46966e+06	2.20332e+06	1.42417e+06	2.24624e+06	0.290581	0.311729	normal
Q5SSL4	1.06322e+06	870430	31212.5	1.04412e+06	31238.4	2.59454e+06	0.901306	0.538482	normal
O89051	2.96044e+06	3.86255e+06	751962	4.64147e+06	2.42784e+06	1.57729e+06	0.190896	0.796965	normal
Q8BP67	6.80795e+06	4.89271e+06	6.06443e+06	1.79658e+06	18010147	3.13141e+06	0.368703	0.77217	normal
Q8K0Z7	869425	1.52521e+06	31212.5	4039235	608152	3.73564e+06	1.78898	0.204197	normal
Q8K157	4.10802e+06	3.9187e+06	4.83888e+06	3.11332e+06	4.18223e+06	4.77227e+06	-0.0923548	0.665802	normal
Q9ESY9	9.41503e+06	4.31226e+06	4.46458e+06	1.11169e+07	7.36686e+06	1.15967e+07	0.725536	0.141796	normal
Q08024	4970995	3.70835e+06	2.56417e+06	4.97205e+06	5.51263e+06	3.32936e+06	0.297043	0.420957	normal
Q9R099	1.00013e+06	2.45739e+06	1.4185e+06	2.97174e+06	3.97072e+06	5.50315e+06	1.35186	0.0544293	normal
Q8R0P4	5.01215e+06	8.6602e+06	5951142	7.26846e+06	5.49547e+06	6885928	0.00193694	0.994713	normal
O70496	4.20348e+06	4153220	2.20951e+06	1.55778e+06	2.65286e+06	5.9076e+06	-0.0624995	0.925191	normal
P18052	2.07443e+06	3.67558e+06	31212.5	4.3768e+06	4.23409e+06	7.1804e+06	1.44968	0.0799124	normal
Q9WUB4	31163.5	1.82852e+06	1.16599e+06	2.65251e+06	5.53662e+06	3.58985e+06	1.96089	0.0539592	normal
Q8BVI5	4492070	6.36651e+06	1.1205e+06	6.97807e+06	4.26472e+06	4.87007e+06	0.427696	0.485482	normal
Q61164	2.88545e+06	1.7984e+06	2.8031e+06	2.16397e+06	2.62143e+06	1.99299e+06	-0.143437	0.592611	normal
Q78JW9	2.50569e+06	1.4815e+06	31212.5	2.57755e+06	1.23595e+06	2.24677e+06	0.592761	0.466483	normal
Q9DB15	1.14178e+07	1.45243e+07	5.97276e+06	1.10892e+07	8.6436e+06	7.68333e+06	-0.219205	0.621786	normal
Q91Z38	3337534	7.47958e+06	1.02308e+07	1.98498e+06	1.03303e+07	5.09681e+06	-0.273586	0.72096	normal
Q9D1L9	2.58792e+07	1.82236e+07	1.16914e+07	1.99883e+07	1.89618e+07	2.58653e+07	0.216223	0.561977	normal
Q922Q9	31163.5	1.90795e+06	1.499e+06	1.75116e+06	1.5452e+06	3.68957e+06	1.02283	0.256544	normal
P97467	5.15885e+06	9.46021e+06	3.55334e+06	4.28947e+06	4.44774e+06	1.80738e+06	-0.785246	0.288305	normal
P59708	3.34449e+06	1.45008e+06	31212.5	31201.9	790287	807516	-1.56677	0.383534	normal
P61226	2.42661e+07	2.20508e+07	1.19986e+07	8.84052e+06	1.06833e+07	1.9577e+07	-0.576682	0.27239	normal
Q8BRN9	1.18159e+07	9.9542e+06	1.13036e+07	7.13658e+06	5.61546e+06	4.85246e+06	-0.909742	0.00454939	normal
Q18PI6	3.41206e+06	4014335	2.42617e+06	3.32302e+06	2425129	5.10285e+06	0.139258	0.73797	normal
Q9QZB7	1.04292e+06	6.37009e+06	31212.5	4.03962e+06	9.88301e+06	4.71503e+06	1.32403	0.238943	normal
Q9CR41	1.00332e+07	5.2833e+06	4.24506e+06	7.5248e+06	3.42508e+06	1.94324e+06	-0.601422	0.414306	normal
Q9CYL5	5.59271e+06	1.21018e+07	908443	4521325	2.83001e+06	1.65278e+07	0.360216	0.76203	normal
P54726	4.37964e+06	2.42024e+06	4.24312e+06	5127563	4.0033e+06	2.29454e+06	0.0491139	0.908555	normal
Q810A7	31163.5	1.3042e+06	1.4934e+06	1.32361e+06	429388	1.55239e+06	0.22465	0.796327	normal
Q9R088	1.10959e+06	1.5951e+06	693210	1.95513e+06	1.45683e+06	2.18375e+06	0.719675	0.0983173	normal
P35293	1.12612e+07	1.64641e+07	6.68327e+06	5.97129e+06	1.88717e+07	6.66122e+06	-0.127223	0.858645	normal
Q9DB29	1.07201e+07	1.45245e+07	1.47221e+07	7.40821e+06	15178465	1.10381e+07	-0.249275	0.471382	normal
Q8BH64	2149250	2.00923e+06	609026	2.84681e+06	5.06821e+06	1.54916e+06	0.989243	0.266781	normal
Q8R3F5	569639	1.29247e+06	1.29486e+06	897575	912811	3.81819e+06	0.834229	0.488503	normal
Q8VBT6	6.13353e+06	3.99966e+06	31212.5	3603278	11757112	31240.7	0.598621	0.685662	normal
P20065	1.96961e+06	1.82862e+06	2.28031e+06	5.56675e+06	2.62373e+06	1.29058e+06	0.641321	0.464376	normal
Q3UZ39	3.06432e+07	2.3785e+07	20218045	7675781	1.5038e+06	2.64235e+06	-2.6586	0.00746232	down
Q9CQV7	9.21268e+06	7.121e+06	8.37702e+06	6.58625e+06	1.29327e+07	7.20306e+06	0.112895	0.776648	normal
Q9CPW9	1.7597e+06	1.35256e+06	728810	981575	2.56763e+06	929172	0.221472	0.75188	normal
Q9D6Y9	1.08971e+06	1.08111e+06	31212.5	3.16717e+06	1.24965e+06	1744517	1.48441	0.136277	normal
Q9JLM8	9.07507e+06	1.29242e+07	8.56662e+06	6985551	9.03737e+06	6.45104e+06	-0.44367	0.182105	normal
Q9CRY7	2.45003e+06	2.36696e+06	874796	4.54221e+06	4.22719e+06	7.31465e+06	1.49868	0.0517002	normal
Q99JF5	2.64962e+06	5.37657e+06	3.23785e+06	2.70262e+06	9.29622e+06	5.77747e+06	0.658231	0.379573	normal
O08912	1.0662e+06	573784	31212.5	693259	851024	5.95065e+06	2.16503	0.377764	normal
Q61712	1.37223e+06	5.102e+06	31212.5	1.93787e+06	1707736	1.61135e+06	-0.307423	0.809753	normal
P97370	3.43755e+06	9.23543e+06	3.27071e+06	3.13957e+06	2.86662e+06	6.45848e+06	-0.355142	0.643049	normal
O88384	6.11852e+06	5.99105e+06	4.30915e+06	3.28291e+06	1.96614e+06	5.15506e+06	-0.658186	0.153892	normal
P18406	1.45206e+06	1.53497e+06	31212.5	1.40008e+06	1.4921e+06	796587	0.289434	0.706144	normal
Q9ERN0	3.44388e+06	6.0647e+06	3.00175e+06	4.65072e+06	3.94835e+06	5.86215e+06	0.209071	0.595614	normal
O08992	5.98619e+06	7.49477e+06	5.86526e+06	4.63229e+06	6.13799e+06	9.88706e+06	0.0946023	0.811588	normal
Q62241	5.71237e+06	3.96231e+06	2.85681e+06	3.2706e+06	5.84434e+06	2.25356e+06	-0.140516	0.789647	normal
Q99N89	3.36115e+06	4.11894e+06	5.25892e+06	3.11721e+06	6020512	2.55545e+06	-0.123587	0.791614	normal
Q3UMW7	707013	654751	31212.5	947901	640764	2.02047e+06	1.37348	0.214798	normal
P97314	7.60307e+06	6.53294e+06	31212.5	7.28106e+06	8.10379e+06	1.08179e+07	0.887162	0.226838	normal
O35864	1.2241e+06	31204.8	1.57285e+06	2.43677e+06	2.41974e+06	6.01378e+06	1.94246	0.141868	normal
Q91YL3	2.53165e+06	1.13402e+06	883596	2.73135e+06	1.47371e+06	4.85783e+06	0.994337	0.269102	normal
P83741	1.12971e+06	1874151	31212.5	697108	2.01175e+06	1.24932e+06	0.383103	0.666422	normal
Q9CQ40	2535640	481636	968808	650484	4.55995e+06	1.16726e+06	0.678065	0.602954	normal
P50171	2.03398e+06	1.6507e+06	2.64527e+06	31201.9	1.6306e+06	1.82186e+06	-0.861589	0.23405	normal
G3X8U3	1.67976e+06	1.72356e+06	890552	3.35434e+06	1.63726e+06	5346687	1.26765	0.195483	normal
P01942	7.54717e+06	3.36196e+06	4375554	5.04693e+06	3.17507e+06	3250830	-0.413864	0.433594	normal
P70315	1586397	8.60263e+06	3.18029e+07	3.0126e+06	2.0924e+06	3.43282e+06	-2.29817	0.346338	normal
Q8BZ00	632261	2.80904e+06	912170	2.53332e+06	894692	3.40063e+06	0.649431	0.457448	normal
Q9CYN2	531918	3.80346e+06	31212.5	463652	2396001	1.39688e+06	-0.0368298	0.979469	normal
Q6GQT9	1.2202e+06	1159637	786449	1.31112e+06	890898	1.30533e+06	0.147585	0.589894	normal
Q03958	1.23764e+07	11075571	9.43911e+06	3721174	2.05987e+07	9.02944e+06	0.0199611	0.978502	normal
P47915	7.87276e+06	5.73651e+06	7.36591e+06	5.02229e+06	3.66856e+07	1.76011e+07	1.49957	0.299241	normal
Q8BHT6	6.41236e+06	1.19067e+07	8172249	6.73693e+06	9.92136e+06	1.32127e+07	0.173229	0.672877	normal
P62313	5.90132e+06	9.57977e+06	8455094	4.92211e+06	8.08849e+06	1.05916e+07	-0.0202715	0.958	normal
Q8BMS4	2.17208e+06	1951950	2.29787e+06	5.76803e+06	1.38589e+06	3.72272e+06	0.760162	0.361509	normal
Q8VBV7	1.11742e+06	1.03554e+06	31212.5	31201.9	1536944	1538234	0.50815	0.644662	normal
Q9ES56	1.17492e+06	4.25485e+06	2.1484e+06	1.74043e+06	5.01352e+06	7.13059e+06	0.873557	0.325075	normal
P62830	7.20711e+06	2.77653e+06	3.32691e+06	3.74935e+06	3.06723e+06	2493877	-0.515645	0.442252	normal
Q3UQ84	5490817	1.61755e+06	2.15335e+06	891542	31238.4	1.31223e+06	-2.051	0.185402	normal
Q99JF8	931186	3.3833e+06	31212.5	2.85453e+06	2.52763e+06	1.1463e+06	0.587157	0.56532	normal
Q9EP89	1.80345e+06	2.92871e+07	2.06733e+07	2.60631e+06	1.1469e+07	7.02043e+06	-1.29499	0.334951	normal
Q9CWW6	5.00683e+06	2.2222e+06	1.06268e+06	4.29531e+06	2.50019e+06	1412859	-0.0145766	0.985627	normal
Q8K215	4418797	5.66304e+06	7.02542e+06	1.92967e+06	1.39392e+06	7.52621e+06	-0.656939	0.404581	normal
P13597	1.11443e+07	1.51509e+07	7.7705e+06	4.33573e+06	6.87746e+06	2.28609e+06	-1.33544	0.0638388	normal
Q8BP71	2.38565e+06	6.8241e+06	4.25118e+06	8.65239e+06	1.02956e+07	6.38916e+06	0.912476	0.083132	normal
Q9CQJ8	5.94983e+06	3.26915e+06	2.20494e+06	4.66177e+06	5.88265e+06	4.77135e+06	0.42296	0.366801	normal
P83917	1.52547e+07	1.62751e+07	2.57854e+07	31201.9	2.30284e+07	1.26627e+07	-0.682094	0.406057	normal
O08784	1.23058e+06	1.73955e+06	771645	628018	31238.4	370165	-1.86189	0.0628201	normal
Q60787	2.12451e+06	4416860	31212.5	2.05098e+06	918091	31240.7	-1.13135	0.459751	normal
Q8K0B2	31163.5	3.88073e+06	3.94188e+06	1465415	5.23862e+06	4.25064e+06	0.480089	0.580262	normal
Q923D5	2.03358e+06	6.71022e+06	1.42794e+06	3.85062e+06	1.26561e+06	857630	-0.76783	0.515397	normal
P15379	3.15572e+07	43052140	11101700	2.7037e+07	2.55539e+07	3.21026e+07	-0.0172316	0.974657	normal
Q921T2	8.24984e+06	7.75658e+06	1.27389e+07	7.98307e+06	1.02738e+07	9.5546e+06	-0.0476476	0.869323	normal
Q9DCG9	2.4578e+08	2.24742e+08	1.93868e+08	5.80048e+07	1.22559e+08	8.35529e+07	-1.33085	0.00591881	down
P62082	1.86774e+06	2.45276e+06	1.65307e+06	1746591	1.00452e+07	5.24097e+06	1.51165	0.264445	normal
Q9D0M0	1.51888e+06	2.68342e+06	1.83969e+06	1994625	2.4802e+06	2.61591e+06	0.230912	0.439882	normal
Q8R0H9	903475	1.14764e+06	31212.5	1.29066e+06	1.14457e+06	1.5774e+06	0.946352	0.189369	normal
Q80WJ7	7.88764e+06	6.40912e+06	3.23881e+06	4.81027e+06	3.51612e+06	671573	-0.962615	0.197184	normal
Q9CQ92	4.58354e+06	4.46908e+06	5.33587e+06	5.94949e+06	4.3259e+06	3.6915e+06	-0.0429035	0.860299	normal
Q9CSU0	2.46676e+06	2.15005e+06	2584154	1.37524e+06	1.53158e+06	1003679	-0.880836	0.00628891	normal
P35285	1761452	607802	31212.5	1.57996e+06	929085	2302471	1.00318	0.284489	normal
P41731	3.43568e+07	2.42417e+07	1.49975e+07	5.09982e+07	3.50959e+07	3.05192e+07	0.664032	0.16194	normal
Q8K1L5	1174412	1.00136e+06	942051	2095530	834400	473978	0.126652	0.864815	normal
Q8BL80	1.97815e+07	2.03761e+07	3.47731e+07	1.01307e+07	1.25418e+07	3.85534e+06	-1.49805	0.0610747	normal
Q9CQF0	881724	2.87307e+06	836105	1.76342e+06	2.99429e+06	3.51772e+06	0.850058	0.225948	normal
Q9CR59	3.545e+06	3.12363e+06	2.26619e+06	5.0331e+06	2.50426e+06	2.91571e+06	0.226418	0.602848	normal
Q9QYI3	900747	877861	31212.5	3.11579e+06	839446	3.49236e+06	2.04093	0.140586	normal
Q9ESX5	31163.5	1.2328e+06	1.31241e+06	1.17142e+06	2.81213e+06	3.27593e+06	1.49452	0.121106	normal
Q9QXZ0	2.36186e+06	873171	3254439	3.19221e+06	461124	2.20284e+06	-0.148141	0.851784	normal
O89086	4.36057e+06	1.34885e+06	31212.5	2.57178e+06	2.21769e+06	1.18037e+06	0.0564818	0.959132	normal
Q8CG70	3.33597e+06	2.2059e+06	31212.5	3.3103e+06	3.94778e+06	1.01179e+06	0.56939	0.532716	normal
O70172	1.02216e+06	1.02572e+06	1.2691e+06	1.21593e+06	1.95335e+06	4.25062e+06	1.16153	0.272655	normal
Q8K1A6	4.91401e+06	3.15218e+06	6.34304e+06	1.7587e+06	5893891	1.9204e+06	-0.589952	0.387339	normal
Q9QX60	904557	1.11585e+06	717280	1.55064e+06	1.73466e+06	2602615	1.1048	0.0702312	normal
Q99MD9	3634523	1.28628e+06	31212.5	3.63491e+06	1.56035e+06	3488034	0.810226	0.385433	normal
P61082	5.30269e+06	1.82752e+07	4.72822e+06	12142244	1.90979e+07	1.8942e+07	0.826059	0.239417	normal
Q3UDW8	1.77874e+07	18360589	1.64855e+07	1.0437e+07	11162986	1.51065e+07	-0.519945	0.0527997	normal
Q9CWP6	5.27798e+06	584519	6.10976e+06	571018	1.81461e+06	1.3184e+06	-1.69253	0.247446	normal
Q58A65	31163.5	2.43589e+06	1.62237e+06	31201.9	2.25337e+06	1.48376e+06	-0.117972	0.9167	normal
Q3U9G9	1.6795e+07	12793695	7.63997e+06	1.27849e+07	9.49373e+06	3.81612e+06	-0.512652	0.375603	normal
P19788	6390954	4.11561e+06	3.33976e+06	3.36793e+06	8.24212e+06	4.65684e+06	0.232435	0.668058	normal
Q9CQE8	31163.5	778177	3.03252e+06	31201.9	5.20421e+06	1.54547e+06	0.819667	0.617983	normal
P15105	681347	2.59662e+06	31212.5	3.87401e+06	31238.4	6.9284e+06	1.71097	0.337663	normal
Q9ERL7	7.08617e+06	5.27191e+06	31212.5	6.23648e+06	1.77345e+06	2.17119e+06	-0.283199	0.789166	normal
Q99N94	1.39488e+06	856986	1.72454e+06	3.02279e+06	1.55011e+06	2.59304e+06	0.84969	0.120205	normal
O88545	31163.5	578935	889660	31201.9	806170	915900	0.225319	0.832793	normal
Q8R0G9	730564	856495	31212.5	753861	1.00345e+06	2.58987e+06	1.42562	0.251524	normal
Q8R015	3.07841e+06	235151	31212.5	1.15453e+06	2319328	2.2237e+06	0.768438	0.518332	normal
Q6ZWY3	1.03102e+07	1.44758e+07	1.1559e+07	2.14911e+07	1.02213e+07	8.77153e+06	0.155592	0.769589	normal
Q3U5Q7	3.11185e+06	2.44282e+06	1273467	3.87697e+06	1.78011e+06	1.59046e+06	0.0859985	0.885789	normal
O35682	5.72644e+06	6.04248e+06	2.90957e+06	2.04706e+06	2.8971e+06	6.49629e+06	-0.35956	0.560474	normal
Q8K3C3	9.1472e+06	1.42788e+07	4.44475e+06	8.64945e+06	1.75597e+07	7.18644e+06	0.260904	0.691496	normal
Q7TMY4	4.26868e+06	5.02617e+06	3.53087e+06	5.18531e+06	6.16927e+06	3.01083e+06	0.163558	0.653986	normal
Q3TCJ1	2.42078e+06	2.21898e+06	31212.5	2.29981e+06	4.91225e+06	3.72061e+06	1.22685	0.124155	normal
Q9D7B6	2.19739e+06	2.04226e+06	2.12961e+06	2207294	1.59953e+06	2.11982e+06	-0.103911	0.521163	normal
P13439	1.36153e+06	784646	2.72295e+06	1.08849e+06	31238.4	1.87362e+06	-0.701901	0.470188	normal
Q9D0Q7	2.0684e+06	1.06948e+06	2.23261e+06	3.02984e+06	804641	3.81679e+06	0.510644	0.498529	normal
O35711	7.735e+06	5.53642e+06	6.02322e+06	1.53762e+06	2.24917e+06	2.19009e+06	-1.69074	0.0141958	normal
Q8VDV0	2.23522e+06	6.85979e+06	31212.5	3.08267e+06	3.64157e+06	1.84994e+06	-0.0900212	0.936702	normal
P25799	1.65226e+06	1.31446e+06	1.04301e+06	31201.9	31238.4	901962	-2.0558	0.0515725	normal
Q9D1L0	2.94029e+06	485970	2.64241e+06	916666	5.46159e+06	316482	0.141648	0.915303	normal
A6H5Y3	962011	4.0329e+06	5.05756e+06	31201.9	1341227	31240.7	-2.84028	0.132212	normal
P40630	1.366e+07	2.13585e+07	1.07443e+07	4.93927e+06	7942234	4915377	-1.36255	0.0871961	normal
Q9JLZ3	803982	2.44553e+06	31212.5	2.8433e+06	1.44438e+06	3.06284e+06	1.16383	0.202974	normal
O35114	8.60813e+06	1.56678e+07	9.74949e+06	9.96995e+06	1.12555e+07	1.6683e+07	0.155906	0.688767	normal
Q9D0G0	1.11103e+06	1.43231e+06	1.47451e+06	829870	2.13996e+06	2.02336e+06	0.313543	0.522978	normal
Q9R1K9	2.36918e+06	5.21327e+06	3.31258e+06	8.24049e+06	4.41509e+06	2.53808e+06	0.4798	0.501412	normal
Q8VE99	1.12241e+06	3.96336e+06	3318412	3.1473e+06	1746176	31240.7	-0.771067	0.40457	normal
Q9D8C4	1.39175e+06	2.92451e+06	31212.5	1.4242e+06	3.70584e+06	2.77166e+06	0.861987	0.331821	normal
P13808	3.90697e+06	2.25359e+06	2.05745e+06	4.73559e+06	1.46377e+06	2.24503e+06	0.0392069	0.951406	normal
Q9CQM5	2.43106e+07	3.01083e+07	2.7547e+07	7.19519e+06	3.82001e+07	2.50033e+07	-0.219478	0.711729	normal
A6H8H2	1.35621e+07	3.61866e+07	2.07606e+07	1.98938e+07	1.0972e+07	8.04648e+06	-0.857583	0.256588	normal
Q9DBE0	2.04972e+06	7.18606e+06	1.71733e+07	2.65905e+06	3.02452e+06	2.22842e+06	-1.73892	0.299235	normal
Q80X71	1.9467e+07	2.26653e+07	1.3838e+07	1.96319e+07	1.60158e+07	1.3052e+07	-0.200751	0.495168	normal
Q9Z2Q6	1.41833e+06	31204.8	2.70571e+06	3.58353e+06	546249	632879	0.196834	0.88079	normal
Q9CQ54	1.15695e+06	4581824	1.58119e+06	4.15273e+06	794408	3.26207e+06	0.165407	0.850418	normal
Q70IV5	5.26778e+06	10892482	9.4141e+06	2.77406e+06	3.2293e+06	476667	-1.98062	0.044154	normal
Q9CQ10	1.45802e+06	19359358	31212.5	4.88385e+06	3.82345e+06	3.74263e+06	-0.743812	0.696875	normal
P68404	6.73934e+06	5.63282e+06	8.73292e+06	2272079	6.03497e+06	3.38238e+06	-0.852386	0.0973738	normal
P58681	2.02658e+06	2.01581e+06	31212.5	1.50886e+06	1.63759e+06	2.20029e+06	0.392356	0.594942	normal
Q9D8W5	426958	1.08676e+06	553860	495613	2.18976e+06	4.48362e+06	1.79383	0.277421	normal
Q9D0R8	9.23331e+06	1.02354e+07	6.26002e+06	4.673e+07	1.20613e+07	5.32666e+06	1.31735	0.423697	normal
P10833	1.65718e+06	3.67079e+06	1.21398e+06	1.54516e+06	912439	793499	-1.00879	0.281282	normal
Q9DBV4	707849	3543999	896132	721494	1.52722e+06	783935	-0.763426	0.526484	normal
Q91XE8	1.95859e+06	3.56042e+06	840951	596181	3.81409e+06	3.65527e+06	0.342754	0.688557	normal
Q8C2Q3	1.21954e+06	1.64257e+06	31212.5	981913	3.59874e+06	1.40562e+06	1.04893	0.348679	normal
Q61771	7.48144e+06	3978149	3.098e+06	1.10592e+07	5.73974e+06	4.05092e+06	0.518267	0.456681	normal
Q61033	8.50082e+06	1.09804e+07	6.90767e+06	4116331	8.36053e+06	5.57022e+06	-0.548163	0.18123	normal
Q9DC37	1.06761e+08	1.36264e+08	1.20639e+08	1.04674e+08	7.79292e+07	7.72287e+07	-0.485028	0.0496561	normal
Q80UM3	1.69584e+06	8.37988e+06	1.5759e+07	2.88145e+06	2758453	3.06301e+06	-1.56974	0.294908	normal
Q8BXA1	390326	611822	31212.5	1.52656e+06	417291	1.01165e+06	1.51606	0.174187	normal
Q9JKF4	1.82104e+06	3.69903e+06	2.63982e+06	1.14175e+06	553877	1.80825e+06	-1.21959	0.0859528	normal
Q9JJI8	4.33804e+06	3281628	8.4582e+06	3.17694e+06	7.28911e+06	3820650	-0.170404	0.784001	normal
Q3TDN2	8.81184e+06	5.0166e+06	1.22395e+06	5.86105e+06	7.57242e+06	2.22902e+06	0.0573198	0.943884	normal
P70677	1.40205e+06	1.59374e+06	31212.5	2.03421e+06	881042	1.11396e+06	0.412613	0.613093	normal
Q9DAR7	31163.5	3.28337e+06	2.5086e+06	1.02676e+06	4.68052e+06	3.21426e+06	0.615496	0.514579	normal
P61022	4.47118e+06	4.50588e+06	1.79333e+06	4936774	4.05063e+06	2896942	0.141992	0.749794	normal
Q63918	2.44488e+06	4.31016e+06	31212.5	4.41241e+06	8.19928e+06	5.6132e+06	1.42522	0.0849466	normal
Q8BHC9	1.33782e+06	3.57092e+06	3.00516e+06	3.96268e+06	3.95742e+06	3.96044e+06	0.58614	0.187277	normal
O89116	4.37734e+06	4.17758e+06	31212.5	5.72249e+06	3.03818e+06	3.46614e+06	0.509967	0.510138	normal
Q9JKP5	7.21349e+06	8.22126e+06	3640940	8.96488e+06	2.11252e+07	4.38342e+06	0.853752	0.414405	normal
Q8K1R7	955497	1.57637e+06	31212.5	31201.9	1.6079e+06	640076	-0.169365	0.88996	normal
P56387	970516	1.19926e+06	31212.5	1.41084e+06	1.85279e+06	1.59048e+06	1.14106	0.119347	normal
Q8VEH8	1.55291e+06	1.238e+06	1.64603e+06	1.71585e+06	1432213	1464639	0.0560478	0.722265	normal
P51655	532072	31204.8	1.70231e+06	948166	1.80047e+06	1.25058e+06	0.819834	0.374963	normal
Q8VE97	1.26103e+06	1.7204e+06	1.44568e+06	2.37113e+06	1.91314e+06	1.23261e+06	0.317488	0.392693	normal
Q9CWZ3	2.40526e+07	1.48965e+07	1.62925e+07	7.77934e+06	1.15107e+07	5076265	-1.18087	0.0472983	normal
Q3TKT4	6.16885e+06	5.3739e+06	4.10565e+06	2771036	2.96611e+06	2.94654e+06	-0.849636	0.0594744	normal
Q9DBZ1	1.34891e+06	2.74432e+06	1.53472e+06	6.00664e+06	7.10723e+06	1.86751e+06	1.41249	0.183295	normal
Q8R0A0	2.62622e+06	3944909	1.85134e+06	2678793	3.25123e+06	2.76042e+06	0.0451873	0.8996	normal
Q9D6L8	1.5516e+06	2.44647e+06	31212.5	1.13078e+06	2.35312e+06	2.3907e+06	0.543968	0.502823	normal
Q8QZY9	9.62789e+06	6277353	4.76445e+06	8.19907e+06	3.99245e+06	3518326	-0.395847	0.468908	normal
O70404	3.92429e+06	3.2918e+06	2.88375e+06	4253014	1.13018e+06	1.43229e+06	-0.567445	0.38772	normal
P50543	5.84988e+06	535228	31212.5	2.98467e+06	7.1614e+06	2.00512e+06	0.92128	0.478574	normal
P52623	31163.5	2.03134e+06	1.21109e+06	2.60422e+06	3.01726e+06	2.01226e+06	1.22151	0.112785	normal
P29595	1.35462e+06	1.10995e+06	31212.5	2.43985e+06	1.0648e+06	1.74851e+06	1.07369	0.181091	normal
Q91WT8	31163.5	4.25254e+06	4.17833e+06	1.96392e+06	1.84285e+06	1.77199e+06	-0.60106	0.562107	normal
Q9JI11	1.93801e+06	1.26592e+06	2.15973e+06	796011	31238.4	607089	-1.90283	0.0216625	normal
Q8CCS6	1.42536e+07	1.21043e+07	1.15733e+07	6.30892e+06	8.15328e+06	1.48741e+06	-1.24986	0.0505281	normal
Q8CIF4	708681	31204.8	1.61027e+06	883949	7.90383e+06	469829	1.97788	0.441553	normal
P02802	6.07248e+06	2.82154e+06	31212.5	4.73618e+06	5.32252e+06	1.92106e+06	0.424636	0.648825	normal
O55102	2980395	2.11046e+06	1.83698e+06	2.0862e+06	2.60246e+06	896286	-0.31086	0.509808	normal
P97379	1.61412e+06	607269	31212.5	4.04294e+06	7624427	2.30838e+06	2.63326	0.120279	normal
Q9CXG3	576959	1.35848e+06	31212.5	31201.9	549636	462913	-0.913961	0.520246	normal
P60122	473970	838893	1.76829e+06	31201.9	2.84683e+06	2.31203e+06	0.752279	0.515217	normal
Q8BHG1	986673	1.6041e+06	1.23691e+06	1.68067e+06	1.29418e+06	1.09364e+06	0.0880202	0.763029	normal
Q9Z2D6	3.97167e+06	3.89811e+06	6.89253e+06	2.70631e+06	1.55825e+06	1.13123e+06	-1.45201	0.0683113	normal
Q91XD7	3.1944e+06	2.49634e+06	2.33331e+06	2.79287e+06	2.77911e+06	1.64777e+06	-0.15238	0.596571	normal
Q6ZQ58	343062	2.31332e+06	2.54379e+06	31201.9	1.60847e+06	766991	-1.11152	0.335957	normal
Q99KG3	2.45838e+06	3.67456e+06	2.01826e+06	1.53797e+06	6.96843e+06	2.95676e+06	0.49192	0.573429	normal
Q64735	651500	2.03577e+06	802483	1330556	1.50726e+06	1.27232e+06	0.236062	0.685239	normal
Q9R0C8	782552	588588	31212.5	31201.9	1.20572e+06	543145	0.344087	0.775135	normal
Q9Z255	4312148	1.85083e+07	9.57198e+06	1861688	9.20999e+06	846023	-1.44255	0.248844	normal
Q80YR5	1.49945e+06	31204.8	1.24425e+06	733528	1.72799e+06	1.02321e+06	0.328606	0.687711	normal
Q9D1I5	4469761	3.94076e+06	8.48641e+06	5.51984e+06	6.20969e+06	1.09077e+07	0.421936	0.438418	normal
Q9Z2Q5	2.62856e+06	2.42175e+06	1.51188e+06	2.67219e+06	2.17687e+06	1618688	-0.0209124	0.948606	normal
Q06185	1.00193e+07	1.05177e+07	3.09385e+07	7.8147e+06	1.14317e+07	1.29855e+07	-0.675392	0.451969	normal
P61957	6.10881e+06	2.97794e+06	31212.5	1.60384e+06	3.2704e+06	1.31532e+06	-0.558874	0.64259	normal
P06801	1.94343e+06	2.54848e+06	31212.5	1.90966e+06	2.63184e+06	3.17438e+06	0.770512	0.298935	normal
A2A8Z1	1.73493e+06	3.41156e+06	2.56659e+06	2086260	2.51065e+06	5.92686e+06	0.448274	0.532489	normal
Q9CX56	2.08807e+06	3.67555e+06	1.55856e+06	4.41486e+06	3824644	5.12529e+06	0.868093	0.0661877	normal
Q8VCM3	592165	1.21211e+06	1.15321e+06	543611	1.79256e+06	1.40653e+06	0.339707	0.575461	normal
Q6NZJ6	3.85492e+06	3.83743e+06	783180	1.57846e+06	1.51431e+06	2.02378e+06	-0.728131	0.387318	normal
Q8VBT0	1997885	1.03462e+06	31212.5	1.50365e+06	980642	3.20576e+06	0.893157	0.377352	normal
Q9CXE7	2.43211e+06	2.49874e+06	3.35636e+06	5.16728e+06	3.40985e+06	6962925	0.907034	0.133542	normal
Q8CFI7	2329799	2.99966e+06	2885669	1.79451e+06	1.18405e+06	2.45146e+06	-0.597323	0.109746	normal
Q8VHL1	676869	430302	408268	4.19313e+06	1.50185e+06	1.26934e+06	2.20025	0.191593	normal
O35841	1.25352e+06	582658	31212.5	1.21629e+06	2.41188e+06	2.6113e+06	1.7404	0.062721	normal
Q8R1S0	1.36229e+06	3.60703e+06	894230	1.25006e+06	1.56358e+06	5.5572e+06	0.513597	0.638557	normal
Q99KN2	2.14884e+06	704757	1.319e+06	4.08752e+06	1.67115e+06	1.51863e+06	0.802457	0.34874	normal
B2RY56	7.31571e+06	6.92232e+06	1.05482e+07	7.81799e+06	9.42756e+06	4.53497e+06	-0.186498	0.616694	normal
E9QAG8	1.28361e+06	888841	1.17658e+06	1.32701e+06	896619	915726	-0.0932772	0.722929	normal
Q62425	5.97396e+06	4.19754e+06	4.52402e+06	1.52588e+07	11330054	6.4948e+06	1.17074	0.131105	normal
Q9ERS2	6.07836e+06	9.2374e+06	5.21008e+06	1.11914e+07	1.00222e+07	8.38966e+06	0.528315	0.118927	normal
P70295	1.16894e+07	16838874	1.4654e+07	1.98114e+07	11253313	1.29149e+07	0.0263971	0.935026	normal
O09117	2.29325e+06	7.31997e+06	4.5075e+06	6.58237e+06	3.37399e+06	8.16187e+06	0.359628	0.546454	normal
Q9WTU6	353896	460153	31212.5	796124	31238.4	539509	0.693407	0.547651	normal
Q9Z0Y1	1.18542e+07	1.96917e+07	7.64281e+06	2.21334e+07	14168209	14464028	0.373417	0.432876	normal
Q8BYK6	2.88909e+06	31204.8	1.69565e+06	4.56195e+06	31238.4	1.84617e+06	0.480292	0.719419	normal
Q8R3R8	6.50747e+06	5653876	6.14377e+06	6.5885e+06	7.07139e+06	4.87107e+06	0.0176909	0.923579	normal
Q9R1Z8	31163.5	551838	803017	1.74152e+06	2.0899e+06	1.7942e+06	2.02107	0.0126348	normal
O35245	17673699	1.69515e+07	1.20513e+07	8.60365e+06	5.77292e+06	6.81893e+06	-1.13894	0.0250757	normal
Q8K370	614346	1.4126e+06	1.92103e+06	535223	1.21755e+06	1.59857e+06	-0.236374	0.707103	normal
Q9D1J3	5.89421e+06	1.08254e+07	1.61742e+07	3.08485e+06	1.01373e+07	2.89568e+06	-1.02917	0.218959	normal
Q99MK8	1.75398e+06	6.55612e+06	31212.5	1.81388e+06	1.80836e+06	484518	-1.02227	0.547789	normal
Q6PE15	1.79258e+06	4.97368e+06	2.02861e+06	1.22103e+06	6.04189e+06	5.91859e+06	0.583782	0.488731	normal
Q9Z0F8	710828	1.85528e+06	31212.5	3.19694e+06	1.90927e+06	2.14797e+06	1.48179	0.084738	normal
Q9EQS3	2.30807e+06	993006	31212.5	31201.9	31238.4	409069	-2.82115	0.283652	normal
Q8BYI6	2.73481e+06	3.28649e+06	1.76173e+06	1.94654e+06	4118829	4140145	0.390944	0.407736	normal
O88983	1.7418e+08	6.92775e+07	5.44015e+07	6.51857e+07	7.50354e+07	2.9792e+07	-0.808984	0.379116	normal
Q9JL15	1.77863e+06	706211	31212.5	315890	703169	4.13242e+06	1.03382	0.557097	normal
Q5U4D9	31163.5	3090338	1.01603e+06	2.58905e+06	3.95047e+06	1.92042e+06	1.03188	0.263482	normal
Q9CRD2	749220	641948	31212.5	833387	637265	841129	0.700696	0.315015	normal
Q4VAE3	1.96132e+06	2297224	654601	978133	1.46971e+06	1.57167e+06	-0.289622	0.622211	normal
Q921W0	5.77996e+06	5.52513e+06	1.76905e+06	2.15819e+06	4.43637e+06	730562	-0.83579	0.321332	normal
Q9R0N0	1.59828e+06	1.574e+06	31212.5	2.50563e+06	650628	933072	0.352219	0.723009	normal
Q3UV17	3.52862e+07	1.23814e+07	8.88458e+06	3.20947e+06	4.88301e+06	1.02399e+06	-2.63303	0.194456	normal
Q8CH25	1.81943e+06	2.06187e+06	31212.5	1474556	1000487	1365423	-0.0268163	0.973855	normal
Q99KF1	1.04689e+07	1.8534e+07	7.59214e+06	2.22111e+07	1.46678e+07	2.1847e+07	0.682349	0.151475	normal
Q9D3D9	6.04982e+07	5.28744e+07	2.46225e+07	3.3788e+07	2.21164e+07	1.46777e+07	-0.967242	0.164723	normal
Q8BK64	1569450	2.08681e+06	1.59261e+06	1.91282e+06	2148414	1.0832e+06	-0.0289945	0.929897	normal
Q8CBY0	4.12238e+06	3.22719e+06	1.1555e+06	3.2802e+06	2.39965e+06	1.23548e+06	-0.298525	0.646715	normal
Q9ESW8	1.97479e+06	2.22098e+06	31212.5	2.14596e+06	1.74283e+06	1.51177e+06	0.35348	0.633927	normal
Q9CQC7	2.03624e+06	2.15581e+06	2.02441e+06	2.59301e+06	2.98633e+06	3.19714e+06	0.497549	0.0345553	normal
Q0GNC1	2.7432e+06	3.87241e+06	31212.5	3.87232e+06	1.06637e+06	2.39194e+06	0.141274	0.879241	normal
Q80VA0	2.63311e+06	1.70362e+06	31212.5	2.4111e+06	1.60268e+06	2.98293e+06	0.679724	0.382689	normal
Q9Z2X2	874056	1.64623e+06	31212.5	1.23588e+06	956604	1.08351e+06	0.360588	0.658076	normal
Q9WUZ9	1.49694e+06	2.47819e+06	1.25059e+06	1.5467e+06	1.20584e+06	1.30372e+06	-0.365479	0.409553	normal
Q9D0B5	6.95738e+08	6.58064e+08	7.44549e+08	7.63022e+08	4.65576e+08	2.39762e+08	-0.515051	0.298979	normal
Q6P6M7	4.24691e+06	2.73877e+07	4114245	1.60645e+07	8.55607e+06	1.57098e+07	0.173969	0.865466	normal
Q8K2K6	5.01089e+06	4.1958e+06	4.32057e+06	8.94311e+06	5.72323e+06	8021845	0.746073	0.077229	normal
P97287	1.68678e+06	2.66585e+06	31212.5	4.62143e+06	1.61737e+06	1.95502e+06	0.902342	0.359809	normal
Q9CQZ6	2.61376e+06	2.21069e+06	31212.5	5.16134e+06	2.96974e+06	2.99997e+06	1.19685	0.125953	normal
Q9D975	805391	691450	31212.5	371174	814798	31240.7	-0.328114	0.770093	normal
P62855	7.47746e+06	5.59611e+06	6.26031e+06	7.81389e+06	7.78518e+06	4.79806e+06	0.0772351	0.775963	normal
Q9JJF3	1.01147e+06	1.84874e+06	1.45641e+06	1.36653e+06	2.97751e+06	2.88876e+06	0.744651	0.195942	normal
Q00560	1.20054e+06	791563	592762	1.3058e+06	667967	372946	-0.139447	0.822679	normal
Q3TIV5	2.17291e+06	3.49137e+06	1.37585e+06	4.15194e+06	2.62527e+06	1.81913e+06	0.288122	0.60369	normal
Q8BTV2	8.03551e+06	6.199e+06	7.72383e+06	4.73384e+06	2.65281e+06	3.05483e+06	-1.07244	0.0111674	normal
Q9EQ32	1.26431e+06	1.62863e+06	937782	1.8484e+06	1.04832e+06	1.57562e+06	0.223418	0.526773	normal
Q8K0U4	1710108	2.28068e+06	1.4673e+06	2.9344e+06	1.51467e+06	2.13922e+06	0.271507	0.482959	normal
Q8R1G2	2.02075e+06	1.10509e+06	4.57369e+06	316734	2.5968e+06	2.10224e+06	-0.618295	0.518436	normal
Q8VE22	1165428	1.31818e+06	1.16675e+06	858015	1.18066e+06	1.32188e+06	-0.119341	0.564137	normal
Q3UPF5	397160	689845	31212.5	941468	516646	2150102	1.69008	0.225949	normal
Q8BTJ4	633888	748153	31212.5	31201.9	744036	812746	0.168176	0.870333	normal
Q9D883	7371786	5226904	1.29554e+07	31201.9	2.71985e+07	5.42027e+06	0.353528	0.806408	normal
P83882	3.40967e+06	2.05676e+06	31212.5	5724267	3.71526e+06	2.43529e+06	1.11102	0.196035	normal
Q8C6I2	2.70348e+06	1863593	1.0394e+06	3.25578e+06	2.07783e+06	1.43941e+06	0.272708	0.616574	normal
O54833	3.14722e+06	2.21698e+06	7533539	4.33662e+06	3.5772e+06	3.78198e+06	-0.141127	0.830528	normal
Q9CQ48	4.49625e+06	1.39322e+07	6.73793e+07	2.24279e+06	9.68349e+06	5.7365e+06	-2.28039	0.365626	normal
Q8VCN9	1.69252e+06	1.86132e+06	1.64812e+06	2.59805e+06	2651196	3.67133e+06	0.778083	0.0664795	normal
Q9JJV2	1006183	6943510	31212.5	2.79478e+06	1.25661e+07	3.33415e+06	1.22803	0.411157	normal
Q91YE7	6.74755e+06	5.06383e+06	6.13678e+06	8.98577e+06	6.8456e+06	3.69064e+06	0.121266	0.771397	normal
P51908	2.10683e+06	3.40384e+06	31212.5	1.21911e+06	1.85777e+06	3.16704e+06	0.172076	0.849302	normal
Q6ZWM4	1.65818e+07	2.10409e+07	6.5321e+06	2.75402e+07	17149154	1.50693e+07	0.436575	0.418842	normal
Q3UN02	509319	1.0557e+06	31212.5	1.00461e+06	1.47656e+06	1.79598e+06	1.42198	0.0795582	normal
Q9JHQ5	2.73762e+06	1134596	717050	2.77357e+06	4.30335e+06	1.96809e+06	0.978857	0.18292	normal
P54822	2.89924e+06	1.93224e+06	4267998	4.71706e+06	6.92981e+06	4.9402e+06	0.866204	0.0630183	normal
Q8CAK3	623449	1.30771e+06	2.87824e+06	1.93455e+06	2.07346e+06	1.78006e+06	0.267228	0.674354	normal
Q8VDD8	617767	1.24964e+06	31212.5	564575	702355	31240.7	-0.548469	0.654525	normal
Q9EPJ9	2.1665e+06	4.94876e+06	1.71143e+06	4.16069e+06	6.08867e+06	1.48277e+06	0.410521	0.596359	normal
Q8BTW3	31163.5	2.54753e+06	1269306	2.31543e+06	31238.4	1.50164e+06	0.000116633	0.999921	normal
Q8C0J2	859970	355250	31212.5	1705259	31238.4	1.45265e+06	1.35537	0.346121	normal
Q91YJ5	1.65827e+06	2991773	2.21408e+06	31201.9	2.3249e+06	3.31736e+06	-0.274846	0.733298	normal
[truncated: 253 more rows]
