# Supplementary material for: Golgi-restored vesicular replenishment retards bone aging and empowers aging bone regeneration
Source: Bone Res. 2025 Feb 8;13:21. doi: 10.1038/s41413-024-00386-w (PMC11807224; doi:10.1038/s41413-024-00386-w)
Supplement: Supplementary file 3 — Table S2 [file 41413_2024_386_MOESM3_ESM.xlsx]

## Sheet: Table S2
List of all the proteins identified during transcriptomic analysis in Figure 1L-N
Gene_ID	Young + BFA: readcount	Young: readcount	P value	Y + BFA-1	Y + BFA-2	Y + BFA-3	Young-1	Young-2	Young-3	Type
ENSMUSG00000040181	407.47	4514.12	0	1.10193	1.31898	1.34716	14.0337	14.9898	14.2762	DOWN
ENSMUSG00000041559	291.34	6954.24	0	1.64605	1.92904	1.56197	44.3497	43.5731	39.3192	DOWN
ENSMUSG00000026822	12743.6	69519.3	0	86.9551	94.9764	101.302	497.4	565.042	539.985	DOWN
ENSMUSG00000074766	427.95	3717.92	0	2.84342	2.90644	2.66399	25.9513	24.5389	25.3297	DOWN
ENSMUSG00000023224	5546.94	21766.8	0	45.5881	47.4552	46.0377	188.519	195.244	182.419	DOWN
ENSMUSG00000056071	41716.1	232788	0	1401.17	1565.94	1691.82	8952.54	9238.24	8777.47	DOWN
ENSMUSG00000029304	280967	59310.2	0	3600.57	3128.04	3210.38	747.468	698.453	730.134	UP
ENSMUSG00000064080	55394	13745.8	0	174.515	167.99	164.441	42.7476	45.9498	41.807	UP
ENSMUSG00000061353	14009.6	112059	0	30.7708	32.6965	36.4275	276.435	258.813	293.208	DOWN
ENSMUSG00000052212	2554.3	16366.1	0	17.0058	15.7901	19.6398	115.816	111.305	121.243	DOWN
ENSMUSG00000020044	16821.8	4754.43	0	41.4843	40.2916	38.6363	11.7581	11.6481	11.8914	UP
ENSMUSG00000047139	2327.93	10013.2	0	16.7062	17.6864	18.2087	81.5362	75.5563	77.5932	DOWN
ENSMUSG00000020256	5273.5	81.73	0	15.0855	12.7713	13.1173	0.204773	0.222398	0.231305	UP
ENSMUSG00000031722	11680.1	52731.4	0	134.883	141.171	147.929	650.179	653.567	681.256	DOWN
ENSMUSG00000031548	1241.49	7291.15	0	4.90809	5.61321	6.03319	34.4474	32.0235	34.3561	DOWN
ENSMUSG00000001506	90381.4	26169.1	0	282.087	250.05	270.703	79.0067	82.4019	79.6993	UP
ENSMUSG00000021765	1038.01	5915.22	0	4.09656	4.35387	4.73633	26.0601	26.4845	25.4047	DOWN
ENSMUSG00000052957	392.77	3830.06	0	2.38084	2.95126	2.40022	24.8219	25.7918	27.5731	DOWN
ENSMUSG00000022878	21.4	7832.38	0	0.298523	0.292277	0.312688	124.229	104.79	113.93	DOWN
ENSMUSG00000024164	6064.06	30115	0	21.587	24.251	22.8974	120.923	114.029	119.092	DOWN
ENSMUSG00000039518	3626.41	50.73	0	27.8946	22.955	28.0974	0.346898	0.341423	0.455772	UP
ENSMUSG00000000157	819.78	5927.63	4.8997e-304	3.25118	3.60321	4.19854	26.4219	27.616	28.8318	DOWN
ENSMUSG00000064147	678.08	3694.09	3.6113e-299	2.58019	2.7055	2.5186	14.4756	14.8974	14.7261	DOWN
ENSMUSG00000026581	3301.46	10646.9	3.1467e-296	10.65	11.11	10.7998	36.9697	35.3102	36.626	DOWN
ENSMUSG00000021379	111.04	1876.47	2.7958e-295	0.578386	0.519093	0.584326	9.85861	9.8999	9.72141	DOWN
ENSMUSG00000059108	1709.27	8684.05	2.4392e-290	34.3703	38.7132	37.0189	179.659	193.525	206.791	DOWN
ENSMUSG00000070436	23327.7	6227.48	4.4952e-289	201.625	173.275	181.767	50.8022	52.5749	50.7655	UP
ENSMUSG00000029661	138904	46045	8.9586e-288	229.632	203.334	218.714	74.3925	74.419	75.2366	UP
ENSMUSG00000000318	1517.71	7394.07	1.6696e-285	10.0043	10.0456	10.4703	46.9772	53.8222	53.3849	DOWN
ENSMUSG00000019997	25346.5	5545.58	1.6554e-280	185.625	177.995	152.82	41.2443	38.5578	37.4292	UP
ENSMUSG00000037852	11467.2	3413.15	8.8856e-278	89.1046	83.4497	83.6733	25.4044	26.6694	27.0169	UP
ENSMUSG00000031380	1665.58	7864.94	9.8575e-278	12.6606	14.801	12.8593	66.5866	68.8405	62.124	DOWN
ENSMUSG00000013236	6811.8	1415.29	2.6332e-277	9.46357	8.47793	8.54977	1.94146	1.77498	1.99109	UP
ENSMUSG00000074272	1658.94	6629.65	1.6032e-273	5.44616	5.28006	5.93141	22.9977	22.689	23.3512	DOWN
ENSMUSG00000028517	2861.11	10604.3	3.4999e-268	16.6066	19.0126	17.1781	67.5984	66.6934	68.666	DOWN
ENSMUSG00000020695	9969.94	2706.46	1.3415e-258	29.6409	30.3451	27.0967	8.12689	8.54873	7.84966	UP
ENSMUSG00000031825	2015.08	9012.07	2.2284e-257	8.10368	8.68612	7.80042	35.0087	38.826	40.1985	DOWN
ENSMUSG00000020846	1074.79	4341.33	7.9447e-255	5.75193	6.02808	6.06071	24.8292	24.8239	25.088	DOWN
ENSMUSG00000037206	838.12	4123.19	2.521e-254	5.6022	6.31148	6.27663	29.8242	31.7258	31.2623	DOWN
ENSMUSG00000026193	389285	176287	1.2015e-252	661.581	646.082	634.464	300.791	307.605	303.824	UP
ENSMUSG00000032202	1240.2	4791.99	2.1328e-252	6.28116	6.33182	6.02535	25.1836	24.3668	25.1431	DOWN
ENSMUSG00000096054	5234.86	15641	5.0523e-252	2.43746	2.47069	2.62883	7.74906	7.59006	8.01405	DOWN
ENSMUSG00000029767	45475.2	18422.8	1.537e-246	197.227	186.591	184.706	80.4798	81.0995	77.3482	UP
ENSMUSG00000042284	422.79	2706.28	4.1043e-245	0.396767	0.461166	0.467251	2.95369	2.91397	2.93056	DOWN
ENSMUSG00000031877	655.84	5544.43	6.1658e-244	3.20673	3.48408	4.0073	28.0225	29.9191	35.7839	DOWN
ENSMUSG00000025236	4429.58	15902.2	7.4093e-242	8.62148	8.97245	9.27996	30.9839	33.5464	35.4988	DOWN
ENSMUSG00000040809	99823.2	295799	4.4387e-240	1142.38	1270.93	1152.34	3500.22	3686.12	3770.96	DOWN
ENSMUSG00000049313	4707.57	14688.6	1.9999e-236	7.82207	8.13258	8.28665	24.8008	26.3069	27.324	DOWN
ENSMUSG00000014602	3436.53	614.67	2.6869e-234	7.71498	6.75536	7.00225	1.39399	1.25684	1.33274	UP
ENSMUSG00000027750	10819	29448.2	2.4793e-229	23.6616	23.0482	25.771	69.022	68.7928	66.8281	DOWN
ENSMUSG00000050910	2239.84	320.06	1.1785e-225	12.2787	11.3508	11.6611	1.73824	1.89662	1.59786	UP
ENSMUSG00000036564	3394.35	800.52	1.9792e-223	13.8431	13.5287	13.0688	3.26416	3.33087	3.29741	UP
ENSMUSG00000026837	24137.4	8243.86	1.3402e-217	57.5234	50.8799	56.0042	19.0091	20.1662	19.069	UP
ENSMUSG00000034205	12951.6	3193.76	3.3671e-216	48.0831	48.1449	43.4584	11.0629	13.3512	11.3228	UP
ENSMUSG00000030413	1215.98	6964.48	9.9026e-216	10.7385	13.5021	14.349	73.3477	75.2692	80.5517	DOWN
ENSMUSG00000004668	734.09	4819.87	4.3841e-215	0.609921	0.71066	0.847803	4.83539	4.7727	5.15407	DOWN
ENSMUSG00000019278	3318.96	10878.1	8.9257e-215	26.5913	26.8954	24.3399	85.4959	94.0167	85.1147	DOWN
ENSMUSG00000003038	3368.53	13370.7	5.3756e-214	20.5794	19.9377	23.6608	91.0427	92.815	80.473	DOWN
ENSMUSG00000026042	29684.1	11226.4	3.207e-211	63.6079	58.079	58.7408	23.5577	23.0513	24.1577	UP
ENSMUSG00000036006	1267.31	4411.79	3.3785e-209	2.15979	2.01561	2.07238	7.41804	7.5582	7.58171	DOWN
ENSMUSG00000018593	72384	30698.3	7.3048e-209	388.824	353.899	371.265	163.343	163.996	162.689	UP
ENSMUSG00000013974	903.71	4409.42	3.4326e-206	10.7894	13.1033	11.3688	56.0352	62.0263	60.3794	DOWN
ENSMUSG00000068699	8185.64	1808.39	9.2786e-206	17.8287	17.2109	15.7133	3.55519	4.39806	3.67956	UP
ENSMUSG00000028763	16363.8	6618.91	2.1401e-204	22.2228	21.1922	21.3081	8.86172	9.02761	9.26065	UP
ENSMUSG00000026399	3527.06	11577.5	9.4114e-197	15.1423	13.7899	13.436	47.5143	51.5995	45.1807	DOWN
ENSMUSG00000032014	3308.48	777.64	2.8439e-196	25.929	23.1602	24.2752	5.87807	6.05148	5.95567	UP
ENSMUSG00000005973	9270.13	2545.95	5.983e-196	59.9494	50.4543	58.6954	16.4957	15.699	15.9742	UP
ENSMUSG00000035258	77.97	1916.05	9.6487e-196	0.172331	0.214989	0.225635	5.2107	4.16417	6.23106	DOWN
ENSMUSG00000021831	27164.2	7188.23	2.0194e-194	98.5916	111.815	89.207	28.6621	27.9143	25.6929	UP
ENSMUSG00000031980	148.41	1684.72	5.5454e-193	1.31897	1.77164	1.48431	18.7628	16.2341	18.8594	DOWN
ENSMUSG00000010830	2399.06	380.64	3.112e-192	35.6601	29.9507	33.5113	5.19118	5.50801	5.60918	UP
ENSMUSG00000018906	8226.32	2433.26	7.7031e-192	26.418	26.6383	23.8065	7.66267	8.42667	7.49827	UP
ENSMUSG00000032374	5976.83	1852.49	3.7017e-190	22.1728	22.0831	20.3618	6.70278	7.22799	6.84399	UP
ENSMUSG00000028369	3455.86	10638	6.816e-190	3.84072	4.48162	4.17746	13.2363	13.1488	13.5215	DOWN
ENSMUSG00000047592	5457.92	1464.41	7.5032e-190	25.2951	21.7293	24.1108	6.82578	6.61269	6.36133	UP
ENSMUSG00000020598	2612.99	345.88	2.3921e-189	3.99669	3.88284	3.52362	0.513569	0.619456	0.434021	UP
ENSMUSG00000003134	654.64	2703.54	4.3271e-187	2.38826	2.45771	2.43839	10.2472	10.4627	10.4912	DOWN
ENSMUSG00000037613	3764.85	806.72	1.4809e-186	19.7026	19.1375	16.553	4.00412	4.17703	4.13001	UP
ENSMUSG00000055737	2179.59	6413.5	1.6581e-186	4.6882	4.63691	4.7103	14.5223	13.6246	14.6831	DOWN
ENSMUSG00000024664	5292.64	1643.68	4.1174e-184	28.7017	26.2596	26.4052	8.95618	8.51759	8.73594	UP
ENSMUSG00000068794	431.1	2266.76	9.3508e-184	1.70654	1.5803	1.83815	9.31149	9.12186	9.51227	DOWN
ENSMUSG00000055723	7063.79	2258.45	3.3588e-179	39.0743	39.9546	36.8356	13.7282	12.7219	11.9879	UP
ENSMUSG00000020681	392.03	2398.38	7.2956e-174	1.26712	1.68722	1.36807	9.23505	8.93664	9.25605	DOWN
ENSMUSG00000058794	545.1	2591.01	3.0403e-173	3.50449	3.34336	3.78759	18.1642	16.4169	17.8458	DOWN
ENSMUSG00000002602	12659.8	5077.56	7.5334e-172	51.0227	47.8057	47.8074	19.6223	20.6828	20.6892	UP
ENSMUSG00000001555	3710.33	977.72	1.3767e-167	26.4634	23.888	23.3444	6.46436	6.93925	6.73828	UP
ENSMUSG00000030849	410.43	2477.26	6.8501e-167	0.646652	0.781631	0.888478	5.03195	4.76287	4.71056	DOWN
ENSMUSG00000020642	569.55	2770.11	9.1958e-166	1.36203	1.57549	1.58599	7.07065	7.79485	7.94807	DOWN
ENSMUSG00000030220	12905.5	26600.3	6.6351e-165	148.783	141.615	150.349	316.478	315.503	310.323	DOWN
ENSMUSG00000040693	303.71	2006.04	1.1467e-163	1.15497	1.31584	1.13645	7.51665	8.24816	8.9372	DOWN
ENSMUSG00000002233	4781.37	1618.1	4.4089e-163	59.6606	57.6638	54.9451	19.9521	20.1458	20.3678	UP
ENSMUSG00000021182	357.77	2012.9	1.3827e-161	0.597427	0.584926	0.649477	3.52723	3.34261	3.81558	DOWN
ENSMUSG00000001156	2662.77	9503.84	2.1478e-161	7.26936	7.62236	7.0576	24.0544	27.8617	29.3026	DOWN
ENSMUSG00000031274	3809.4	1186.92	4.789e-161	11.5676	10.6556	10.8336	3.59539	3.63731	3.45201	UP
ENSMUSG00000027204	24474.9	11797.7	7.6157e-161	38.935	39.2136	39.4967	19.7596	19.0397	20.0131	UP
ENSMUSG00000035107	4690.25	1312.77	3.6826e-160	11.2377	11.1947	10.1132	2.97293	3.10998	3.36204	UP
ENSMUSG00000041754	345.67	1930.53	1.4587e-159	6.15903	6.63925	7.47578	39.0555	37.8748	40.4832	DOWN
ENSMUSG00000079481	1424.62	4717.23	4.4972e-159	1.48591	1.72983	1.68335	5.60028	5.51095	5.71281	DOWN
ENSMUSG00000038587	10116.4	4199.42	2.4194e-158	29.9698	29.8526	27.8312	12.4961	12.8663	12.3815	UP
ENSMUSG00000022037	611.08	3262.33	1.1469e-157	3.20861	3.47616	3.68018	20.8125	16.5534	20.0145	DOWN
ENSMUSG00000022754	3658.4	1085.77	2.8645e-157	23.123	23.2648	21.7705	7.03419	7.41487	6.53992	UP
ENSMUSG00000005672	242.29	1912.5	1.6258e-156	0.499654	0.586585	0.498728	4.96803	3.84776	4.16481	DOWN
ENSMUSG00000022816	36555.8	18193.2	4.5605e-156	148.486	144.217	140.967	76.0273	73.2171	74.6199	UP
ENSMUSG00000026068	1498.08	6167.45	1.3166e-155	4.1855	4.66582	4.08244	16.3835	18.6468	20.17	DOWN
ENSMUSG00000044258	415.77	2150.01	3.965e-155	3.8625	3.43702	4.1994	21.7553	20.6028	19.3336	DOWN
ENSMUSG00000000184	14337.7	5996.52	6.2295e-155	30.6315	27.9485	30.256	12.995	12.509	13.029	UP
ENSMUSG00000039196	177.49	1408.09	1.5474e-154	4.229	4.89569	4.22535	36.399	34.2431	39.176	DOWN
ENSMUSG00000033220	6416.57	14509.1	1.6172e-154	38.8678	39.4594	42.2242	95.9991	92.9284	93.8073	DOWN
ENSMUSG00000027360	483.03	2479.48	7.5967e-154	1.41313	1.33302	1.66154	8.02804	7.32008	8.11325	DOWN
ENSMUSG00000001131	10468	2755.36	1.3088e-153	250.769	228.271	208.15	64.339	68.5748	54.8297	UP
ENSMUSG00000055639	298.34	1879.72	1.2708e-152	0.6902	0.904688	0.781964	4.89298	5.22019	5.41615	DOWN
ENSMUSG00000026655	3293.94	9006.08	2.8615e-151	14.1849	15.1188	15.0541	45.3255	40.7425	39.7636	DOWN
ENSMUSG00000021069	8061.29	18117.8	3.4745e-151	22.7326	23.2843	22.1391	50.7171	54.0012	54.1434	DOWN
ENSMUSG00000042524	6073.13	13182.8	5.4629e-151	20.9591	22.3525	22.0093	49.4788	48.5379	49.0503	DOWN
ENSMUSG00000024011	298.54	1641.96	9.106e-151	0.900444	0.881602	0.95278	5.01372	5.16502	5.41809	DOWN
ENSMUSG00000030268	3257.06	580.58	1.4306e-150	7.48057	6.13115	6.75734	1.25337	1.08382	1.42594	UP
ENSMUSG00000027832	11700.1	4511.07	5.0906e-149	90.4837	83.6992	80.1279	34.6647	34.9181	32.148	UP
ENSMUSG00000019326	222.38	1602.88	6.6732e-146	0.843078	1.0045	0.957838	7.84432	6.41574	6.71888	DOWN
ENSMUSG00000070348	12793.2	4593.21	6.8281e-146	55.6101	49.3164	53.4542	19.4283	18.5914	20.9382	UP
ENSMUSG00000001588	344.04	1785.26	8.0427e-145	1.22968	1.50597	1.37581	7.33215	7.27265	7.52214	DOWN
ENSMUSG00000017493	10816.5	25327.6	2.5118e-144	46.3887	45.3266	51.0808	114.073	114.586	118.094	DOWN
ENSMUSG00000006205	9982.28	4241.2	5.0809e-144	68.8772	68.6276	64.6207	29.8106	30.9408	28.3452	UP
ENSMUSG00000021477	91489.2	35043.1	7.6974e-142	275.876	294.792	251.217	104.769	116.331	105.487	UP
ENSMUSG00000040618	4921.17	1253.61	6.916e-141	12.287	11.2388	13.2282	3.66872	3.04835	2.99774	UP
ENSMUSG00000019982	450.52	3040.48	1.6946e-139	0.807631	0.980506	1.1521	7.95366	6.20011	6.43464	DOWN
ENSMUSG00000038074	3318.82	1027.16	2.6906e-139	16.0175	14.7435	15.872	5.26183	4.99146	4.72069	UP
ENSMUSG00000012428	234.59	1453.09	3.8018e-137	1.48963	1.46485	1.38009	9.20159	8.64339	9.99199	DOWN
ENSMUSG00000021877	23745.4	9838.56	4.6251e-137	135.91	117.102	131.201	54.8006	55.4168	54.8952	UP
ENSMUSG00000056758	3202.29	745.46	7.0073e-137	10.0356	9.45012	8.07965	2.16325	2.35941	2.13467	UP
ENSMUSG00000064246	752.64	3457.98	7.7883e-137	4.8151	5.04543	5.78791	21.9047	26.8609	25.7842	DOWN
ENSMUSG00000029659	3683.64	1130.38	1.5641e-135	18.6903	18.7941	16.7964	5.65853	6.10748	5.51503	UP
ENSMUSG00000086825	491.35	1936.81	3.1035e-135	2.59833	2.67554	2.50752	10.5852	10.5504	10.678	DOWN
ENSMUSG00000032997	2891.66	751.45	6.8096e-135	15.2246	13.2783	15.2162	4.20686	3.87096	3.70939	UP
ENSMUSG00000062168	845.19	60.43	1.2742e-134	5.77536	5.42414	5.844	0.370776	0.450682	0.441982	UP
ENSMUSG00000097451	3129.3	660.86	1.3181e-134	2.13536	1.76127	1.80764	0.36869	0.456007	0.424587	UP
ENSMUSG00000086425	374.66	2204.42	6.8321e-134	0.7851	1.02762	1.13729	5.78618	6.00785	6.2051	DOWN
ENSMUSG00000051748	578.35	3036.41	1.7347e-133	20.708	26.5524	30.4298	141.893	143.838	137.365	DOWN
ENSMUSG00000057722	71.01	1086	1.7545e-133	0.187152	0.229045	0.171017	3.4443	2.56503	3.30344	DOWN
ENSMUSG00000025780	218.36	1597.83	6.438e-132	0.500975	0.536476	0.57394	4.455	3.45478	4.31637	DOWN
ENSMUSG00000031112	722.92	2662.82	9.0965e-132	2.60058	2.59594	2.79907	11.0459	9.80507	9.70385	DOWN
ENSMUSG00000044783	2781.53	6507.84	7.0475e-131	6.36626	6.30572	6.79229	16.0575	15.7986	15.3833	DOWN
ENSMUSG00000003153	1497.09	5846.84	1.314e-130	3.45969	3.95556	4.63163	15.646	16.0024	17.1338	DOWN
ENSMUSG00000004105	3560.06	889.91	2.2417e-129	11.451	11.7539	9.80918	2.59481	3.05455	2.90953	UP
ENSMUSG00000032715	1062.79	115.78	2.6005e-129	10.0883	8.68051	10.3891	0.992047	1.16174	1.13979	UP
ENSMUSG00000032484	41882.2	257165	6.1624e-129	613.955	618.085	766.127	4192.54	4288.22	4243.86	DOWN
ENSMUSG00000031078	6760.67	2824.07	1.9692e-128	32.0014	31.0573	30.959	14.4516	13.1522	13.1388	UP
ENSMUSG00000030717	4978.73	1591.36	2.4575e-127	41.923	35.6833	37.8459	13.1964	13.2749	11.819	UP
ENSMUSG00000066361	79.02	926.29	7.3291e-127	0.586815	0.811646	0.682953	8.49265	7.81911	8.98838	DOWN
ENSMUSG00000029322	2581.54	9029.28	3.8056e-126	29.9614	30.9951	33.5778	132.766	106.136	104.221	DOWN
ENSMUSG00000013076	3621.6	1161.62	3.9706e-126	7.29772	6.81012	6.87057	2.33612	2.16	2.48055	UP
ENSMUSG00000038539	7900.76	3448.03	5.0456e-126	74.2814	80.9901	75.8251	34.8251	35.6924	34.1043	UP
ENSMUSG00000022309	574.59	2985.17	8.7497e-126	1.9722	1.98521	2.47851	11.615	10.1929	12.8497	DOWN
ENSMUSG00000035021	4131.51	9358.19	1.4596e-124	10.6765	11.5413	11.4254	27.2134	25.3839	26.4424	DOWN
ENSMUSG00000000031	249.23	1748.13	1.1831e-123	1.73069	2.11999	1.61906	13.4527	15.0524	11.3235	DOWN
ENSMUSG00000042379	1206.76	3960.26	1.2542e-123	10.1148	11.6355	11.7977	36.9914	41.0511	36.178	DOWN
ENSMUSG00000021068	5797.58	12382.8	1.8229e-123	6.2858	6.64893	6.83602	15.1533	14.3394	14.3109	DOWN
ENSMUSG00000055407	1985.73	505.8	7.9277e-123	4.44153	4.23172	3.97519	1.11267	1.07398	1.15444	UP
ENSMUSG00000022836	983.44	2982.9	8.3176e-123	1.71303	1.6073	1.77002	5.33594	5.19958	5.47601	DOWN
ENSMUSG00000022018	210.77	1214.88	1.3962e-122	4.28877	4.35292	4.74314	28.0239	26.5684	25.4491	DOWN
ENSMUSG00000020473	31134.8	15451	1.4072e-122	153.694	151.557	142.016	75.8811	79.8124	74.5648	UP
ENSMUSG00000060470	413.24	1988.18	2.0867e-122	1.00304	1.22464	1.26117	6.27677	5.48532	5.65093	DOWN
ENSMUSG00000032946	531.57	2207.94	3.424e-122	0.805613	0.762681	0.934207	3.80993	3.46085	3.51117	DOWN
ENSMUSG00000028874	1014.13	3305.04	2.423e-121	5.12791	5.27138	4.90452	15.8396	18.0594	17.8222	DOWN
ENSMUSG00000022548	52.83	873.47	3.7982e-121	0.503928	0.32109	0.370045	6.58595	7.81456	6.10545	DOWN
ENSMUSG00000076617	247.95	1732.2	1.9324e-120	1.97824	2.7287	2.95742	20.4134	16.9679	18.1611	DOWN
ENSMUSG00000072235	6986.74	2647.33	2.7067e-120	81.1145	70.8542	73.9361	30.687	28.1449	29.9449	UP
ENSMUSG00000033453	26.82	782.83	2.7332e-120	0.0477384	0.0545294	0.0486145	1.56534	1.31022	1.68941	DOWN
ENSMUSG00000025151	8943.61	4045.48	9.9529e-120	41.0508	38.1277	40.6538	18.6495	18.3244	19.2378	UP
ENSMUSG00000030707	5577.11	13375.6	3.8086e-119	35.6117	40.5737	40.64	100.502	93.47	96.6444	DOWN
ENSMUSG00000005802	3899.66	1441.14	1.261e-118	13.826	13.4557	14.1886	5.04151	5.30802	5.54185	UP
ENSMUSG00000019929	895.46	3193.84	6.3609e-118	2.86351	3.3809	2.69673	10.8177	11.4918	10.7737	DOWN
ENSMUSG00000032011	5068.19	2026.38	7.7697e-118	33.3388	33.5778	31.7318	13.7434	14.3942	12.7863	UP
ENSMUSG00000068220	26811.3	12471.9	2.8883e-117	606.201	543.453	581.281	268.632	292.12	274.431	UP
ENSMUSG00000026864	98724.5	48404.6	3.3901e-117	452.512	481.894	426.448	233.363	235.279	223.556	UP
ENSMUSG00000025330	1452.62	4044.34	4.3768e-117	5.95583	5.53066	6.02853	16.2025	16.6745	17.6867	DOWN
ENSMUSG00000031520	397.84	1637.83	1.2185e-116	3.13109	3.30456	3.03427	13.8312	12.8899	13.7135	DOWN
ENSMUSG00000031451	35451.1	74478.4	1.2903e-115	261.959	257.99	291.179	581.995	582.455	602.742	DOWN
ENSMUSG00000025007	3659.76	952.32	6.2056e-115	19.226	15.6815	17.4888	5.18584	4.21575	4.7397	UP
ENSMUSG00000032925	2423.84	5671.41	2.0182e-114	10.6355	11.5869	11.1895	26.5043	27.9931	26.5978	DOWN
ENSMUSG00000020788	1848.4	6625.51	3.4132e-114	6.31545	6.30177	7.78849	27.8686	22.8106	25.1851	DOWN
ENSMUSG00000031584	7684.33	15469	4.1622e-114	54.3693	55.2395	53.05	119.329	109.768	110.584	DOWN
ENSMUSG00000028641	3338.89	995.58	5.4125e-113	18.555	15.2753	16.7809	5.39766	5.32527	4.93392	UP
ENSMUSG00000074604	364.79	1749.81	6.145e-113	1.65327	1.86938	2.22052	9.76486	9.29022	9.51758	DOWN
ENSMUSG00000004880	2131.63	6543.73	8.4789e-113	7.87114	8.46945	9.76156	29.0174	25.8254	28.2563	DOWN
ENSMUSG00000019916	18730.3	8751	6.2013e-112	91.0501	90.3418	84.0148	42.5266	45.5609	40.5669	UP
ENSMUSG00000030214	1149	4113.67	1.2761e-111	7.99313	9.50449	7.94051	28.3076	33.0155	33.1157	DOWN
ENSMUSG00000030830	1084.63	3220.52	2.4222e-111	3.4831	3.02004	3.12247	9.98648	9.54486	10.109	DOWN
ENSMUSG00000020340	4214.17	9254.06	3.9361e-111	10.81	11.7374	12.0398	26.8545	25.6451	26.2776	DOWN
ENSMUSG00000050966	145.43	996.12	4.4646e-111	0.639644	0.671714	0.810476	5.1101	5.06817	4.89666	DOWN
ENSMUSG00000035373	2174.5	624.19	3.1858e-110	53.5013	50.8952	53.8654	16.817	16.2091	14.1189	UP
ENSMUSG00000073530	240.52	1479.27	5.1539e-110	0.428521	0.390146	0.543587	2.94515	3.12874	2.61965	DOWN
ENSMUSG00000024640	4505.17	1333.73	8.8085e-110	22.0376	18.0279	21.6765	6.80761	5.88382	6.26741	UP
ENSMUSG00000019359	33.55	821.45	1.8617e-108	0.0983916	0.162014	0.163959	3.31025	3.07984	4.37368	DOWN
ENSMUSG00000100147	143.98	1142.79	3.0242e-108	1.01107	0.85049	1.03791	6.74498	8.62218	8.49147	DOWN
ENSMUSG00000022505	3324.65	1021.53	5.3646e-108	7.68816	7.58332	7.14998	2.44913	2.10759	2.58578	UP
ENSMUSG00000022206	1520.8	5299.11	2.5828e-107	2.81676	2.91473	3.71196	11.8182	10.8947	11.4135	DOWN
ENSMUSG00000021403	1178.95	169.27	1.0739e-106	7.0248	6.75735	6.72775	0.783704	1.1187	1.14962	UP
ENSMUSG00000061306	14706.1	7227.32	2.1993e-106	46.5166	42.7584	44.243	21.8523	23.1573	23.0423	UP
ENSMUSG00000057880	168.65	1074.93	2.6144e-106	0.385763	0.414157	0.469088	2.83612	2.58144	2.96849	DOWN
ENSMUSG00000016194	331.9	1644.83	2.4881e-105	1.42075	1.39577	1.73534	8.64475	7.29679	7.4607	DOWN
ENSMUSG00000018983	815.27	2693.49	2.5234e-105	3.27647	2.94334	3.51596	11.7467	10.5161	11.0982	DOWN
ENSMUSG00000015889	5781.93	13792.2	4.9579e-105	17.7653	17.4928	19.9829	48.8498	43.2891	44.5495	DOWN
ENSMUSG00000057110	2360.8	5111.11	7.6051e-105	4.35757	4.57523	4.56786	10.212	10.0725	10.0332	DOWN
ENSMUSG00000032232	7506.54	3226.4	1.183e-104	19.0232	19.4999	17.2631	8.35184	8.07499	8.44152	UP
ENSMUSG00000052435	282.12	1706.16	1.4606e-104	3.6376	4.17945	5.43691	30.5912	26.9105	25.6639	DOWN
ENSMUSG00000022246	5074.83	1957.58	2.8052e-104	11.9118	12.3804	10.6675	4.62149	4.64621	4.71935	UP
ENSMUSG00000064065	255.37	1511.46	3.469e-104	0.480811	0.676983	0.49563	3.25039	3.27018	3.62656	DOWN
ENSMUSG00000016918	3987.98	1643	4.3659e-104	7.11619	6.77429	6.69424	2.91374	2.86184	3.01924	UP
ENSMUSG00000052353	8358.52	3581.31	4.6918e-104	13.6853	13.3527	12.7972	6.37815	5.89957	5.43355	UP
ENSMUSG00000062380	733.59	63.89	6.1429e-104	8.58509	7.06576	7.24326	0.669469	0.673021	0.724869	UP
ENSMUSG00000030878	1976.46	618.79	1.6556e-103	6.77068	6.47988	7.02102	2.20644	2.17161	2.2044	UP
ENSMUSG00000015568	13020.1	27384.7	2.012e-103	22.9561	23.3444	26.1423	51.6298	52.6604	53.7208	DOWN
ENSMUSG00000052270	712.69	2709.28	5.3186e-103	11.0541	10.1064	10.8983	39.3008	39.3317	47.678	DOWN
ENSMUSG00000095079	2.02	13761.4	8.5919e-103	0.0154521	0.0151287	0.0134877	113.76	97.4132	100.767	DOWN
ENSMUSG00000022032	2209.88	5643.25	2.8733e-102	6.44136	7.63811	7.06355	18.1086	18.8854	19.0024	DOWN
ENSMUSG00000020986	6941.06	2608.84	3.7593e-102	29.5141	24.6809	29.4126	11.0034	10.6451	10.9423	UP
ENSMUSG00000029161	819.37	83.19	4.9047e-102	8.08879	7.78382	7.06912	1.00395	0.680697	0.732804	UP
ENSMUSG00000027002	6207.12	2645.76	4.9364e-102	25.6044	23.4017	23.8898	10.8581	10.1904	11.1723	UP
ENSMUSG00000028211	11699.8	26407.2	1.0429e-101	33.9582	35.8346	35.5433	74.7968	84.5279	87.1856	DOWN
ENSMUSG00000079111	7913.09	3379.94	1.1317e-101	88.5718	77.3503	86.3033	38.8464	37.2056	35.7129	UP
ENSMUSG00000000915	225.12	1155.81	5.9141e-101	0.634979	0.525836	0.620181	3.04987	3.16088	3.27127	DOWN
ENSMUSG00000035385	2562.02	544.16	3.9069e-100	45.9718	38.7496	46.5308	8.79133	11.7103	8.42954	UP
ENSMUSG00000032561	620.81	2152.63	8.452e-99	1.59168	1.5859	1.75998	5.43513	6.17765	6.14025	DOWN
ENSMUSG00000000486	198.17	1043.55	2.6996e-98	1.43239	1.38781	1.361	7.15127	7.73524	7.94461	DOWN
ENSMUSG00000060671	3902.09	1690.68	3.303e-98	9.12791	8.86618	8.57699	3.97956	3.949	4.01206	UP
ENSMUSG00000039234	7753.57	3771.17	3.5267e-98	24.5955	22.5588	24.3106	12.0552	11.9839	12.0126	UP
ENSMUSG00000057530	7976.09	3939.36	7.1798e-98	30.0017	29.2635	28.4656	14.5484	15.6514	14.746	UP
ENSMUSG00000032334	4517.42	2004.98	1.2793e-97	27.3215	26.86	25.6927	12.6742	12.3686	11.7366	UP
ENSMUSG00000028972	722.52	10.12	4.5862e-97	8.63795	6.60129	7.95596	0.0885392	0.100697	0.147025	UP
ENSMUSG00000010476	687.77	2139.15	5.0187e-97	1.33369	1.53545	1.47614	4.5849	4.68214	4.74972	DOWN
ENSMUSG00000056481	6028.78	2682.26	6.9862e-96	45.4199	44.6012	44.8951	20.2313	19.8661	22.1387	UP
ENSMUSG00000026202	3682.06	9535.95	6.8554e-95	18.8531	18.1314	21.0164	56.6465	47.3841	51.7721	DOWN
ENSMUSG00000030862	1027.32	2942.69	9.986e-95	4.57572	4.44941	3.93174	12.8752	13.4766	12.1557	DOWN
ENSMUSG00000026228	3067.29	788.98	1.7586e-93	28.6029	31.5653	23.734	7.77989	7.91618	6.70312	UP
ENSMUSG00000007480	67.29	654.2	2.8302e-93	0.283713	0.373735	0.32419	3.2279	3.36353	3.3074	DOWN
ENSMUSG00000048078	1222.68	295.8	8.3803e-93	1.11199	1.09256	1.18632	0.299156	0.275112	0.27671	UP
ENSMUSG00000026674	11492.5	5584.17	1.7377e-92	25.0721	24.1052	23.1413	11.7115	11.9621	12.7635	UP
ENSMUSG00000047963	702.68	60.33	2.3851e-92	6.35747	6.77873	5.30623	0.587196	0.627804	0.429338	UP
ENSMUSG00000018796	3461.91	7185.59	5.795e-92	6.41614	6.7728	6.06217	13.8825	14.0534	13.5152	DOWN
ENSMUSG00000045763	7260.14	2335.31	6.1015e-92	71.412	76.7688	62.4769	22.9251	26.6812	20.723	UP
ENSMUSG00000032496	11505.3	70551.9	1.7519e-91	59.4671	59.1938	75.7669	391.477	416.517	428.234	DOWN
ENSMUSG00000023905	1170.21	275	3.1162e-91	12.4937	11.5846	11.2314	2.92206	2.92235	2.76394	UP
ENSMUSG00000027962	12139.5	24342.7	3.9408e-91	27.7544	24.3	27.7333	55.3782	55.6561	54.9131	DOWN
ENSMUSG00000043391	3204.7	1315.19	3.99e-91	9.1603	9.83874	9.46227	3.89748	4.14053	4.07631	UP
ENSMUSG00000022844	2042.4	679.77	7.6461e-91	15.1009	13.8745	13.9928	4.77094	4.92471	5.13429	UP
ENSMUSG00000121499	330.77	1607.18	7.685e-91	2.42394	3.27953	3.22367	16.6246	14.6674	13.7207	DOWN
ENSMUSG00000021123	621.09	2750.97	1.396e-90	4.2032	4.36692	3.63247	15.3965	19.5609	21.0638	DOWN
ENSMUSG00000001986	1083.93	2819.6	1.4459e-90	2.03015	2.22922	2.14984	5.96535	5.52966	5.79739	DOWN
ENSMUSG00000056054	31163.4	180592	3.3597e-90	743.495	869.238	1005.15	5332.36	5130.39	5271.24	DOWN
ENSMUSG00000027074	936.98	2811.31	4.576e-90	3.5648	4.43509	4.23615	13.0548	12.6581	12.3724	DOWN
ENSMUSG00000027848	1543.15	3701.1	5.8899e-90	5.06209	4.54015	4.99972	11.8019	12.481	12.0414	DOWN
ENSMUSG00000021701	3176.4	1202.9	2.1719e-89	14.5039	13.2388	13.4894	5.20324	5.23231	5.75406	UP
ENSMUSG00000032548	2568.28	730.19	3.4295e-89	3.77411	3.97525	3.30362	0.99713	1.05811	1.20242	UP
ENSMUSG00000014599	31573.2	15654.1	3.8527e-89	126.738	110.906	110.889	59.3366	61.1645	58.7484	UP
ENSMUSG00000034675	2624.03	1020.76	4.7764e-89	11.7221	11.3517	10.8139	4.57911	4.6942	4.40235	UP
ENSMUSG00000071068	1200.51	3453.12	7.6388e-89	4.20058	4.72015	5.31324	14.439	13.8721	14.1531	DOWN
ENSMUSG00000046908	394.88	1641.68	8.8281e-89	4.51003	5.95027	6.05345	24.4654	23.383	23.367	DOWN
ENSMUSG00000019539	3456.6	1411.89	2.4883e-88	41.5982	37.2839	38.4791	16.3669	17.2668	16.0945	UP
ENSMUSG00000039126	5558.65	2555.45	4.1261e-88	5.61103	5.11279	5.24166	2.44517	2.64204	2.52567	UP
ENSMUSG00000029581	4031.23	1733.78	3.262e-87	27.8331	24.8385	25.3521	11.6314	11.6644	11.5111	UP
ENSMUSG00000033565	4119.17	1928.58	1.0872e-86	10.1369	9.50325	9.86054	4.77358	4.78226	4.77015	UP
ENSMUSG00000022098	5687.19	2631.42	5.622e-86	12.7071	11.6858	12.9863	5.93158	5.86532	6.13848	UP
ENSMUSG00000026893	775.58	2357.39	7.585e-86	4.41406	4.02569	4.82405	14.92	13.5782	13.3258	DOWN
ENSMUSG00000035783	8708.6	3688.54	9.6723e-86	85.7187	72.2994	73.1665	34.6241	34.8599	32.1067	UP
ENSMUSG00000030306	48.94	603.84	1.2714e-85	0.0744934	0.136458	0.121656	1.45371	1.36169	1.44068	DOWN
ENSMUSG00000040061	1675.92	3822.66	3.3107e-85	4.62754	5.13644	5.04566	11.9752	11.4447	11.6185	DOWN
ENSMUSG00000052727	4997.07	2094.91	4.6903e-85	6.6967	5.69561	5.99184	2.72387	2.62251	2.64778	UP
ENSMUSG00000026479	901.87	142.92	9.4005e-85	2.36669	1.99583	2.17773	0.335571	0.429356	0.310776	UP
ENSMUSG00000006931	1839.82	548.57	2.1271e-84	17.9347	15.0205	16.2908	4.94616	5.37347	4.91228	UP
ENSMUSG00000053460	2409.12	792.53	2.5389e-84	14.8815	13.4877	14.9254	4.86283	4.51669	5.38509	UP
ENSMUSG00000027254	2686.34	930	1.1705e-83	4.43572	4.03269	4.40423	1.48902	1.43921	1.69142	UP
ENSMUSG00000048537	2113.9	735.78	1.3226e-83	6.03259	5.70677	5.42609	1.96595	2.08873	2.14116	UP
ENSMUSG00000076609	1.54	9920.68	2.0654e-83	0	0	0.169103	398.677	380.899	348.444	DOWN
ENSMUSG00000090958	3663.43	1525.7	2.2283e-83	15.9654	15.3731	14.216	6.29171	6.78726	6.59844	UP
ENSMUSG00000022026	429.19	2180.58	3.11e-83	2.58185	2.94345	2.92182	11.683	17.7572	15.0664	DOWN
ENSMUSG00000021990	639.32	1923.14	3.4586e-83	1.43354	1.37028	1.29083	4.53992	4.24668	3.9936	DOWN
ENSMUSG00000014303	1185.56	273.91	3.835e-83	5.80257	4.78121	5.22126	1.29506	1.22315	1.26909	UP
ENSMUSG00000023064	698.69	56.3	3.902e-83	18.1453	12.2227	17.4435	1.30005	1.26096	1.43258	UP
ENSMUSG00000019899	4425.15	1827.7	4.6165e-83	5.20385	5.4693	4.86195	2.06572	2.28651	2.30164	UP
ENSMUSG00000063450	1208.44	3231.81	8.8958e-83	0.831432	0.841219	0.963382	2.57892	2.299	2.43403	DOWN
ENSMUSG00000018672	2092.83	727.58	1.3878e-82	19.2314	18.0886	17.9355	6.74801	7.1225	6.0634	UP
ENSMUSG00000034591	5059.34	2410.52	5.2665e-82	19.4801	17.7142	17.9455	9.25827	9.098	8.89562	UP
ENSMUSG00000028583	4832.41	1727.83	5.9258e-82	56.0874	54.2363	44.7091	18.7207	20.3045	18.4834	UP
ENSMUSG00000025278	9768.9	4811.51	2.9643e-81	21.9039	20.5481	19.4616	10.2398	10.4798	10.9041	UP
ENSMUSG00000024924	3709.48	1189.34	5.3078e-81	6.98771	7.87584	6.61407	2.21807	2.74944	2.17838	UP
ENSMUSG00000060935	2849.07	874.48	7.4571e-81	14.0604	12.6752	14.6442	4.49969	3.78124	4.88421	UP
ENSMUSG00000002204	1053.23	2843.75	8.5837e-81	7.48579	8.02716	7.56905	23.1912	19.7045	21.7455	DOWN
ENSMUSG00000028780	2648.35	953.42	1.076e-80	7.3618	7.45932	6.80139	2.67478	2.48431	2.91143	UP
ENSMUSG00000057969	1391.94	333.39	1.1967e-80	5.86848	5.65274	5.46519	1.19675	1.64606	1.37734	UP
ENSMUSG00000072623	1323.72	344.98	1.7916e-80	5.0299	4.6288	4.6609	1.39567	1.13676	1.33771	UP
ENSMUSG00000006342	142.26	858.82	3.695e-80	0.732108	0.734414	0.94808	4.63404	5.21048	5.26887	DOWN
ENSMUSG00000029275	191.65	1327.48	4.1109e-80	0.924903	1.00054	1.58077	9.23813	7.67441	8.27596	DOWN
ENSMUSG00000069873	142.8	965.53	4.9161e-80	1.02425	1.23424	1.71931	9.67096	9.08651	9.13924	DOWN
ENSMUSG00000050953	2148.36	5051.83	9.2531e-80	3.8505	4.12016	4.23984	10.1736	9.1326	10.4662	DOWN
ENSMUSG00000025823	15078.8	7406.34	2.528e-79	125.139	129.991	111.27	61.4746	63.8964	61.3157	UP
ENSMUSG00000049791	231.54	1175.42	6.8233e-79	0.567472	0.624672	0.816627	3.69268	3.29268	3.59004	DOWN
ENSMUSG00000027797	5482.64	2573.05	2.1633e-78	6.8499	6.63928	7.40711	3.38477	3.2787	3.50603	UP
ENSMUSG00000030162	97.76	672.48	5.8689e-78	0.4732	0.548048	0.574231	4.12121	3.63479	3.63058	DOWN
ENSMUSG00000031849	192.95	8090.39	1.4544e-77	0.771165	1.61889	1.40084	53.6138	54.5147	56.7187	DOWN
ENSMUSG00000037095	359.33	1264.64	1.4733e-77	4.71406	4.75876	5.40544	18.4743	17.7119	18.1231	DOWN
ENSMUSG00000038244	3114	1152.71	3.0268e-77	4.31007	4.01831	3.60017	1.58954	1.43747	1.55272	UP
ENSMUSG00000048924	629.43	1731.3	7.4031e-77	5.0009	4.9126	4.94814	13.7481	14.5074	14.1431	DOWN
ENSMUSG00000001435	4139.21	1573.14	1.1412e-76	11.5293	10.6269	12.2137	4.96695	4.05334	4.52809	UP
ENSMUSG00000024538	3894.83	1644.62	1.5324e-76	57.549	49.7998	54.4907	23.519	22.8094	24.5357	UP
ENSMUSG00000022512	203.24	998.17	2.2926e-76	0.847345	0.671195	0.929176	3.98933	4.19768	4.27832	DOWN
ENSMUSG00000060791	2664.65	5570.14	3.7311e-76	17.6276	17.6671	19.8512	39.6815	41.0345	38.8601	DOWN
ENSMUSG00000025140	734.52	98.55	1.481e-75	3.99689	3.0311	3.85457	0.544811	0.534424	0.43619	UP
ENSMUSG00000024678	710.69	2082.21	1.7052e-75	7.97001	9.59065	9.82277	28.0082	27.859	27.3526	DOWN
ENSMUSG00000040732	135.52	806.81	1.9694e-75	0.790979	0.61139	0.877306	4.80908	4.43843	4.82558	DOWN
ENSMUSG00000021136	240.39	1163.95	4.55e-75	1.46815	1.49516	1.04476	7.13894	6.49917	6.49709	DOWN
ENSMUSG00000027737	1428.46	353.84	6.8871e-75	1.97661	2.26867	1.73567	0.518428	0.535253	0.483561	UP
ENSMUSG00000024975	2293.38	4941.6	3.3087e-74	14.3075	13.3837	14.9565	30.6017	31.4255	33.2575	DOWN
ENSMUSG00000020312	1391.67	455.98	3.4031e-74	4.95761	5.16259	4.8314	1.70882	1.66403	1.70818	UP
ENSMUSG00000025408	1592.39	513.52	1.2565e-73	18.784	17.2481	18.1606	5.67349	5.89804	6.54634	UP
ENSMUSG00000040511	2202.13	781.66	1.4954e-73	7.48157	6.99536	6.49225	2.39001	2.63979	2.68841	UP
ENSMUSG00000031283	739.98	7260.9	1.7117e-73	1.7386	2.00682	2.63845	21.6799	20.981	22.294	DOWN
ENSMUSG00000000555	8834.48	4170.91	3.5139e-73	35.4847	37.3769	31.5353	16.6665	17.1448	17.3083	UP
ENSMUSG00000023191	3107	1459.26	7.7474e-73	15.6512	15.5753	14.861	7.54159	7.55544	7.35673	UP
ENSMUSG00000028064	1525.75	3373.83	9.41e-73	5.64704	5.12196	5.68466	12.581	12.3382	12.8129	DOWN
ENSMUSG00000009585	2033.99	4304.94	1.4316e-72	4.32364	4.02609	4.19268	9.54489	8.6607	9.32581	DOWN
ENSMUSG00000020427	1530.49	9011.53	1.5428e-72	9.31209	11.1999	7.99031	59.1208	57.1894	57.7803	DOWN
ENSMUSG00000039270	3452.94	8015.58	1.939e-72	7.28448	7.98093	9.20626	19.5397	19.3959	19.9777	DOWN
ENSMUSG00000020019	1979.81	693.44	2.0702e-72	10.4966	10.9028	9.45078	3.93981	3.53169	3.73675	UP
ENSMUSG00000005360	35.43	459.22	3.9326e-72	0.0772657	0.0992892	0.0653355	1.09657	1.03621	1.11921	DOWN
ENSMUSG00000038357	2547.52	17521	7.627e-72	55.7205	61.1309	79.0913	461.998	471.851	463.823	DOWN
ENSMUSG00000022995	3329.04	1512.36	1.0316e-71	3.15931	2.833	3.0737	1.44127	1.44579	1.38533	UP
ENSMUSG00000067149	1.93	3225.85	1.0875e-71	0	0.0160363	0.0285937	28.3842	23.2215	25.8905	DOWN
ENSMUSG00000054169	91.1	668.04	1.5879e-71	1.2952	1.05225	1.20271	8.00115	8.7552	10.224	DOWN
ENSMUSG00000033508	507.7	2113.5	2.2983e-71	5.92941	6.97945	6.22238	22.0111	31.3839	29.1801	DOWN
ENSMUSG00000051579	3703.76	1783.27	3.2528e-71	28.551	26.7646	28.9299	14.2058	14.3678	13.5054	UP
ENSMUSG00000030930	473.7	1448.03	3.4827e-71	1.30319	1.31776	1.46786	4.17138	4.47756	4.3146	DOWN
ENSMUSG00000038170	4259.12	2078.55	4.6897e-71	5.09181	4.82364	4.81381	2.60926	2.37708	2.46974	UP
ENSMUSG00000042724	264.66	1072.52	8.2081e-71	0.963944	0.824092	0.826158	3.35692	3.79551	3.83234	DOWN
ENSMUSG00000021215	1144.31	2681.2	8.3146e-71	4.3581	4.38295	4.04548	10.9445	10.0205	10.115	DOWN
ENSMUSG00000025854	2593.56	972.55	9.2654e-71	7.94806	8.12168	6.87212	2.88175	3.14604	2.89686	UP
ENSMUSG00000023927	347.23	1322.25	9.8312e-71	0.342341	0.340481	0.38109	1.25255	1.40439	1.54258	DOWN
ENSMUSG00000028859	4664.25	10286.4	1.4141e-70	25.0395	26.8474	23.4516	52.0612	61.3544	58.8941	DOWN
ENSMUSG00000120840	182.66	1038.2	1.9902e-70	1.37302	1.79528	1.40724	7.45473	9.59713	9.90851	DOWN
ENSMUSG00000068587	374.24	1252.15	3.4492e-70	0.550522	0.610758	0.642698	2.03853	2.06015	2.16037	DOWN
ENSMUSG00000024451	675.86	2020.73	3.6631e-70	1.83957	1.46417	1.64185	5.05887	4.89184	5.38121	DOWN
ENSMUSG00000022876	1769.68	4240.25	4.2265e-70	6.86684	7.63102	6.40586	16.2471	18.3607	17.3438	DOWN
ENSMUSG00000045441	119.6	684.66	4.5778e-70	0.296626	0.239596	0.299912	1.59607	1.64742	1.71982	DOWN
ENSMUSG00000057614	176.63	841.84	8.1409e-70	1.17695	0.965632	1.14211	5.52199	5.01642	5.69399	DOWN
ENSMUSG00000041695	1216.85	2714.85	8.2306e-70	4.33162	4.20761	4.49153	9.77272	10.1233	10.2538	DOWN
ENSMUSG00000026676	652.52	93.94	9.5662e-70	4.40054	4.36892	5.47863	0.649037	0.727697	0.749992	UP
ENSMUSG00000028179	411.01	28.08	1.6759e-69	3.02069	2.6827	2.88165	0.211234	0.21294	0.184494	UP
ENSMUSG00000028466	3890.5	1909.84	6.365e-69	33.3528	30.8681	31.396	16.6978	16.4402	15.5577	UP
ENSMUSG00000029185	6197.26	3053.28	1.5203e-68	43.6088	37.8271	39.9633	20.2305	20.9688	20.8335	UP
ENSMUSG00000027859	433.31	32.33	1.9033e-68	5.92151	6.14106	5.13198	0.364845	0.497933	0.467368	UP
ENSMUSG00000018654	4987.15	10348.7	1.8988e-68	10.3631	10.1352	11.4306	24.3827	21.081	23.2495	DOWN
ENSMUSG00000030711	2301.42	5059.48	1.5975e-67	28.9294	27.4134	32.6899	66.3397	66.7698	69.8561	DOWN
ENSMUSG00000030589	495.54	1645.88	5.3991e-67	1.53553	1.5256	1.47888	4.57932	5.26641	5.78461	DOWN
ENSMUSG00000042817	179.57	908.17	5.9844e-67	0.607444	0.571859	0.515655	3.43651	2.5945	2.86253	DOWN
ENSMUSG00000031377	215.82	899.82	7.3244e-67	1.42665	1.29236	1.35002	5.52367	5.73674	6.32829	DOWN
ENSMUSG00000020142	1572.39	504.69	8.3739e-67	7.83359	7.45376	8.06136	2.82131	2.25904	2.69115	UP
ENSMUSG00000063531	217.92	985.81	1.0283e-66	0.372966	0.545569	0.449572	2.12036	2.20089	2.09917	DOWN
ENSMUSG00000001473	2729.04	1022.71	1.6376e-66	23.5143	21.4488	20.3182	7.57275	8.92006	8.87434	UP
ENSMUSG00000022887	2715.83	5563.99	2.351e-66	5.49234	5.49235	5.11616	11.4372	12.2439	10.5471	DOWN
ENSMUSG00000030474	661.76	1858.75	1.5941e-65	6.72237	7.37849	6.76302	19.1793	19.6069	21.9695	DOWN
ENSMUSG00000005124	1364.31	423.73	2.2572e-65	5.12641	4.40988	4.75598	1.49599	1.68408	1.42563	UP
ENSMUSG00000053846	573.21	1611.57	2.7936e-65	2.54002	2.34133	2.20566	7.16504	6.53993	6.96109	DOWN
ENSMUSG00000025701	1103.95	2511.45	3.9462e-65	5.19091	5.02331	5.45999	11.8173	12.8153	12.3503	DOWN
ENSMUSG00000029086	199.77	991.88	4.7293e-65	0.491265	0.472547	0.659518	3.12984	2.71113	2.52245	DOWN
ENSMUSG00000041571	3106.87	1459.56	6.8464e-65	82.8723	80.5623	82.6533	42.9154	38.8839	38.1424	UP
ENSMUSG00000021390	2932.85	7549.25	7.4303e-65	22.308	19.0649	25.2639	56.1231	57.4485	64.2371	DOWN
ENSMUSG00000035305	172	746.1	1.3168e-64	0.601005	0.598936	0.540214	2.61685	2.59446	2.61807	DOWN
ENSMUSG00000054717	4499.52	18665.7	1.3819e-64	25.4729	28.3875	33.4926	132.124	124.78	119.038	DOWN
ENSMUSG00000020717	297.65	1062.93	2.7935e-64	1.00947	0.904094	0.872472	3.64017	3.20045	3.47863	DOWN
ENSMUSG00000075707	331.41	1282.13	3.059e-64	2.71117	3.10182	3.70487	11.6784	13.1407	13.3592	DOWN
ENSMUSG00000030091	538.89	2072.36	4.6599e-64	0.860025	0.911395	1.22825	4.52345	3.67513	3.76909	DOWN
ENSMUSG00000042254	3.25	831.81	5.672e-64	0.00969569	0.00949281	0.0253893	3.89909	4.09642	3.83487	DOWN
ENSMUSG00000026832	1813.17	3801.53	6.1185e-64	4.92708	5.23994	5.50662	11.2214	11.0258	11.829	DOWN
ENSMUSG00000006344	336.6	1298.04	1.4971e-63	1.05119	1.2473	1.01478	4.12391	4.1185	5.00128	DOWN
ENSMUSG00000112808	287.19	1104.07	2.0357e-63	8.3364	7.93878	10.1759	37.7061	35.5693	32.2373	DOWN
ENSMUSG00000022584	3116.27	14217.9	2.1413e-63	18.9805	21.7285	25.5967	103.677	101.094	108.915	DOWN
ENSMUSG00000074093	913.2	2193.98	2.5732e-63	4.64242	5.07801	5.22951	12.9888	12.5043	11.7716	DOWN
ENSMUSG00000040037	43.22	450.82	3.0634e-63	0.0647468	0.0826017	0.0924803	0.896153	0.768034	0.929418	DOWN
ENSMUSG00000042644	2564.48	1173.96	1.8841e-62	5.6315	5.68149	5.26271	2.55133	2.67132	2.64743	UP
ENSMUSG00000031871	86.75	599.35	3.5109e-62	0.411967	0.388941	0.402403	2.8649	2.44735	3.30332	DOWN
ENSMUSG00000029752	3347.72	1315.8	6.5002e-62	25.0899	22.0265	24.2423	10.9935	8.71706	9.38569	UP
ENSMUSG00000024948	807.19	1991.7	6.8684e-62	2.39463	2.18984	2.4877	5.8987	5.93957	6.25676	DOWN
ENSMUSG00000024044	2761.33	1141.86	9.58e-62	4.41177	4.16613	3.77497	1.65203	1.81729	1.82794	UP
ENSMUSG00000074457	1362.87	469.6	2.0878e-61	17.2604	16.7619	15.1106	5.78936	6.06443	5.70839	UP
ENSMUSG00000003849	1142.94	330.67	4.1093e-61	15.3702	14.8796	12.6516	4.27938	4.20957	4.38405	UP
ENSMUSG00000024803	1162.37	268.19	5.2162e-61	9.15659	7.6573	6.6646	1.70234	2.10682	1.81064	UP
ENSMUSG00000015094	1686.78	671.93	8.1288e-61	8.78139	8.14812	8.24544	3.3343	3.51125	3.55449	UP
ENSMUSG00000001240	32	389.05	1.1198e-60	0.193579	0.158959	0.212575	2.39214	2.58289	2.15497	DOWN
ENSMUSG00000021806	595.03	1621.65	2.405e-60	2.29476	2.14923	2.26037	5.87682	6.86101	6.21455	DOWN
ENSMUSG00000056174	21.09	400.95	2.4602e-60	0.137757	0.071933	0.0641303	1.54814	1.81786	2.03075	DOWN
ENSMUSG00000032118	768.56	174.93	3.2234e-60	3.73687	3.74719	3.43279	0.744385	0.902299	0.929396	UP
ENSMUSG00000015852	1178.12	259.99	3.3236e-60	8.72566	9.48558	11.2164	2.08198	2.77159	1.88751	UP
ENSMUSG00000053279	2758.28	6705.07	8.0994e-60	9.6531	12.7173	10.1971	28.2797	26.0761	27.7589	DOWN
ENSMUSG00000073902	1707.09	3999.16	1.2225e-59	4.66358	4.87593	4.10525	12.1821	10.528	10.4574	DOWN
ENSMUSG00000002489	1197.24	2638.76	1.2527e-59	2.392	2.41224	2.14163	5.47977	5.32783	5.07528	DOWN
ENSMUSG00000059013	582.44	1578.33	1.2703e-59	2.32798	2.21756	1.94263	5.98808	6.20707	6.04244	DOWN
ENSMUSG00000055172	2007.53	4249.24	1.5529e-59	13.4631	13.8855	11.9085	29.8274	27.3594	29.0003	DOWN
ENSMUSG00000061451	468.55	69.55	2.1344e-59	1.86962	1.91867	1.89395	0.275021	0.290067	0.309456	UP
ENSMUSG00000031808	5536.54	2594.84	2.6885e-59	18.179	20.2682	16.864	8.95865	9.4567	8.48154	UP
ENSMUSG00000055612	446.73	1530.27	2.8025e-59	2.31108	2.60307	3.21978	10.4	9.30892	9.19611	DOWN
ENSMUSG00000030747	386.6	1195.92	3.2599e-59	2.23982	2.72973	2.34026	7.88667	7.88139	7.68911	DOWN
ENSMUSG00000044734	2197.03	11465.6	6.2233e-59	16.648	16.8692	22.102	107.641	94.6389	98.7844	DOWN
ENSMUSG00000020099	2044.62	766.11	1.228e-58	6.94677	6.15965	5.94002	2.26955	2.48745	2.64218	UP
ENSMUSG00000044199	144.89	726.5	1.5877e-58	1.10581	1.03192	1.40261	5.80284	5.94928	6.65015	DOWN
ENSMUSG00000017002	258.16	1009.29	4.2409e-58	3.65095	4.08765	5.01657	18.274	16.2332	17.2126	DOWN
ENSMUSG00000004552	154.66	803.8	7.4205e-58	0.864837	1.03137	0.947873	6.10349	4.34812	4.88512	DOWN
ENSMUSG00000037362	676.58	1828.88	9.0887e-58	4.13841	4.58643	5.02337	13.2946	11.9351	13.308	DOWN
ENSMUSG00000031610	85.85	559.45	1.078e-57	2.41467	2.65245	2.082	14.1901	16.0661	18.0359	DOWN
ENSMUSG00000003955	3411.65	1269.72	1.2348e-57	78.4023	85.333	70.2345	30.6442	33.9916	25.7574	UP
ENSMUSG00000002105	2016.96	894.65	1.7579e-57	8.07757	7.80907	8.26276	3.7499	3.87778	3.48601	UP
ENSMUSG00000037161	498.77	45.26	2.4331e-57	4.47763	5.57511	4.01285	0.432154	0.608226	0.286022	UP
ENSMUSG00000020866	67.81	512.3	3.9905e-57	0.105739	0.165244	0.118921	0.96226	1.13874	0.955724	DOWN
ENSMUSG00000073418	3235.24	7503.61	4.2166e-57	11.2241	11.9992	9.89196	27.9852	23.4242	28.2334	DOWN
ENSMUSG00000062157	162.57	944.59	6.5506e-57	0.78371	0.892782	0.589426	3.68241	4.63505	5.32644	DOWN
ENSMUSG00000028266	1424.45	2924.98	1.224e-56	7.76055	7.69535	8.06862	17.7893	16.4929	15.8351	DOWN
ENSMUSG00000051323	2451.14	1022.7	1.314e-56	4.59381	4.42632	4.6357	2.10511	1.73447	2.0686	UP
ENSMUSG00000037318	273.13	980.38	1.604e-56	0.916772	0.799414	1.0503	3.42034	3.59394	3.28677	DOWN
ENSMUSG00000027326	589.09	1805.1	4.7251e-56	1.22346	1.26165	1.53554	4.81454	4.00327	3.96517	DOWN
ENSMUSG00000029223	490.77	53.16	8.9451e-56	7.09836	5.00833	5.42423	0.558289	0.60227	0.80632	UP
ENSMUSG00000040624	607.44	1569.42	1.0295e-55	1.38841	1.25168	1.2959	3.33794	3.50102	3.70529	DOWN
ENSMUSG00000071176	1442.08	517.9	1.6232e-55	3.30793	2.81361	3.00657	1.1852	1.16649	1.04985	UP
ENSMUSG00000118365	891.72	132.54	1.7085e-55	33.9421	33.3421	27.3985	3.05889	5.57925	5.94021	UP
ENSMUSG00000002963	1435.64	2927.09	2.4423e-55	8.06128	8.79922	8.89109	17.6179	18.7789	18.0619	DOWN
ENSMUSG00000034810	61.64	536.41	2.5319e-55	0.0955088	0.198022	0.196158	1.38286	1.6136	1.42423	DOWN
ENSMUSG00000023903	152.12	888.64	3.1203e-55	0.711331	0.475714	0.485185	2.9781	3.08627	4.05663	DOWN
ENSMUSG00000024501	1927.7	779.75	4.6499e-55	6.25753	5.41192	5.33678	2.41159	2.34532	2.37813	UP
ENSMUSG00000031538	795.42	227.18	8.4252e-55	2.42098	2.4835	2.52547	0.749991	0.695893	0.754781	UP
ENSMUSG00000045136	585.98	122.54	1.6745e-54	5.03195	4.70672	5.15306	1.05135	0.996436	1.18052	UP
ENSMUSG00000046743	236.67	977.93	1.7074e-54	0.278603	0.223392	0.301885	1.26353	0.998758	1.18216	DOWN
ENSMUSG00000024084	1284.32	471.01	1.9969e-54	9.66921	10.3651	9.45336	3.97553	3.74519	3.50027	UP
ENSMUSG00000026072	785.61	1819.05	2.3867e-54	2.4426	2.46443	2.29042	5.60693	5.68672	5.98842	DOWN
ENSMUSG00000024883	762.03	209.49	2.6971e-54	3.2117	2.9812	3.02365	0.830252	0.915279	0.88234	UP
ENSMUSG00000060459	805.16	2020.83	3.8864e-54	5.36814	6.24496	5.5544	15.2907	13.6949	15.695	DOWN
ENSMUSG00000028600	115.6	639.74	7.6224e-54	0.617908	0.57662	0.383448	3.02077	3.13699	2.90311	DOWN
ENSMUSG00000067219	967.44	269.13	1.0805e-53	4.39194	4.6446	3.80084	1.15496	1.37368	1.17649	UP
ENSMUSG00000030303	202.79	859.86	1.1338e-53	0.439715	0.529863	0.647073	2.54066	2.34428	2.2271	DOWN
ENSMUSG00000019564	1827.61	3866.22	1.5761e-53	5.73326	6.74538	6.67685	13.3941	14.047	14.5794	DOWN
ENSMUSG00000035914	909.14	209.33	1.7714e-53	5.06592	4.52406	4.89901	0.913286	1.15604	1.38681	UP
ENSMUSG00000042115	901.94	241.51	1.8692e-53	4.6016	3.90492	3.81009	1.25546	1.13515	1.03196	UP
ENSMUSG00000037820	4136.87	1555.66	1.9556e-53	18.609	18.7452	14.9782	7.47487	7.17793	5.77765	UP
ENSMUSG00000004558	1027.05	2265.9	2.5144e-53	5.51582	6.40444	5.70444	13.6842	13.3166	13.3336	DOWN
ENSMUSG00000097636	208.94	1018.9	2.7674e-53	0.430085	0.55209	0.429636	1.91554	2.86689	2.35876	DOWN
ENSMUSG00000031616	85.95	513.61	3.4224e-53	0.27479	0.26904	0.371285	1.97053	1.79911	1.90155	DOWN
ENSMUSG00000022371	169.27	730.61	3.4939e-53	0.461464	0.486341	0.459243	2.27232	1.80897	2.21632	DOWN
ENSMUSG00000017737	2130.1	10661.8	6.2178e-53	12.1966	12.4774	10.4122	51.2181	61.8445	68.956	DOWN
ENSMUSG00000024590	1406.53	3529.69	7.7254e-53	8.7755	8.55781	10.3509	27.3829	22.1637	22.5352	DOWN
ENSMUSG00000032735	598.66	124.75	7.8501e-53	2.74083	2.66123	2.29321	0.512124	0.574607	0.576131	UP
ENSMUSG00000049580	1726.48	702.89	8.6373e-53	11.5501	10.9246	10.5242	4.7914	4.96136	4.18941	UP
ENSMUSG00000030083	1135.05	2665.18	1.3323e-52	4.32017	4.94788	4.34086	10.1672	11.1141	11.8499	DOWN
ENSMUSG00000006221	4407.11	1943.84	1.8501e-52	31.2955	32.1348	29.3508	13.536	16.345	12.5902	UP
ENSMUSG00000044103	305.39	1155.59	2.8335e-52	3.41466	4.18819	3.19892	12.5967	13.6484	16.1203	DOWN
ENSMUSG00000059900	156.23	733.84	8.5413e-52	1.30999	1.27315	1.67314	7.67204	6.00296	7.05813	DOWN
ENSMUSG00000021697	170.23	725.7	1.1038e-51	0.855287	0.957878	1.14938	4.76229	4.23048	4.11027	DOWN
ENSMUSG00000029096	1404.95	559.81	1.5058e-51	6.00885	6.55599	5.88538	2.51941	2.52321	2.58207	UP
ENSMUSG00000033287	1773.76	760.73	1.7624e-51	13.4419	14.2646	12.9864	6.23631	6.29704	5.57651	UP
ENSMUSG00000067767	230.1	1089.73	1.8968e-51	3.10776	3.23182	5.08819	20.4218	17.1729	18.5351	DOWN
ENSMUSG00000053063	5337.3	11043.1	5.3436e-51	18.4615	17.0749	20.7526	44.7471	37.4837	38.5909	DOWN
ENSMUSG00000038521	1996.9	4037.55	7.5288e-51	12.8329	13.1965	11.1728	26.1213	25.1448	26.7448	DOWN
ENSMUSG00000028832	2215.1	4923.22	1.2035e-50	21.0635	20.4967	25.6314	55.7801	49.3557	49.7816	DOWN
ENSMUSG00000053101	2234.98	4884.14	1.5084e-50	7.03894	8.32065	6.44829	16.0291	16.939	16.4662	DOWN
ENSMUSG00000052749	529.43	1633.53	2.768e-50	1.3145	1.54976	1.23584	3.79046	4.51274	4.81151	DOWN
ENSMUSG00000051457	1128.75	5628.23	3.2669e-50	4.06448	4.50111	5.49271	27.0479	21.8621	23.8013	DOWN
ENSMUSG00000073386	74.78	434.72	3.9181e-50	0.379758	0.377279	0.4241	2.38139	2.38429	2.35613	DOWN
ENSMUSG00000059325	226.56	786.51	6.5231e-50	2.90976	2.83556	2.96711	10.5353	9.665	11.1584	DOWN
ENSMUSG00000015653	4006.25	2000.46	8.1024e-50	6.91005	6.28684	6.03456	3.34385	3.54243	3.07803	UP
ENSMUSG00000031026	305.1	10.17	1.1557e-49	0.610757	0.474395	0.671722	0.0141158	0.0316065	0.0150686	UP
ENSMUSG00000027864	2036.35	900.03	1.1739e-49	4.02057	3.84193	3.48193	1.70389	1.8284	1.66946	UP
ENSMUSG00000040258	368.35	41.99	1.8356e-49	4.43027	4.65083	3.73816	0.597286	0.463988	0.455432	UP
ENSMUSG00000032815	268.07	922.22	2.7014e-49	0.496445	0.640397	0.646919	2.26145	2.05857	2.04622	DOWN
ENSMUSG00000015970	125.8	724.14	3.8435e-49	0.321613	0.33436	0.52383	2.40234	2.02588	2.61052	DOWN
ENSMUSG00000113136	355.15	1142.02	3.9109e-49	4.7251	5.49457	5.13882	14.7905	18.1781	18.2365	DOWN
ENSMUSG00000048388	897.6	276.58	4.5774e-49	3.31947	2.87407	2.91627	0.954845	1.05457	0.903094	UP
ENSMUSG00000030516	2617.47	1279.53	7.6392e-49	6.84814	6.57307	6.11346	3.20893	3.26588	3.42798	UP
ENSMUSG00000044674	1097.89	2281.59	8.8266e-49	5.01451	4.92401	5.3116	11.2461	10.3644	11.2555	DOWN
ENSMUSG00000007682	137.43	845.13	1.0632e-48	0.27634	0.408982	0.563758	3.0829	2.37669	2.50914	DOWN
ENSMUSG00000046006	412.58	1094.91	1.7119e-48	3.82347	3.71437	4.02044	11.0746	10.3691	10.3742	DOWN
ENSMUSG00000093765	244.16	1044.92	2.7386e-48	1.7947	1.73528	1.61205	5.93787	7.79559	9.06709	DOWN
ENSMUSG00000044017	3639.03	1555.19	3.2549e-48	8.51672	9.58516	7.39077	3.68426	4.0629	3.55709	UP
ENSMUSG00000028088	995.78	2192.05	4.5299e-48	3.12374	3.42467	3.68094	7.53961	7.72548	8.08552	DOWN
ENSMUSG00000019880	177.64	713.07	7.0149e-48	0.947266	1.17563	1.22862	5.15144	4.4311	4.37589	DOWN
ENSMUSG00000005148	162.12	650.52	7.7563e-48	0.673758	0.558771	0.584646	2.456	2.38647	2.71713	DOWN
ENSMUSG00000037254	1305.18	530.99	1.0327e-47	8.08976	7.27516	7.58781	3.15269	3.31669	3.21593	UP
ENSMUSG00000027559	17.55	927.69	1.7423e-47	0.100727	0.162017	0.0942019	8.49301	4.43602	6.64996	DOWN
ENSMUSG00000021091	3165.76	35852.3	1.8122e-47	25.9361	39.4736	23.9901	327.304	368.368	354.536	DOWN
ENSMUSG00000027843	1033.44	2080.9	3.2479e-47	2.85996	3.09503	2.93724	6.17307	6.21137	6.18724	DOWN
ENSMUSG00000008090	596.41	1407.88	3.5093e-47	4.2382	4.23656	4.02278	10.0372	9.90908	10.6462	DOWN
ENSMUSG00000027188	1229.81	421.59	3.6254e-47	3.62416	4.4329	3.80028	1.40948	1.30057	1.50463	UP
ENSMUSG00000015647	1265.54	475.14	4.3321e-47	2.09425	2.3836	2.00023	0.823609	0.855077	0.844037	UP
ENSMUSG00000028464	2450.41	975	4.6461e-47	17.9062	15.7555	15.4443	6.95203	7.61418	5.71678	UP
ENSMUSG00000085882	1066.21	2342.49	6.358e-47	4.52894	4.63217	5.02051	10.8626	9.91932	11.5219	DOWN
ENSMUSG00000031465	367.3	1182.5	9.1796e-47	1.54179	2.01817	2.24297	6.41987	6.41766	6.53796	DOWN
ENSMUSG00000024875	2151.9	975.49	1.0794e-46	23.6903	20.9937	21.7263	11.2828	10.334	9.62142	UP
ENSMUSG00000049804	799.48	226.33	1.6103e-46	2.21185	1.77183	1.84516	0.5541	0.594612	0.562882	UP
ENSMUSG00000047238	466.64	73.04	1.6981e-46	6.54939	5.85413	6.89077	0.836246	1.37798	0.919746	UP
ENSMUSG00000086765	431.37	1526.49	3.1047e-46	5.85219	6.49559	5.32317	16.9111	24.9947	22.931	DOWN
ENSMUSG00000041548	1698.32	785.74	4.4824e-46	17.5264	16.7663	16.4793	7.78742	8.49858	8.07837	UP
ENSMUSG00000034463	1113.77	2362.22	5.762e-46	5.74781	6.3401	5.96251	13.4747	12.2521	13.9707	DOWN
ENSMUSG00000075702	2017.83	932.09	5.9638e-46	28.6161	24.4742	26.3389	12.7867	12.8722	12.4008	UP
ENSMUSG00000035948	64.09	432.66	8.8427e-46	0.140361	0.218757	0.160023	1.07251	1.25473	1.30657	DOWN
ENSMUSG00000051314	75	430.7	1.1067e-45	0.413738	0.585921	0.567507	3.15683	3.1297	3.04866	DOWN
ENSMUSG00000033436	1422.53	562.92	1.3013e-45	6.6906	5.74012	5.86783	2.36521	2.68832	2.45754	UP
ENSMUSG00000033788	689.66	192.83	1.3396e-45	1.57915	1.70362	1.54475	0.416169	0.505033	0.478612	UP
ENSMUSG00000054733	943.32	1912.34	1.8206e-45	4.08901	4.33707	4.3777	8.90975	9.0475	8.96502	DOWN
ENSMUSG00000004655	5029.43	971.92	2.4668e-45	37.8285	35.4083	38.3755	9.13324	6.20401	7.0419	UP
ENSMUSG00000022367	38.63	330.77	2.6932e-45	0.180005	0.147659	0.203834	1.5095	1.489	1.71943	DOWN
ENSMUSG00000071656	3717.82	1794.24	2.7032e-45	26.4323	30.2881	26.6359	12.8011	15.2183	13.7093	UP
ENSMUSG00000021702	33.14	1492.02	2.7511e-45	0.194285	0.294534	0.0984695	9.71209	9.52833	8.20485	DOWN
ENSMUSG00000007594	371.95	3.15	9.8501e-45	1.86484	1.8361	1.82493	0.0273169	0.0116505	0.00972029	UP
ENSMUSG00000004612	110.58	574.61	1.0897e-44	2.1876	2.03142	2.83471	14.6792	10.9039	12.4359	DOWN
ENSMUSG00000021268	2083.65	717.92	1.1072e-44	2.48165	2.13341	1.75388	0.753168	0.840209	0.684008	UP
ENSMUSG00000039646	2070.01	962.33	1.755e-44	14.4298	13.3023	12.3979	6.64228	6.18777	6.51986	UP
ENSMUSG00000020323	100.05	539.84	1.7657e-44	0.688793	0.603393	0.759447	4.63755	3.36884	3.48152	DOWN
ENSMUSG00000101599	178.88	648.27	2.4667e-44	0.385964	0.359201	0.327642	1.30681	1.29812	1.42642	DOWN
ENSMUSG00000036768	617.83	1980.54	2.623e-44	1.08864	0.862576	1.3176	4.16477	3.36029	3.34698	DOWN
ENSMUSG00000045790	517.58	106.11	2.7013e-44	3.45615	2.87444	2.73565	0.713966	0.58382	0.630359	UP
ENSMUSG00000058070	1064.76	382.17	4.3034e-44	3.00491	2.67606	2.66646	0.975429	1.00212	1.12847	UP
ENSMUSG00000022686	93.61	511.55	1.3903e-43	0.289542	0.3728	0.387756	2.34101	1.71536	1.89721	DOWN
ENSMUSG00000029673	657.49	195.63	1.5466e-43	0.576488	0.53003	0.568459	0.165506	0.173804	0.177511	UP
ENSMUSG00000079071	40.22	333.14	1.6121e-43	0.115525	0.173702	0.18007	1.37673	1.22618	1.42767	DOWN
ENSMUSG00000039396	273.96	914.99	2.0499e-43	0.901705	0.87557	1.09802	3.74028	3.00799	3.21344	DOWN
ENSMUSG00000027412	609.64	164.91	2.0587e-43	3.47085	2.95022	3.20008	0.928567	0.8725	0.898319	UP
ENSMUSG00000052387	73.96	405.76	2.0688e-43	0.0649509	0.0503779	0.0611115	0.343605	0.320841	0.339484	DOWN
ENSMUSG00000030427	379.14	1039.37	2.3803e-43	2.24378	2.71957	2.28299	7.01138	6.67761	6.91566	DOWN
ENSMUSG00000043881	912.31	2030.79	2.9235e-43	3.52052	4.0087	4.22185	8.97604	8.61099	9.53561	DOWN
ENSMUSG00000015652	555.26	129.34	3.0323e-43	8.72724	7.95836	6.82071	1.92016	1.8758	1.88358	UP
ENSMUSG00000001741	1114.16	2308.43	3.1148e-43	2.62348	2.78669	2.84815	5.54697	5.87659	6.31666	DOWN
ENSMUSG00000045875	780.72	1822.55	3.6216e-43	1.53984	1.87296	1.80173	4.45812	3.93105	4.23683	DOWN
ENSMUSG00000023886	216.36	749.78	9.5418e-43	0.619785	0.540037	0.654887	1.9559	2.22302	2.34035	DOWN
ENSMUSG00000090164	126.09	560.6	1.2979e-42	1.45749	1.49069	1.69248	8.32358	6.53711	6.54971	DOWN
ENSMUSG00000022555	708.93	1503.38	1.904e-42	4.44502	4.55673	4.52169	9.90305	10.2623	9.58553	DOWN
ENSMUSG00000028883	1302.52	492.14	3.6847e-42	1.93675	1.81036	1.72816	0.633812	0.708757	0.801739	UP
ENSMUSG00000042265	517.98	1411.57	4.0385e-42	3.41945	3.85985	2.79858	9.11748	9.70484	9.66292	DOWN
ENSMUSG00000056427	640.42	3514.74	4.2425e-42	1.73955	2.54808	1.86539	12.1644	11.0467	11.8162	DOWN
ENSMUSG00000011171	1433.31	3538.89	4.7786e-42	5.79641	5.70677	7.22041	15.6436	14.136	18.1311	DOWN
ENSMUSG00000031389	907.45	1923.04	7.0655e-42	2.04986	2.22609	2.25101	4.84489	4.46448	5.03311	DOWN
ENSMUSG00000031626	3759.82	1848.8	7.0629e-42	2.74634	2.36677	2.54173	1.2416	1.22697	1.4333	UP
ENSMUSG00000020848	239.77	13.25	7.7558e-42	0.926429	1.11529	1.16347	0.0491591	0.0733812	0.0612238	UP
ENSMUSG00000026185	4456.61	18064.1	7.8617e-42	11.9917	15.894	15.3713	65.0686	53.7279	63.0309	DOWN
ENSMUSG00000030340	127.73	538.62	9.4097e-42	0.493875	0.659373	0.648812	2.52068	2.77707	2.58468	DOWN
ENSMUSG00000023926	18.59	300.47	1.0092e-41	0.123379	0.15531	0.184618	3.44473	1.95453	2.37269	DOWN
ENSMUSG00000032035	1304.79	2705.38	3.4005e-41	2.86481	2.74534	3.36458	6.45392	6.21617	6.62632	DOWN
ENSMUSG00000032418	3057.55	1455.34	3.4688e-41	16.3972	14.5226	15.4022	7.80908	6.74223	8.30649	UP
ENSMUSG00000042804	668.85	186.79	4.3119e-41	3.36432	2.98415	3.62705	1.01003	0.853749	1.02455	UP
ENSMUSG00000034586	283.17	32.15	4.775e-41	1.19327	1.14634	1.25302	0.112751	0.169136	0.141115	UP
ENSMUSG00000027827	227.54	692.33	4.8159e-41	0.37817	0.406379	0.402554	1.25188	1.24172	1.25275	DOWN
ENSMUSG00000004864	200.29	692.77	6.6083e-41	1.39383	1.05073	1.26234	4.19692	4.48457	4.61342	DOWN
ENSMUSG00000027313	466.02	82.05	8.5156e-41	6.1071	4.30264	6.18803	0.949466	1.10312	0.978608	UP
ENSMUSG00000038463	1468.45	3044.58	8.9722e-41	9.11769	8.24222	10.3014	21.1497	19.0104	19.33	DOWN
ENSMUSG00000043903	810.99	235.39	9.8692e-41	1.34226	1.26363	1.09417	0.42786	0.372115	0.314943	UP
ENSMUSG00000027858	108.28	531.54	1.0425e-40	0.424832	0.369255	0.533533	2.5511	1.94211	2.26609	DOWN
ENSMUSG00000009350	4293.2	24672.9	1.0796e-40	20.6552	23.0875	29.3588	168.535	136.989	130.446	DOWN
ENSMUSG00000006356	2702.23	1246.45	1.2981e-40	26.7901	24.4892	23.7701	11.669	10.8029	13.4107	UP
ENSMUSG00000022439	1972.91	4072.69	1.7818e-40	10.46	13.4153	13.3459	26.5955	26.9934	26.1134	DOWN
ENSMUSG00000024867	69.82	400.79	1.8685e-40	0.413793	0.305101	0.289843	2.05882	2.16403	1.7866	DOWN
ENSMUSG00000030352	1600.44	679.22	2.2168e-40	6.52159	6.60013	5.63104	2.7148	2.57758	2.95939	UP
ENSMUSG00000060961	1061.85	392.93	2.5641e-40	1.88251	1.96777	1.61144	0.682578	0.689802	0.723606	UP
ENSMUSG00000027546	546.73	144.7	4.385e-40	1.76623	1.89299	1.72719	0.492147	0.444262	0.541485	UP
ENSMUSG00000020638	656.32	1606.06	4.5221e-40	2.84215	3.41775	2.93033	7.05941	7.87382	8.38345	DOWN
ENSMUSG00000040751	2446.85	1059.91	4.5722e-40	18.12	19.7967	16.5029	8.13854	9.23575	7.0944	UP
ENSMUSG00000053398	2365.49	970.79	5.1936e-40	19.303	17.3079	18.8611	9.42129	6.85931	7.34157	UP
ENSMUSG00000040612	103.16	444.57	5.5907e-40	0.264814	0.237259	0.226788	1.11076	1.0749	1.07248	DOWN
ENSMUSG00000028776	3288.79	1555.82	7.8006e-40	14.7385	15.8471	13.4057	6.50577	8.07225	7.01057	UP
ENSMUSG00000097378	29.23	275.28	1.0341e-39	0.474065	0.395383	0.582383	4.29131	4.82866	5.05208	DOWN
ENSMUSG00000034903	1461.22	697.43	1.515e-39	3.54094	3.29507	3.37549	1.66403	1.73177	1.65976	UP
ENSMUSG00000116957	61.87	376.13	1.5139e-39	0.668217	1.02402	0.849543	5.70328	4.78429	5.53724	DOWN
ENSMUSG00000033952	579.11	1390.36	2.0313e-39	0.928387	0.879358	1.10532	2.50175	2.39824	2.35469	DOWN
ENSMUSG00000017400	1070.69	350.97	2.1404e-39	6.83599	7.50947	5.53705	2.1798	2.4686	2.1143	UP
ENSMUSG00000033706	1514.81	700.92	2.1564e-39	5.32859	4.84444	4.92496	2.28164	2.54806	2.4161	UP
ENSMUSG00000020125	2668.01	13200.8	2.5098e-39	47.9086	47.7265	62.4437	315.692	252.277	243.681	DOWN
ENSMUSG00000092572	164.18	600.51	2.5575e-39	0.987237	0.803542	0.970747	3.82459	3.48216	3.17487	DOWN
ENSMUSG00000030551	1165.3	478.61	2.7668e-39	2.60979	2.75875	2.50748	1.20966	1.13695	1.0105	UP
ENSMUSG00000072825	2017.05	953.47	3.6878e-39	4.95362	5.09965	4.64092	2.58088	2.15385	2.4691	UP
ENSMUSG00000047330	115.15	592.32	4.6594e-39	0.527545	1.01022	0.988677	4.50497	4.61983	4.35688	DOWN
ENSMUSG00000033460	926.14	340.82	4.8459e-39	6.03636	5.04699	5.64811	2.17572	2.20295	2.00936	UP
ENSMUSG00000030257	1358.45	591.04	5.4477e-39	2.83712	2.54217	2.65907	1.1261	1.20881	1.29116	UP
ENSMUSG00000079852	818.67	244.45	5.4941e-39	13.9242	13.4383	10.969	4.53447	3.63529	3.70702	UP
ENSMUSG00000038963	103.16	513.92	5.5034e-39	0.356508	0.386897	0.509895	2.31924	1.80046	2.35261	DOWN
ENSMUSG00000026748	1397.43	2866.89	5.7836e-39	3.72975	3.72143	4.27605	7.99783	7.864	9.07852	DOWN
ENSMUSG00000079355	107.9	486.68	7.8769e-39	0.337165	0.363871	0.468208	1.77988	1.71649	1.97093	DOWN
ENSMUSG00000030159	158.08	743.11	7.9519e-39	0.484728	0.577411	0.74396	3.52894	2.32032	2.95617	DOWN
ENSMUSG00000014543	144.27	582.31	9.5088e-39	2.23077	2.45499	2.36983	9.11247	8.87867	11.5195	DOWN
ENSMUSG00000017390	1411.04	526.74	1.4146e-38	8.74933	8.18896	8.27117	3.62999	3.55869	2.58335	UP
ENSMUSG00000027359	88.39	461.6	1.4703e-38	0.417312	0.499973	0.455326	1.99402	2.667	2.76873	DOWN
ENSMUSG00000044217	254.65	22.83	1.5565e-38	1.74485	1.918	2.04917	0.12373	0.246261	0.161434	UP
ENSMUSG00000040147	405.53	1106.51	1.651e-38	2.71983	2.6991	3.0579	7.9878	7.09761	8.88941	DOWN
ENSMUSG00000025586	1122.22	492.74	1.9855e-38	5.15818	5.34873	5.09904	2.29282	2.42106	2.393	UP
ENSMUSG00000029306	70.5	438.54	2.086e-38	0.608025	0.526989	0.852645	4.51815	3.48179	4.81391	DOWN
ENSMUSG00000078817	190.55	660.73	4.0435e-38	0.557331	0.476122	0.438785	1.58644	1.90561	1.80222	DOWN
ENSMUSG00000050370	281.51	37.49	4.1182e-38	3.70054	3.81226	4.31977	0.502339	0.609773	0.522499	UP
ENSMUSG00000026605	911.79	2070.59	4.8164e-38	1.1353	1.00693	1.30225	2.91252	2.70602	2.49744	DOWN
ENSMUSG00000027306	797.65	1971.36	4.841e-38	3.83924	3.29152	4.32637	11.0827	9.34829	8.95064	DOWN
ENSMUSG00000022131	1466.74	663.78	5.7322e-38	15.534	13.7774	16.2941	7.12704	7.10739	7.17078	UP
ENSMUSG00000039323	189.51	1758.51	7.44e-38	2.23206	2.31647	1.432	20.3995	21.6578	15.5709	DOWN
ENSMUSG00000020121	536.44	154.65	1.0473e-37	1.11733	1.19782	1.10927	0.328664	0.337918	0.357115	UP
ENSMUSG00000026980	684.34	1551.91	1.475e-37	1.84487	1.95241	1.98035	4.99089	4.05854	4.54063	DOWN
ENSMUSG00000024774	103.54	489.33	3.0158e-37	0.709164	0.661262	0.607219	2.62828	3.37781	3.68052	DOWN
ENSMUSG00000033147	611.48	1404.52	3.0395e-37	0.830949	0.914194	0.758167	1.8682	2.03074	2.06396	DOWN
ENSMUSG00000059901	542.38	130.27	4.3739e-37	2.3322	1.68537	2.06688	0.543142	0.514608	0.458707	UP
ENSMUSG00000030222	22.98	244.44	4.7555e-37	0.143408	0.162577	0.184472	2.09333	1.62376	1.69693	DOWN
ENSMUSG00000021388	89.71	432.91	5.6561e-37	0.761824	0.634429	0.825487	3.43796	4.29199	3.39458	DOWN
ENSMUSG00000029377	652.79	162.98	6.9894e-37	3.71514	2.99694	2.50623	0.822286	0.836142	0.729954	UP
ENSMUSG00000060803	2502.21	1106.54	1.3713e-36	29.9874	29.6468	34.602	13.8952	16.7893	12.5663	UP
ENSMUSG00000022875	296.13	2043.68	1.4384e-36	1.24947	2.03059	2.03178	13.1653	11.5206	13.3264	DOWN
ENSMUSG00000099775	19.89	269.1	1.708e-36	0.355397	0.994173	1.50677	12.3209	13.7938	13.9511	DOWN
ENSMUSG00000031673	3236.76	10648	1.8134e-36	6.8687	6.20365	8.1213	24.5627	21.8879	25.831	DOWN
ENSMUSG00000040010	1881.47	731.5	1.8399e-36	10.1397	9.41595	10.025	4.92884	3.49532	3.51285	UP
ENSMUSG00000060429	153.43	574.66	1.9834e-36	0.557528	0.564815	0.557621	2.42946	1.82471	2.27106	DOWN
ENSMUSG00000015854	9117.37	41194	3.5506e-36	78.0177	77.3467	105.72	433.259	364.778	425.103	DOWN
ENSMUSG00000022582	215.81	1787.49	3.5782e-36	4.74844	3.29935	5.30991	32.184	37.1022	45.3296	DOWN
ENSMUSG00000004891	538	140.48	3.6514e-36	1.83127	1.55389	1.50312	0.501207	0.391896	0.431005	UP
ENSMUSG00000009281	182.22	718.15	4.2223e-36	1.36592	1.60329	1.02969	6.16808	5.58547	4.60983	DOWN
ENSMUSG00000006398	491.51	1202.45	6.2754e-36	4.61255	5.12105	5.60582	14.2023	12.8241	11.9144	DOWN
ENSMUSG00000022871	212.35	12.17	8.4933e-36	2.54249	1.84125	1.92581	0.14569	0.0932039	0.136084	UP
ENSMUSG00000027562	75.92	1299.54	1.3492e-35	0.510645	0.633282	0.68345	15.1213	7.69177	9.65372	DOWN
ENSMUSG00000061533	781.75	1800.85	1.6469e-35	0.971196	1.03966	1.22308	2.80155	2.33075	2.59416	DOWN
ENSMUSG00000025185	650.13	200.92	2.0614e-35	3.05306	2.93648	3.00659	0.809936	1.12311	0.950618	UP
ENSMUSG00000087691	134.1	523.06	3.2103e-35	1.08223	0.877466	1.24723	4.73378	4.24725	3.99729	DOWN
ENSMUSG00000036086	971.7	310.45	3.9943e-35	2.44977	1.84945	1.94016	0.804812	0.657121	0.607069	UP
ENSMUSG00000029283	249.63	786.17	4.0061e-35	1.0447	1.18688	1.24739	4.43748	3.39349	3.53795	DOWN
ENSMUSG00000001739	156.66	763.09	4.4186e-35	0.892844	1.50128	1.90599	8.1588	6.39256	7.17415	DOWN
ENSMUSG00000027800	1352.04	618.36	5.6859e-35	6.38742	6.52039	6.02489	2.71219	3.15173	3.11516	UP
ENSMUSG00000006651	450.69	112.54	6.584e-35	3.14969	2.91655	2.64193	0.69874	0.727342	0.828084	UP
ENSMUSG00000048327	628.94	1458.92	7.7891e-35	3.93599	3.52553	4.22713	10.3364	9.43622	8.36531	DOWN
ENSMUSG00000038412	2194.87	1051.55	8.2967e-35	12.6797	14.8973	14.5124	6.37037	7.71466	6.83176	UP
ENSMUSG00000025422	133.84	506.25	8.9111e-35	0.527383	0.377069	0.408853	1.75014	1.66214	1.73988	DOWN
ENSMUSG00000027134	265.06	718.63	9.8657e-35	1.86196	1.74436	1.86745	5.44248	4.93926	5.0127	DOWN
ENSMUSG00000056131	1217.88	563.14	9.9173e-35	5.16819	5.1455	5.50965	2.63579	2.61848	2.33768	UP
ENSMUSG00000030103	1988.97	957.81	1.0236e-34	8.12255	7.42927	9.0938	4.11983	3.90606	4.28038	UP
ENSMUSG00000006179	376.35	944.08	1.0235e-34	1.58676	1.80444	1.85388	4.30508	4.54105	4.7963	DOWN
ENSMUSG00000026170	818.97	1642.89	1.1173e-34	7.55084	6.99348	7.42721	14.8726	14.6427	16.1838	DOWN
ENSMUSG00000028527	1217.66	365.51	1.2805e-34	5.12886	5.87294	4.27546	1.392	2.02211	1.3464	UP
ENSMUSG00000021589	1684.66	824.37	1.6067e-34	6.19711	5.40064	5.39061	2.7813	3.00111	2.84039	UP
ENSMUSG00000024713	22.53	243.48	1.607e-34	0.0228289	0.0307329	0.0373626	0.301732	0.30695	0.409225	DOWN
ENSMUSG00000026574	37.07	268.33	1.6512e-34	0.478261	0.316071	0.459207	3.18134	3.30145	2.93148	DOWN
ENSMUSG00000046179	501.44	1450.09	2.1179e-34	1.69282	1.48684	2.19163	6.19687	4.97229	4.94737	DOWN
ENSMUSG00000022231	250.48	803.56	3.1764e-34	0.290123	0.23329	0.258054	0.876722	0.731523	0.989997	DOWN
ENSMUSG00000040229	759.38	242.38	6.8247e-34	6.50938	6.77874	7.89434	2.48746	2.62487	1.90712	UP
ENSMUSG00000059742	176.69	550.94	7.1731e-34	0.232855	0.22268	0.220978	0.733336	0.770149	0.685141	DOWN
ENSMUSG00000041187	639.08	1292.83	1.0587e-33	2.53021	2.4413	2.40447	5.08617	5.16358	5.22561	DOWN
ENSMUSG00000063415	336.1	883.89	1.0607e-33	1.11692	1.32358	1.22035	3.30467	3.6645	3.02175	DOWN
ENSMUSG00000046618	282.68	892.67	1.2299e-33	0.879352	0.871803	1.20294	3.22144	2.87213	3.57564	DOWN
ENSMUSG00000027661	508.71	107.74	1.3732e-33	2.74841	2.50999	3.04916	0.440376	0.813165	0.571602	UP
ENSMUSG00000026548	652.58	195.13	1.7743e-33	9.57651	9.42223	9.97607	3.23833	3.46443	2.29494	UP
ENSMUSG00000028427	13.34	209.84	2.7023e-33	0.0510224	0.0713639	0.152695	1.40243	1.51149	1.57128	DOWN
ENSMUSG00000027510	262.35	779.21	3.081e-33	1.42258	1.97667	1.93158	5.26181	5.56119	5.59706	DOWN
ENSMUSG00000026683	656.45	1610.1	4.2651e-33	1.96021	1.76005	2.3154	5.76162	5.11526	4.48734	DOWN
ENSMUSG00000033581	1374.17	623.66	4.8542e-33	3.76783	3.8553	3.19889	1.67502	1.78184	1.63865	UP
ENSMUSG00000096719	40.1	284.85	6.409e-33	0.432658	0.605149	0.714847	4.45962	3.68405	4.76066	DOWN
ENSMUSG00000068129	122.43	530.67	7.3254e-33	2.11148	2.35385	2.7737	13.4986	9.94543	9.12942	DOWN
ENSMUSG00000029309	62.51	312.03	7.4543e-33	0.414086	0.391678	0.434958	2.1229	2.25703	2.04543	DOWN
ENSMUSG00000050600	56.17	300.12	7.5244e-33	0.107195	0.127589	0.0990719	0.617551	0.622326	0.610621	DOWN
ENSMUSG00000027805	1014.08	364.49	7.915e-33	6.10649	5.47146	5.11678	2.38641	1.7042	2.13279	UP
ENSMUSG00000003949	31.4	234.78	8.0401e-33	0.086389	0.0906228	0.0969514	0.732686	0.684276	0.707927	DOWN
ENSMUSG00000059173	149.85	504.47	1.1211e-32	0.438867	0.52032	0.493808	1.81565	1.69954	1.56072	DOWN
ENSMUSG00000029005	34.91	283.03	1.4437e-32	0.182346	0.108671	0.100343	1.27118	0.901143	1.1186	DOWN
ENSMUSG00000064372	1510.45	739.5	1.982e-32	457.486	409.659	447.129	231.182	234.724	201.813	UP
ENSMUSG00000032487	388.18	78.8	2.1164e-32	1.68775	1.81107	1.44176	0.296454	0.309435	0.433058	UP
ENSMUSG00000090394	770.63	1599.61	2.3147e-32	1.35668	1.61137	1.43835	2.99652	3.40127	3.0903	DOWN
ENSMUSG00000032254	756.43	1711.93	2.4682e-32	1.73754	1.70118	2.14289	4.82301	4.31937	3.96583	DOWN
ENSMUSG00000022861	98.5	395.92	2.8201e-32	0.211587	0.185353	0.22357	0.837765	0.933595	0.816013	DOWN
ENSMUSG00000069919	5.36	209.86	3.2147e-32	0.152313	0.0994173	0.13295	6.82048	3.54697	5.26102	DOWN
ENSMUSG00000031149	972.06	431.7	3.6069e-32	14.7324	13.2786	14.3107	6.67112	6.58946	6.23838	UP
ENSMUSG00000040133	2082.2	1023.91	5.0596e-32	10.9277	10.8906	9.31238	4.89358	5.82156	5.16522	UP
ENSMUSG00000013419	663.82	226.35	1.007e-31	1.96704	1.61442	1.89784	0.667765	0.589013	0.68044	UP
ENSMUSG00000102752	307.95	832.32	1.2717e-31	1.39503	1.86155	1.43395	4.40212	4.37813	4.37038	DOWN
ENSMUSG00000048402	13.81	192.01	1.6497e-31	0.0570167	0.0235047	0.0366714	0.582591	0.5158	0.591377	DOWN
ENSMUSG00000042734	350.45	46.73	1.783e-31	1.81195	1.15734	1.3067	0.28043	0.172226	0.139701	UP
ENSMUSG00000032816	733.19	266.08	2.2133e-31	1.67409	1.42407	1.41003	0.576602	0.518355	0.601444	UP
ENSMUSG00000002319	1239.01	601.47	2.6287e-31	5.03295	5.02706	5.41048	2.4833	2.57516	2.72854	UP
ENSMUSG00000026271	1406.6	484.61	3.0837e-31	5.41843	7.0442	4.48048	1.98626	2.21544	1.85628	UP
ENSMUSG00000005611	362.38	1014.84	3.4425e-31	1.02356	0.895717	1.17543	3.43331	2.55803	2.99742	DOWN
ENSMUSG00000003355	416.62	102.58	4.1346e-31	3.43551	2.58797	2.95222	0.699821	0.802489	0.789348	UP
ENSMUSG00000031785	196	600.22	5.6078e-31	0.760488	0.610552	0.736829	2.35962	2.01554	2.31838	DOWN
ENSMUSG00000016494	397.44	1067.73	6.2439e-31	0.842618	1.21256	1.12299	3.03881	2.71226	3.10267	DOWN
ENSMUSG00000036856	48.3	274.44	6.2662e-31	0.216255	0.240602	0.214504	1.32051	1.46066	1.17774	DOWN
ENSMUSG00000057729	1889.39	8662.7	6.4673e-31	19.054	19.6341	24.9112	121.312	93.8746	87.4721	DOWN
ENSMUSG00000038594	665.06	1348.73	7.1613e-31	1.54353	1.61484	1.69652	3.21914	3.63797	3.35525	DOWN
ENSMUSG00000037411	55233.4	9140.13	8.2858e-31	286.652	319.559	224.424	49.5212	56.6149	36.627	UP
ENSMUSG00000040170	1287.61	7030.08	9.2376e-31	3.74482	5.76415	3.87182	24.8693	26.1429	24.78	DOWN
ENSMUSG00000119998	31.77	246.69	1.0791e-30	1.11088	1.32933	1.25697	8.13029	9.80943	11.8006	DOWN
ENSMUSG00000000244	1057.79	2158.33	1.2423e-30	2.82379	3.4834	3.58466	6.66293	7.51675	6.75783	DOWN
ENSMUSG00000079429	243	636.21	1.3719e-30	0.561796	0.566781	0.550075	1.56869	1.4735	1.51639	DOWN
ENSMUSG00000040124	1011.55	420.51	1.7165e-30	7.5521	6.2277	6.87562	3.08496	3.19455	2.63189	UP
ENSMUSG00000038932	190.23	14.66	2.1057e-30	1.34773	1.00717	1.14798	0.129785	0.0721992	0.0783088	UP
ENSMUSG00000029254	615	1363	2.2141e-30	1.6915	1.85418	2.22338	4.55902	4.3142	4.38807	DOWN
ENSMUSG00000113184	168.59	626.71	2.5802e-30	1.43726	1.76125	1.22217	5.3202	4.90481	6.80318	DOWN
ENSMUSG00000027978	202.76	21.09	2.8946e-30	1.29921	1.65983	1.58351	0.151051	0.140558	0.197895	UP
ENSMUSG00000021950	881.72	351.73	3.3906e-30	9.38551	9.96203	7.99138	3.63957	4.01235	3.66208	UP
ENSMUSG00000000204	1868.67	6889.31	3.9246e-30	8.5905	10.6458	8.24281	29.7228	38.9697	36.3671	DOWN
ENSMUSG00000032012	1120.66	467.73	3.9771e-30	3.691	3.22932	3.03532	1.49467	1.57451	1.2439	UP
ENSMUSG00000020911	252.19	25.03	4.1205e-30	2.67803	3.20949	2.03689	0.154094	0.39432	0.267305	UP
ENSMUSG00000001663	63.21	305.1	4.8553e-30	0.903844	0.76606	0.74184	4.17401	3.6651	4.23111	DOWN
ENSMUSG00000074505	901.31	305.01	5.281e-30	0.800413	0.961257	0.684418	0.247874	0.320343	0.290357	UP
ENSMUSG00000021699	425.76	930.85	6.2928e-30	0.691909	0.674068	0.701359	1.50588	1.63355	1.54876	DOWN
ENSMUSG00000097814	68.17	333.6	8.1344e-30	0.30019	0.328198	0.336269	1.75183	1.33155	1.80991	DOWN
ENSMUSG00000026691	45.44	317.68	1.3121e-29	0.230647	0.568734	0.29826	2.59131	2.84189	2.52913	DOWN
ENSMUSG00000070284	1069.67	510.66	1.3219e-29	7.87514	7.19585	7.31977	3.64361	3.89862	3.54718	UP
ENSMUSG00000037185	401.8	99.92	1.428e-29	1.25426	1.30062	1.10888	0.382847	0.282465	0.280415	UP
ENSMUSG00000034353	130.62	460.54	1.4413e-29	0.709383	0.881531	0.928802	3.00907	3.38865	2.82092	DOWN
ENSMUSG00000031245	558.72	1259.42	1.8244e-29	5.00937	5.31153	6.52161	13.7084	13.3438	12.3361	DOWN
ENSMUSG00000115919	58.29	367.95	2.1186e-29	0.231607	0.204816	0.179339	1.04899	1.85583	1.13017	DOWN
ENSMUSG00000036875	398.25	1135.03	2.1456e-29	1.17128	1.23604	1.54274	4.73833	3.34824	3.59491	DOWN
ENSMUSG00000063160	1346.29	645.21	2.2382e-29	3.00414	3.03901	3.00602	1.44397	1.71312	1.34354	UP
ENSMUSG00000033107	172.11	517.93	2.4101e-29	1.85603	2.2384	1.88831	6.38121	6.03829	6.25472	DOWN
ENSMUSG00000096956	432.26	124.53	2.6373e-29	5.71384	4.89334	5.90712	1.58048	1.76755	1.58718	UP
ENSMUSG00000033502	393.23	884.25	3.0424e-29	0.590788	0.652957	0.596574	1.39124	1.50847	1.39329	DOWN
ENSMUSG00000023828	6.12	175.39	4.1131e-29	0.0182699	0.00894381	0.0518288	0.9184	0.658447	0.773329	DOWN
ENSMUSG00000031570	1590.37	773.78	4.1191e-29	9.72809	8.01433	8.53729	4.30933	4.82693	4.12993	UP
ENSMUSG00000025784	14.68	231.54	9.8893e-29	0.124676	0.447578	0.290203	4.73645	3.06466	6.28658	DOWN
ENSMUSG00000028873	620.99	1493.52	1.1033e-28	2.46066	2.02324	2.5093	6.88107	5.53685	5.03949	DOWN
ENSMUSG00000033542	920.39	403.74	1.3696e-28	1.84705	1.71131	1.81963	0.775348	0.769808	0.900325	UP
ENSMUSG00000046807	251.11	46.6	1.4485e-28	1.0882	1.05227	1.03976	0.221229	0.18374	0.207161	UP
ENSMUSG00000076731	1.32	408.44	1.5178e-28	0.115157	0	0.100517	25.2509	25.5399	18.2721	DOWN
ENSMUSG00000003352	446.32	126.39	1.5608e-28	2.3029	2.18425	2.00117	0.547986	0.763842	0.594489	UP
ENSMUSG00000022824	117.66	453.33	1.7099e-28	0.807423	0.651023	0.799538	3.64009	2.7463	2.64285	DOWN
ENSMUSG00000053604	859.28	1802.63	2.0874e-28	3.06176	2.91861	3.36752	7.80417	6.05686	6.484	DOWN
ENSMUSG00000030022	105.88	393.63	2.6146e-28	0.14931	0.112657	0.148264	0.533061	0.498239	0.550034	DOWN
ENSMUSG00000066682	204.2	583.92	3.4842e-28	1.99073	2.12439	1.96751	5.34953	6.14381	6.53898	DOWN
ENSMUSG00000047205	788.72	291.68	3.8595e-28	3.39991	2.98456	3.54258	1.38463	1.04619	1.37517	UP
ENSMUSG00000040569	23.52	251.65	3.9379e-28	0.0531362	0.0668884	0.132517	0.901322	0.698669	1.19744	DOWN
ENSMUSG00000000861	66.3	352.64	4.6654e-28	0.0704051	0.0919091	0.131103	0.635962	0.482322	0.500846	DOWN
ENSMUSG00000026589	539.7	165.69	6.1782e-28	2.14132	1.68243	1.99215	0.515153	0.680255	0.655683	UP
ENSMUSG00000048706	997.64	430.83	6.5731e-28	6.52814	5.52924	6.91299	2.87848	2.66158	2.95461	UP
ENSMUSG00000074417	879.63	1765.17	6.5965e-28	8.38858	8.55446	7.15306	15.162	17.3585	17.6194	DOWN
ENSMUSG00000000028	389.56	979.96	7.5897e-28	2.01074	1.96291	2.50438	6.38481	5.12453	5.39608	DOWN
ENSMUSG00000024681	879.72	5191.87	1.1076e-27	7.76818	7.94842	11.508	66.3404	51.5767	48.832	DOWN
ENSMUSG00000030154	73.32	334.3	1.196e-27	0.539502	0.886999	0.684162	3.5554	3.09292	3.33393	DOWN
ENSMUSG00000100465	89.93	359.28	1.5571e-27	1.2285	1.24475	1.1596	4.41988	5.81357	4.82397	DOWN
ENSMUSG00000001053	272.49	674.65	1.5578e-27	1.97214	2.05664	1.79398	4.89854	4.84313	5.20823	DOWN
ENSMUSG00000076614	0	1346.59	2.0024e-27	0	0	0	10.4903	11.3498	9.58711	DOWN
ENSMUSG00000028541	451.23	133.37	2.5756e-27	1.81916	1.66075	1.74883	0.518451	0.449805	0.633054	UP
ENSMUSG00000020614	846.26	369.66	3.7354e-27	4.6853	4.32068	4.56993	2.21718	2.13235	1.80531	UP
ENSMUSG00000059327	96.99	383.46	3.9919e-27	0.283901	0.32823	0.216174	1.04443	1.13873	1.21273	DOWN
ENSMUSG00000019124	959.63	459.18	4.1539e-27	2.17307	2.04324	2.2791	1.04333	1.10403	1.07612	UP
ENSMUSG00000066684	100.59	370.2	4.6843e-27	1.06383	0.866256	1.0665	3.52375	3.86616	4.04423	DOWN
ENSMUSG00000022651	3825.05	19214.7	5.1007e-27	120.619	150.053	105.316	517.158	714.079	726.668	DOWN
ENSMUSG00000066607	367.04	92.69	5.7985e-27	3.19232	2.75323	3.23418	0.958025	0.794302	0.654525	UP
ENSMUSG00000049001	139.27	429.23	6.6332e-27	0.254759	0.279359	0.268625	0.86553	0.890464	0.810819	DOWN
ENSMUSG00000021061	104.86	516.99	6.7255e-27	0.179878	0.127932	0.195523	1.14866	0.607822	0.817988	DOWN
ENSMUSG00000032218	643.74	1467.27	6.8405e-27	7.66089	7.15785	9.69553	21.6227	18.1851	18.1619	DOWN
ENSMUSG00000015880	544.42	1324.41	7.6903e-27	1.41485	1.27956	1.79773	4.28554	3.44524	3.60588	DOWN
ENSMUSG00000041828	40.11	1086.26	7.7088e-27	0.134747	0.183412	0.0545055	3.44658	3.7356	3.29307	DOWN
ENSMUSG00000019852	518.8	180.13	7.8879e-27	0.715426	0.674154	0.684949	0.235279	0.288492	0.22369	UP
ENSMUSG00000000776	1234.43	589.12	8.1924e-27	8.97036	7.94823	8.2965	4.63219	4.18881	3.66857	UP
ENSMUSG00000036661	202.23	596.38	9.4793e-27	0.732956	0.572681	0.759539	1.88385	2.1581	2.27158	DOWN
ENSMUSG00000076612	0	1195.77	9.81e-27	0	0	0	19.0509	16.8593	18.611	DOWN
ENSMUSG00000035085	45.33	257.5	1.1163e-26	0.844153	0.730386	0.942467	5.92105	4.2451	4.66791	DOWN
ENSMUSG00000030546	2.63	185.98	1.2161e-26	0.00886773	0.00868217	0.0154808	0.837734	0.614601	0.964021	DOWN
ENSMUSG00000041498	360.91	891.09	1.2764e-26	0.604978	0.642978	0.783418	1.93693	1.62422	1.64236	DOWN
ENSMUSG00000063727	1146.7	509.38	1.5838e-26	7.87801	6.81795	9.0282	3.63898	3.51229	3.77634	UP
ENSMUSG00000037313	911.88	1947.93	1.5892e-26	5.10103	4.19316	5.67333	12.3377	10.9465	9.89534	DOWN
ENSMUSG00000112058	174.03	20.43	1.6212e-26	3.65982	4.04559	3.91591	0.511605	0.445121	0.458758	UP
ENSMUSG00000037833	20.61	198.94	2.889e-26	0.0778585	0.057172	0.148664	0.953151	0.86339	1.02199	DOWN
ENSMUSG00000032514	61.05	298.51	3.0543e-26	0.187461	0.265943	0.207041	1.32961	1.03515	0.987541	DOWN
ENSMUSG00000027073	124.35	1186.86	3.5887e-26	2.97635	1.85441	3.82181	30.017	23.7311	31.8385	DOWN
ENSMUSG00000025432	218.88	24.58	3.6457e-26	1.24964	1.32446	1.18079	0.0683485	0.228717	0.140312	UP
ENSMUSG00000056870	359.49	826.22	4.1731e-26	1.85945	1.69702	2.02045	4.19772	4.36119	4.72974	DOWN
ENSMUSG00000027220	873.17	353.89	5.5827e-26	4.76276	3.82599	4.94664	2.05681	1.72607	1.90661	UP
ENSMUSG00000047907	305.55	731.95	5.696e-26	0.797394	0.791084	0.700648	1.79778	1.83606	2.05149	DOWN
ENSMUSG00000028217	235.21	39.39	7.0934e-26	1.02743	1.02397	1.01344	0.119794	0.224802	0.187558	UP
ENSMUSG00000072082	448	1107.92	7.7781e-26	1.16807	0.921114	1.25948	3.31423	2.70489	2.57461	DOWN
ENSMUSG00000098708	284.7	716.78	8.2888e-26	3.96953	3.53085	2.94403	9.48916	9.09151	8.70147	DOWN
ENSMUSG00000031209	60.29	292.53	8.5955e-26	0.134515	0.152772	0.171425	0.769451	0.638432	0.898552	DOWN
ENSMUSG00000053746	492.83	170.05	9.7209e-26	8.75373	8.26828	8.29084	2.81751	3.5244	2.72206	UP
ENSMUSG00000049907	57.52	313.99	1.0671e-25	0.591397	0.336206	0.624453	2.95963	2.4117	3.40652	DOWN
ENSMUSG00000067297	76.12	357.06	1.4656e-25	0.373447	0.383614	0.561099	1.90485	1.89411	2.60551	DOWN
ENSMUSG00000031955	914	419.79	1.8414e-25	4.09359	3.89697	3.72751	2.07845	1.71424	1.79094	UP
ENSMUSG00000103527	38.91	220.75	2.6579e-25	0.61783	0.641562	0.800759	4.21886	4.25608	3.65488	DOWN
ENSMUSG00000062248	406.6	1029.38	2.8455e-25	10.5746	10.4992	13.1824	35.6272	25.9633	28.3863	DOWN
ENSMUSG00000073940	7.65	151.76	3.0289e-25	0.263894	0.114832	0.25594	5.64166	4.06441	3.36391	DOWN
ENSMUSG00000039395	262.55	744.17	3.0577e-25	1.75084	2.71269	2.23725	7.27438	6.47517	5.96184	DOWN
ENSMUSG00000024511	301.54	898.27	3.288e-25	0.486421	0.472462	0.687421	1.98912	1.39346	1.70371	DOWN
ENSMUSG00000079067	79.76	334.09	3.4826e-25	5.91055	4.05081	6.7069	24.0765	25.7258	22.6257	DOWN
ENSMUSG00000033826	54.77	253.78	3.6099e-25	0.0415028	0.0346144	0.0429353	0.201833	0.184093	0.186303	DOWN
ENSMUSG00000004885	191.21	27.96	4.6801e-25	3.10287	2.70209	2.62675	0.432442	0.501429	0.346225	UP
ENSMUSG00000000739	17.27	180.34	5.1345e-25	0.0326525	0.109609	0.0855044	0.747923	0.925917	0.794094	DOWN
ENSMUSG00000002055	431.49	1163.82	6.681e-25	1.31947	1.34927	1.80437	5.11116	3.57262	3.83527	DOWN
ENSMUSG00000045287	114.04	382.46	6.9731e-25	0.567224	0.583981	0.735015	2.21985	2.09453	2.24526	DOWN
ENSMUSG00000017861	265.14	755.88	1.0073e-24	1.09028	1.19382	1.05267	4.11533	2.76845	2.98914	DOWN
ENSMUSG00000029819	315.79	80.23	1.2963e-24	11.3627	11.9093	9.25059	2.99858	2.94815	2.62819	UP
ENSMUSG00000073555	621.22	1486.49	1.3639e-24	5.43966	4.63912	3.61212	12.8333	10.189	10.9668	DOWN
ENSMUSG00000070000	192.04	596.74	1.379e-24	0.752166	0.871965	0.882107	2.79157	2.12361	3.15505	DOWN
ENSMUSG00000028031	364.69	809.31	1.3931e-24	2.08634	1.96642	1.68513	4.37349	4.52229	4.31354	DOWN
ENSMUSG00000076613	0	819.19	1.4918e-24	0	0	0	6.17745	5.80419	6.509	DOWN
ENSMUSG00000022863	1178.65	587.72	1.791e-24	6.28046	5.11833	5.71961	3.0354	2.85301	2.96473	UP
ENSMUSG00000059336	111.39	514.44	1.8125e-24	0.552089	0.34857	0.725107	3.05431	1.9511	2.77833	DOWN
ENSMUSG00000029414	406.22	995.12	2.3335e-24	1.01477	0.811516	1.14045	2.85557	2.28783	2.39615	DOWN
ENSMUSG00000070868	173.32	500.38	3.1551e-24	0.815296	0.966285	0.847425	2.2965	2.85505	2.7195	DOWN
ENSMUSG00000052631	148.89	5.18	3.3942e-24	2.32964	1.71962	1.08594	0.0634269	0.0541024	0.0677085	UP
ENSMUSG00000001865	28.41	231.31	3.8485e-24	0.176644	0.345896	0.56931	3.59189	2.89307	2.74062	DOWN
ENSMUSG00000045328	1101.85	2236	4.1114e-24	2.19761	2.24293	3.01198	5.58134	4.95881	5.14613	DOWN
ENSMUSG00000078783	85.45	391.81	4.5672e-24	1.5343	3.5269	2.99876	12.8352	12.3168	13.177	DOWN
ENSMUSG00000062661	809.57	311.3	5.499e-24	3.84086	2.98844	3.31391	1.38606	1.11516	1.54111	UP
ENSMUSG00000048442	23.25	185.18	5.6138e-24	0.250007	0.342685	0.229135	2.741	1.82977	2.22054	DOWN
ENSMUSG00000037544	548.78	1201.81	6.2307e-24	1.57513	1.35237	1.77414	4.01935	3.2885	3.37425	DOWN
ENSMUSG00000031200	335.3	733.33	6.64e-24	1.46381	1.41065	1.49067	3.54273	3.2363	3.12601	DOWN
ENSMUSG00000040314	1384.44	7955.18	1.0002e-23	20.9722	22.995	34.1737	179.327	148.922	137.708	DOWN
ENSMUSG00000015342	218.5	560.09	1.1324e-23	0.840603	0.8747	0.793998	2.48832	2.13902	2.04764	DOWN
ENSMUSG00000005667	1344.23	665.15	1.342e-23	7.33013	7.03784	8.1062	4.43685	3.55296	3.54953	UP
ENSMUSG00000022034	288.82	836.47	1.6063e-23	0.82787	0.625366	1.07988	2.83243	2.42061	2.35808	DOWN
ENSMUSG00000045094	539.05	1154.79	1.7742e-23	1.72068	1.67436	1.95864	4.39479	3.41511	4.0839	DOWN
ENSMUSG00000019874	467.22	129.95	2.0137e-23	7.61858	7.36229	6.80838	2.85844	1.66408	1.76981	UP
ENSMUSG00000019889	1009.1	440.3	2.0239e-23	1.63011	1.49152	1.29193	0.575044	0.684307	0.73692	UP
ENSMUSG00000024076	202.52	551.77	2.1144e-23	1.00287	1.2508	1.40506	3.55976	3.55589	3.2268	DOWN
ENSMUSG00000026180	2002.75	5818.01	2.1387e-23	12.7495	14.3246	11.2527	32.4225	42.197	40.8284	DOWN
ENSMUSG00000030137	61.54	274.01	2.1386e-23	0.57385	0.383479	0.62811	2.43151	2.56562	2.32596	DOWN
ENSMUSG00000029177	752.55	1607.93	2.2125e-23	2.38492	2.11805	2.98443	6.05162	5.06704	5.47402	DOWN
ENSMUSG00000042155	119.94	428.19	2.6344e-23	0.385056	0.512226	0.522424	2.08942	1.42951	1.73868	DOWN
ENSMUSG00000025395	363.26	805.65	2.8958e-23	1.92914	1.72703	1.81879	4.55869	3.73485	4.29941	DOWN
ENSMUSG00000021070	142.14	6.04	2.9223e-23	1.02739	0.612051	0.54566	0.047113	0.0241121	0.0251466	UP
ENSMUSG00000020963	16.08	158.69	3.1249e-23	0.0274292	0.0537105	0.0748194	0.531916	0.52469	0.539273	DOWN
ENSMUSG00000050064	880.66	411.05	3.1513e-23	2.10713	2.14595	1.95014	0.93255	1.1407	0.930978	UP
ENSMUSG00000028348	179.61	21.36	4.9244e-23	1.98704	1.46401	1.64684	0.287027	0.222573	0.120704	UP
ENSMUSG00000051335	272.96	625.68	5.0949e-23	0.729235	0.741975	0.736377	1.69284	1.69661	1.85738	DOWN
ENSMUSG00000019987	39204.1	3285.85	5.601e-23	367.713	431.398	226.474	27.0625	40.1558	22.0757	UP
ENSMUSG00000090084	282.28	659.79	5.6325e-23	1.9898	2.26778	1.94716	4.91766	4.74059	5.37906	DOWN
ENSMUSG00000094420	0	599.16	9.1014e-23	0	0	0	37.5718	29.2891	34.0519	DOWN
ENSMUSG00000020787	89.7	345.3	9.3019e-23	0.581091	0.561244	0.849934	2.86525	2.33372	2.75352	DOWN
ENSMUSG00000041842	312.04	84.38	9.5846e-23	1.12435	0.904475	0.872367	0.273535	0.288007	0.252458	UP
ENSMUSG00000024376	465.07	150.13	9.851e-23	1.21574	0.894394	0.878702	0.330874	0.33767	0.332185	UP
ENSMUSG00000042213	469.04	1066.84	1.0407e-22	2.16927	2.16733	2.20335	4.17041	5.49998	5.74736	DOWN
ENSMUSG00000026835	357.51	2418.2	1.0924e-22	4.04872	4.73268	6.78584	45.0834	31.4109	32.7729	DOWN
ENSMUSG00000109372	134.4	3.43	1.221e-22	0.502995	0.336785	0.393729	0.0112502	0.0215915	0	UP
ENSMUSG00000037336	129.18	505.41	1.2856e-22	0.452462	0.454755	0.555714	2.54722	1.35871	2.03011	DOWN
ENSMUSG00000029446	864.53	422.82	1.3931e-22	3.93786	3.74357	3.96094	2.13772	1.99594	1.7754	UP
ENSMUSG00000121042	44.99	234.68	1.4699e-22	0.338019	0.234671	0.209216	1.20913	1.51298	1.50682	DOWN
ENSMUSG00000000392	71.19	284.5	2.2614e-22	0.24392	0.260202	0.2288	0.911879	0.944689	1.1789	DOWN
ENSMUSG00000039246	344.64	108.79	2.3338e-22	4.19315	4.29725	4.24159	1.48311	1.49202	1.19648	UP
ENSMUSG00000023078	131.97	418.98	2.6945e-22	2.68866	2.26386	1.73667	7.72089	7.4339	6.88222	DOWN
ENSMUSG00000016028	25.91	175.87	2.7748e-22	0.035445	0.0433791	0.0510493	0.305665	0.265314	0.342695	DOWN
ENSMUSG00000120077	74.48	286.34	2.9068e-22	1.53612	1.26009	1.57639	5.18146	5.98504	6.26104	DOWN
ENSMUSG00000027075	77.68	288.16	3.0248e-22	0.310133	0.23656	0.245525	1.05954	0.967757	1.02096	DOWN
ENSMUSG00000005470	604.68	1274.66	3.3662e-22	4.63749	4.52319	5.918	12.1343	10.0604	10.7755	DOWN
ENSMUSG00000076672	0	534.65	3.4643e-22	0	0	0	31.9533	31.675	28.7703	DOWN
ENSMUSG00000044337	873.92	421.05	3.6743e-22	5.03628	5.36491	4.81521	2.4386	2.37595	2.78549	UP
ENSMUSG00000048368	111.45	372.99	4.0383e-22	0.971535	0.78968	1.12804	3.57464	2.95765	3.4937	DOWN
ENSMUSG00000120038	25.51	174.91	4.6774e-22	0.380508	0.359699	0.206153	2.37673	2.10977	2.24581	DOWN
ENSMUSG00000028175	227.42	627.1	4.8983e-22	1.25924	1.16608	1.56481	4.48916	3.65952	3.27132	DOWN
ENSMUSG00000022899	335.49	726.54	5.2133e-22	0.859693	0.885571	0.911727	1.83968	1.99361	2.13227	DOWN
ENSMUSG00000037736	75.57	314.68	7.1507e-22	0.0968741	0.15348	0.126069	0.4427	0.61721	0.565471	DOWN
ENSMUSG00000034311	454.32	1003.62	8.0234e-22	1.58878	1.36155	1.85342	4.08237	3.55269	3.37568	DOWN
ENSMUSG00000040950	36.4	217.66	8.1715e-22	0.38391	0.260223	0.369475	2.27795	1.561	2.44082	DOWN
ENSMUSG00000038807	533.64	1098.78	8.7864e-22	1.54511	1.54377	1.25325	2.88278	3.0216	3.36488	DOWN
ENSMUSG00000070469	146.74	428.12	9.9013e-22	0.330064	0.393522	0.381041	1.24115	0.971121	1.13038	DOWN
ENSMUSG00000022322	378.07	853.96	1.0732e-21	1.14935	1.00027	1.35194	2.99693	2.55635	2.65088	DOWN
ENSMUSG00000003341	21.97	182.86	1.6421e-21	0.0568575	0.149875	0.0649	0.670942	0.848757	0.825489	DOWN
ENSMUSG00000107653	1.94	163.41	1.6494e-21	0.022878	0	0.0399391	2.05222	1.11627	2.30717	DOWN
ENSMUSG00000030317	93.95	966.01	1.6851e-21	0.29727	0.448558	0.183161	3.3342	3.28873	3.28747	DOWN
ENSMUSG00000020493	636.12	1323.07	2.0747e-21	3.07794	2.78132	3.83942	7.56844	6.99376	6.36871	DOWN
ENSMUSG00000116380	108.38	366.01	2.1426e-21	1.5712	1.65123	1.19531	4.53502	5.11513	5.81472	DOWN
ENSMUSG00000026463	381.46	830.25	2.2208e-21	0.600821	0.528929	0.686032	1.47175	1.28214	1.34532	DOWN
ENSMUSG00000034156	133.02	449.65	2.3212e-21	0.236532	0.367558	0.212145	0.968586	1.01549	0.879376	DOWN
ENSMUSG00000046591	241.29	700.26	2.9773e-21	0.370775	0.425536	0.609521	1.63174	1.33856	1.26354	DOWN
ENSMUSG00000042249	412.21	835.75	3.2465e-21	0.922406	0.970431	0.871376	2.09829	1.8091	1.90646	DOWN
ENSMUSG00000020897	550.52	1276.98	3.4874e-21	3.27458	3.02794	4.59281	9.70278	8.51171	8.00784	DOWN
ENSMUSG00000015217	340.97	849.55	3.552e-21	2.75886	2.47529	3.66455	8.43681	6.75311	7.80264	DOWN
ENSMUSG00000048040	254.58	615.87	3.653e-21	3.25611	2.7796	3.65254	7.46329	8.54946	8.29075	DOWN
ENSMUSG00000026070	97.3	310.93	3.8433e-21	0.376572	0.39383	0.407139	1.23874	1.33344	1.33027	DOWN
ENSMUSG00000051839	8.07	145.47	3.9963e-21	0.0892339	0.0873667	0.0778899	2.44584	0.977166	1.34159	DOWN
ENSMUSG00000037624	172.76	29.16	4.0338e-21	0.757266	0.686966	0.646059	0.103825	0.123353	0.138541	UP
ENSMUSG00000029516	339.01	775.22	4.0544e-21	0.393	0.352814	0.458116	1.05883	0.945407	0.852669	DOWN
ENSMUSG00000026167	113.5	6.11	4.3921e-21	1.03566	0.785026	0.86026	0.0506713	0.0370474	0.0618192	UP
ENSMUSG00000028644	17.12	510.65	4.683e-21	0.0311316	0.0723905	0.0849186	2.7926	1.22124	1.81819	DOWN
ENSMUSG00000002289	1773.64	867.31	4.7583e-21	11.1768	10.2362	7.78441	5.24706	4.9254	4.64258	UP
ENSMUSG00000017716	579.16	1256.49	5.7217e-21	3.00531	3.04327	3.8767	8.60179	7.32378	6.42434	DOWN
ENSMUSG00000006362	107.09	371.81	6.1778e-21	0.246185	0.207289	0.292247	0.987891	0.723449	0.97258	DOWN
ENSMUSG00000078532	281.01	73.3	6.4046e-21	3.88843	4.33072	3.26793	1.14007	0.897659	1.06991	UP
ENSMUSG00000021986	65.32	288.09	7.0107e-21	0.104419	0.136312	0.116462	0.412275	0.559663	0.660157	DOWN
ENSMUSG00000006445	444.76	134.53	7.3189e-21	1.96252	1.88691	1.69763	0.72623	0.405912	0.607961	UP
ENSMUSG00000040283	54.13	276.88	7.4268e-21	0.153219	0.133345	0.234789	1.13613	0.940156	0.69304	DOWN
ENSMUSG00000020950	269.17	69.89	8.8522e-21	1.19204	1.29198	1.25032	0.267851	0.337271	0.399397	UP
ENSMUSG00000026678	8.1	121.08	1.055e-20	0.0544119	0.0177578	0.0316631	0.569833	0.452539	0.587323	DOWN
ENSMUSG00000042489	556.45	1148.68	1.0555e-20	1.46293	1.37896	1.67256	3.70183	2.85012	3.11573	DOWN
ENSMUSG00000048482	622.6	270.32	1.0709e-20	2.11535	1.92825	1.79434	0.867831	0.974334	0.788371	UP
ENSMUSG00000067279	42.92	233.88	1.1247e-20	0.347963	0.266621	0.303728	1.21943	1.92093	2.04359	DOWN
ENSMUSG00000079499	372.5	805.22	1.1802e-20	1.43255	1.17919	1.32879	3.05048	2.62138	3.1595	DOWN
ENSMUSG00000049556	392.64	144.47	1.1846e-20	1.70063	1.60084	1.55312	0.610033	0.669022	0.574361	UP
ENSMUSG00000001228	982.94	2016.77	1.3262e-20	4.27361	4.10363	5.07797	11.3676	7.91103	9.35873	DOWN
ENSMUSG00000025402	756.27	336.2	1.6067e-20	4.75901	4.76922	5.46323	2.18076	2.71252	2.0232	UP
ENSMUSG00000031162	37.73	229.17	1.6106e-20	0.304376	0.206949	0.391143	2.50612	1.7064	1.47845	DOWN
ENSMUSG00000076934	0	388.69	2.1575e-20	0	0	0	24.1249	18.766	17.2665	DOWN
ENSMUSG00000055235	2.03	133.99	2.2182e-20	0.0163791	0	0.00714841	0.613963	0.476781	0.519022	DOWN
ENSMUSG00000042345	89.89	325.21	2.6797e-20	0.157729	0.143655	0.164893	0.688286	0.612184	0.45137	DOWN
ENSMUSG00000022197	49.45	211.98	2.6905e-20	0.0548368	0.054785	0.0468887	0.229875	0.224624	0.24125	DOWN
ENSMUSG00000026768	60.07	258.12	2.8791e-20	0.193037	0.169824	0.112331	0.671644	0.800411	0.647096	DOWN
ENSMUSG00000096965	260.98	63.18	3.0515e-20	3.35839	3.22966	4.42974	1.03492	0.777942	0.95287	UP
ENSMUSG00000048988	537.69	189.2	3.2243e-20	2.42099	3.00404	2.08734	0.860718	1.07388	0.80911	UP
ENSMUSG00000038418	643.91	237.08	3.9848e-20	3.44317	2.37644	2.55202	1.22714	1.04504	0.927191	UP
ENSMUSG00000033170	82.04	288.5	4.2062e-20	0.341331	0.264905	0.359706	1.29155	1.08014	1.15151	DOWN
ENSMUSG00000022659	104.8	413.88	4.9893e-20	0.517734	0.536371	0.730422	2.88014	1.65562	2.76822	DOWN
ENSMUSG00000030677	573.82	1259.45	5.6567e-20	2.13572	1.94284	2.74494	5.89192	4.52689	5.11496	DOWN
ENSMUSG00000023274	287.23	612.97	5.702e-20	1.40079	1.30641	1.44583	3.01742	3.03303	3.1407	DOWN
ENSMUSG00000024680	15.48	138.94	6.0169e-20	0.0732778	0.100442	0.147113	1.09236	0.828845	1.06441	DOWN
ENSMUSG00000030745	967.1	437.73	6.4748e-20	5.71758	5.69508	5.54825	3.14953	2.75757	2.06547	UP
ENSMUSG00000032854	26.86	177.11	6.4883e-20	0.13633	0.0978831	0.111065	1.01221	0.609755	0.739977	DOWN
ENSMUSG00000079012	237.14	1778.24	6.6068e-20	2.66207	3.65126	1.72703	18.1355	23.8689	20.5468	DOWN
ENSMUSG00000031070	553.14	230.61	7.1954e-20	4.82274	4.63067	5.11171	1.8882	1.99261	2.4119	UP
ENSMUSG00000054136	164.55	1.39	8.3027e-20	2.42973	2.16122	2.80007	0	0.0352207	0.0293855	UP
ENSMUSG00000031613	180.22	565.27	8.6933e-20	1.89841	1.52292	2.82236	7.41997	6.04392	6.84433	DOWN
ENSMUSG00000024846	141.99	15.33	8.7695e-20	0.594704	0.843783	0.585088	0.0436803	0.089421	0.0932578	UP
ENSMUSG00000054203	291.92	700.42	9.2887e-20	1.54956	1.46881	1.05535	3.58845	3.37648	3.17777	DOWN
ENSMUSG00000075033	177.35	468.89	9.5248e-20	0.445185	0.602065	0.559122	1.54891	1.33541	1.52013	DOWN
ENSMUSG00000028542	192.72	35.8	1.046e-19	0.86606	0.6124	0.706963	0.173753	0.128942	0.118708	UP
ENSMUSG00000021411	661.21	314.45	1.1103e-19	4.52723	4.55716	4.1431	2.05383	2.16502	2.30373	UP
ENSMUSG00000038893	276.72	624.95	1.2746e-19	1.61284	1.86559	1.84737	4.34098	3.69777	4.43253	DOWN
ENSMUSG00000050556	161.29	19.1	1.3786e-19	0.263764	0.347839	0.206739	0.0311024	0.0497438	0.0199212	UP
ENSMUSG00000046733	165.84	24.39	1.4774e-19	1.62292	1.78273	1.23521	0.205841	0.329211	0.173957	UP
ENSMUSG00000052105	145	19.63	1.7494e-19	0.285982	0.308435	0.321783	0.0426008	0.0594622	0.0268725	UP
ENSMUSG00000020325	248.31	63.62	1.789e-19	2.31001	1.87372	1.73671	0.562627	0.55159	0.460205	UP
ENSMUSG00000064036	7.31	111.03	2.0281e-19	0.0418681	0.013664	0.0406061	0.564463	0.43849	0.512181	DOWN
ENSMUSG00000062609	387.56	126.37	2.4542e-19	1.1722	1.06455	1.34239	0.441467	0.315012	0.453141	UP
ENSMUSG00000041729	552.43	223.11	2.5077e-19	2.09299	1.71846	1.62933	0.68817	0.853467	0.737846	UP
ENSMUSG00000045392	220.79	539.04	2.7228e-19	1.04976	1.11779	0.852968	2.33955	2.76273	2.54671	DOWN
ENSMUSG00000039349	147.61	382.12	2.8571e-19	0.978016	0.944251	0.912967	2.51938	2.60592	2.48837	DOWN
ENSMUSG00000056671	322.42	92.54	3.0041e-19	5.38571	5.90852	4.70103	1.47483	2.04265	1.24977	UP
ENSMUSG00000024795	726.65	1479.4	3.1363e-19	1.8222	1.83628	2.43108	4.87654	4.17934	3.8104	DOWN
ENSMUSG00000028528	39.38	188.16	3.3042e-19	0.142615	0.102169	0.142702	0.687357	0.62488	0.608245	DOWN
ENSMUSG00000022178	427.06	160.31	3.3077e-19	2.5837	2.0536	2.19109	0.813393	0.971758	0.873531	UP
ENSMUSG00000038146	378.58	789.34	3.3187e-19	0.866415	1.00547	0.856365	1.94797	1.79441	2.15491	DOWN
ENSMUSG00000054342	612.87	262.92	3.6638e-19	2.49452	2.4147	2.07539	1.13513	1.09934	0.876195	UP
ENSMUSG00000020330	811.72	1667.78	4.2018e-19	3.07431	2.27049	3.36926	6.84544	5.6146	6.11009	DOWN
ENSMUSG00000110125	31.5	199.87	4.2924e-19	0.0570445	0.0726061	0.124482	0.615532	0.642068	0.416944	DOWN
ENSMUSG00000019773	364.44	834.27	4.3752e-19	2.8815	3.4056	4.32073	9.11547	7.94276	8.13121	DOWN
ENSMUSG00000028024	26.45	197.82	4.3781e-19	0.0832231	0.0686161	0.175873	0.964253	0.607157	0.968555	DOWN
ENSMUSG00000040998	128.42	352.26	4.5332e-19	0.451141	0.530041	0.508345	1.43604	1.38259	1.41915	DOWN
ENSMUSG00000069601	799.37	387.35	4.5819e-19	0.462104	0.434476	0.44106	0.238969	0.246705	0.18722	UP
ENSMUSG00000032221	82.73	317.29	6.5169e-19	0.330547	0.203209	0.365689	1.34914	0.997358	1.2304	DOWN
ENSMUSG00000036745	373.29	132.27	6.9691e-19	0.990004	0.79594	0.846734	0.293936	0.362259	0.31147	UP
ENSMUSG00000036446	0.71	386.66	7.2552e-19	0.0168407	0	0	3.17458	3.42687	2.95261	DOWN
ENSMUSG00000021226	592.8	270.2	7.6101e-19	5.30345	4.94433	5.48953	2.49756	2.23794	2.70089	UP
ENSMUSG00000057534	8.16	110.47	7.79e-19	0.247455	0.193822	0.129598	2.40205	2.33247	3.27393	DOWN
ENSMUSG00000028678	395.24	902.45	7.9193e-19	1.57326	1.6051	2.10319	4.87681	3.65166	3.98209	DOWN
ENSMUSG00000030054	59.26	264.58	8.7878e-19	1.19326	1.05376	1.67468	7.01632	4.48862	6.6457	DOWN
ENSMUSG00000020534	298.92	620.66	9.2096e-19	1.44392	1.57483	1.46887	3.06419	3.34367	3.2563	DOWN
ENSMUSG00000087366	861.86	325.79	1.0793e-18	2.83314	3.76581	2.37971	1.07287	1.43809	1.01236	UP
ENSMUSG00000042485	714.49	342.3	1.1517e-18	12.2744	11.4951	9.92793	5.49255	5.91799	5.33871	UP
ENSMUSG00000052396	79.18	306.95	1.1652e-18	0.539197	1.13282	0.843248	3.56331	3.22631	3.32577	DOWN
ENSMUSG00000021747	109.12	7.8	1.2274e-18	0.785798	0.473922	0.680414	0.0435871	0.0418266	0.0581617	UP
ENSMUSG00000085071	8.34	121.1	1.2299e-18	0.0300628	0.0490562	0.157446	1.07695	1.33349	1.14965	DOWN
ENSMUSG00000113035	75.38	260.42	1.2641e-18	0.450285	0.489847	0.393041	1.43095	1.71992	1.62591	DOWN
ENSMUSG00000053964	62.58	251.53	1.2775e-18	0.471918	0.575375	0.528507	1.7981	2.70547	2.06776	DOWN
ENSMUSG00000026073	3832.42	10296.5	1.3386e-18	37.5637	46.6252	32.8921	100.075	115.334	110.849	DOWN
ENSMUSG00000119972	526.89	200	1.4659e-18	4.15892	4.0465	4.67927	1.97837	1.28482	1.80793	UP
ENSMUSG00000005474	72.9	302.8	1.5243e-18	1.07949	0.973017	1.48068	6.4897	3.81921	4.91444	DOWN
ENSMUSG00000033717	217.96	525.02	1.7117e-18	0.94704	0.718389	0.964419	2.34407	2.14769	2.07999	DOWN
ENSMUSG00000034028	144.44	496.08	1.854e-18	0.543668	0.449766	0.728384	2.35598	1.4488	2.32395	DOWN
ENSMUSG00000029675	6.15	105.26	2.3366e-18	0.0101818	0.00747655	0.0266622	0.30224	0.234284	0.249636	DOWN
ENSMUSG00000041741	424.96	924.98	2.4029e-18	0.614976	0.58151	0.748689	1.68455	1.24548	1.46137	DOWN
ENSMUSG00000006014	17042.4	7848.85	2.6829e-18	82.2258	85.7015	64.1805	35.7681	38.2983	36.819	UP
ENSMUSG00000094502	3.49	100.73	2.7782e-18	0.234906	0.344986	0	5.80239	6.12158	5.43339	DOWN
ENSMUSG00000017499	315.46	732.69	3.1779e-18	1.15897	1.05752	1.30067	3.41315	2.64472	2.42174	DOWN
ENSMUSG00000043421	570.03	266.97	3.2542e-18	9.56834	10.8685	9.68956	4.97247	5.01514	4.65109	UP
ENSMUSG00000047953	108.66	426.35	3.384e-18	0.863177	0.734882	1.28577	4.90339	2.70512	4.12327	DOWN
ENSMUSG00000031886	24.91	145.77	3.4824e-18	0.198569	0.179459	0.159993	0.999501	1.13487	1.13056	DOWN
ENSMUSG00000002265	400	151.18	3.8551e-18	0.629776	0.51729	0.565571	0.253231	0.218241	0.200293	UP
ENSMUSG00000041064	101.51	302.47	4.1076e-18	0.446271	0.418536	0.483847	1.43313	1.48985	1.24737	DOWN
ENSMUSG00000051811	21.54	150.16	4.222e-18	0.334869	0.473578	0.324775	3.53113	2.20743	2.46136	DOWN
ENSMUSG00000069920	470.81	199.6	4.2997e-18	3.73591	3.49731	3.67575	1.81777	1.52631	1.45535	UP
ENSMUSG00000026051	19.47	400.79	4.9589e-18	0.159968	0.380365	0.718107	9.01185	9.42713	8.43616	DOWN
ENSMUSG00000005233	485	1016.28	5.037e-18	2.87082	2.49423	3.50482	7.22343	6.22364	5.83862	DOWN
ENSMUSG00000023963	129.54	353.35	5.457e-18	0.742691	0.905632	0.825076	2.55719	2.19373	2.24882	DOWN
ENSMUSG00000043556	405.03	160.31	5.7863e-18	1.26976	1.08856	1.25998	0.451696	0.521894	0.51141	UP
ENSMUSG00000096422	0	243.6	6.033e-18	0	0	0	15.1476	10.0896	11.5093	DOWN
ENSMUSG00000021508	110.56	328.71	6.0953e-18	1.15081	1.39184	0.984814	3.50069	3.49067	3.88314	DOWN
ENSMUSG00000030598	434.16	185.33	6.1229e-18	3.48366	3.46734	3.18491	1.47386	1.5013	1.51225	UP
ENSMUSG00000096459	0	235.86	7.0263e-18	0	0	0	14.7096	12.5037	13.4205	DOWN
ENSMUSG00000017550	526.81	1085.12	7.7761e-18	1.341	1.11734	1.61962	3.19259	2.72527	2.79536	DOWN
ENSMUSG00000062939	64.08	237.84	8.3264e-18	0.399271	0.286672	0.27881	1.14888	1.23383	1.32986	DOWN
ENSMUSG00000118140	30.92	159.45	9.5208e-18	0.581971	0.551413	0.507987	2.68467	2.78962	3.30012	DOWN
ENSMUSG00000035352	573.05	246.49	1.0169e-17	21.6495	20.5575	20.0029	8.68311	11.2801	7.81316	UP
ENSMUSG00000095583	0	234.15	1.0504e-17	0	0	0	17.4072	11.7222	11.2471	DOWN
ENSMUSG00000026390	1945.93	5679	1.0522e-17	21.2234	22.8656	14.8333	60.1943	60.3458	57.8675	DOWN
ENSMUSG00000087651	193.36	470.68	1.0851e-17	0.933982	1.03675	1.28259	2.7017	2.7707	2.74097	DOWN
ENSMUSG00000025856	528.61	241.79	1.2651e-17	3.15243	3.46823	3.25931	1.41479	1.66362	1.60812	UP
ENSMUSG00000094787	0	221.99	1.4049e-17	0	0	0	12.8421	11.3382	11.4326	DOWN
ENSMUSG00000073433	107.22	10	1.4468e-17	1.55322	1.08254	1.35576	0.114082	0.175159	0.0974264	UP
ENSMUSG00000026208	671.23	75.26	1.5899e-17	3.61305	3.57508	3.23521	0.333129	0.25574	0.619789	UP
ENSMUSG00000028463	695.89	245.67	1.6134e-17	5.35009	7.50682	4.74804	1.97727	2.73823	1.73826	UP
ENSMUSG00000020303	441.16	139.76	1.8505e-17	1.74464	1.80953	1.41507	0.455693	0.755316	0.423805	UP
ENSMUSG00000028989	103.8	1036.11	1.9191e-17	0.688057	1.36603	0.750733	8.15821	7.96913	12.8644	DOWN
ENSMUSG00000036109	321.02	683.34	1.9419e-17	0.634211	0.683265	0.823176	1.70418	1.45364	1.56836	DOWN
ENSMUSG00000023505	590.05	1203.65	2.0082e-17	3.73998	3.31667	4.94701	9.05106	8.14315	8.20475	DOWN
ENSMUSG00000026069	59.76	242.95	2.3825e-17	0.18837	0.131734	0.185302	0.89404	0.593506	0.644559	DOWN
ENSMUSG00000017639	56.8	245.82	2.5413e-17	0.132791	0.178767	0.132813	0.477142	0.81297	0.703877	DOWN
ENSMUSG00000027298	232.31	62.03	2.6054e-17	0.794856	0.771711	0.618331	0.175828	0.191776	0.236929	UP
ENSMUSG00000076523	0	210	2.6287e-17	0	0	0	11.8149	10.911	11.1376	DOWN
ENSMUSG00000105906	0	214.04	2.6566e-17	0	0	0	8.81457	8.10612	11.5519	DOWN
ENSMUSG00000107355	166.74	429.61	3.0361e-17	1.24928	1.57126	1.71118	4.26434	3.60191	4.24101	DOWN
ENSMUSG00000093861	0	213.11	3.1329e-17	0	0	0	9.57862	13.7378	8.846	DOWN
ENSMUSG00000094546	0	207.19	3.461e-17	0	0	0	13.5898	10.0941	12.0078	DOWN
ENSMUSG00000034023	249.2	548.49	3.6735e-17	0.534999	0.615342	0.680077	1.49233	1.3219	1.3648	DOWN
ENSMUSG00000028671	584.2	265.96	3.9011e-17	5.44463	4.24923	4.67655	2.38957	2.31476	2.08415	UP
ENSMUSG00000032911	404.16	164.93	4.318e-17	0.66516	0.713828	0.59568	0.294984	0.26439	0.276533	UP
ENSMUSG00000035735	650.33	306.21	4.3181e-17	2.30987	2.3423	1.94421	1.13465	0.954582	1.1316	UP
ENSMUSG00000040009	65.27	256.13	4.34e-17	0.388064	0.30172	0.363637	1.71629	1.04419	1.52591	DOWN
ENSMUSG00000001300	558.95	243.98	4.4936e-17	1.79518	1.50148	1.45673	0.820941	0.650235	0.681612	UP
ENSMUSG00000055301	350.58	110.02	4.7219e-17	1.88876	1.46553	2.04299	0.613278	0.446662	0.694964	UP
ENSMUSG00000079227	2878.07	705.46	5.631e-17	7.29057	7.17391	5.42721	2.16484	1.55568	1.34317	UP
ENSMUSG00000030867	475.81	1072.8	6.0319e-17	4.17135	3.39574	5.04839	11.8208	9.44891	8.25639	DOWN
ENSMUSG00000113669	124.63	385.19	6.3432e-17	0.297643	0.276597	0.314848	0.7105	1.1776	0.961495	DOWN
ENSMUSG00000076533	0	196.29	6.367e-17	0	0	0	13.1452	10.1304	10.4567	DOWN
ENSMUSG00000060548	9.76	116.58	6.369e-17	0.0348046	0.0170382	0.068355	0.497723	0.376307	0.611825	DOWN
ENSMUSG00000024330	156.64	446.54	7.6373e-17	0.476793	0.513791	0.337655	1.08896	1.52632	1.31229	DOWN
ENSMUSG00000031239	147.75	434.2	7.857e-17	1.85565	1.22664	1.85703	5.21411	4.07621	5.75198	DOWN
ENSMUSG00000026580	303.12	724.56	7.9037e-17	1.37794	1.32167	1.3047	4.20216	2.63131	3.09859	DOWN
ENSMUSG00000050675	250.96	697.96	8.048e-17	1.57745	1.46277	2.3434	6.19828	3.99473	5.33264	DOWN
ENSMUSG00000031004	7287.03	18934.6	8.5698e-17	13.0181	12.3525	16.857	42.5687	36.2674	35.011	DOWN
ENSMUSG00000020914	4714.58	11772.3	8.6627e-17	9.55066	8.97462	11.9717	29.8573	25.0368	24.122	DOWN
ENSMUSG00000066113	151.75	423.31	9.0602e-17	0.175987	0.282958	0.233944	0.617105	0.760927	0.627392	DOWN
ENSMUSG00000096715	0	194.68	9.66e-17	0	0	0	14.3418	8.25437	10.1183	DOWN
ENSMUSG00000090192	97.83	340.45	1.0384e-16	2.9706	4.36265	2.68782	9.2623	13.8596	13.0381	DOWN
ENSMUSG00000070315	210.63	472.85	1.2191e-16	0.6751	0.725375	0.661802	1.44926	1.68922	1.66241	DOWN
ENSMUSG00000030346	248.94	554.96	1.2414e-16	1.00217	0.880565	1.13271	2.55377	2.34614	2.07632	DOWN
ENSMUSG00000094088	0	184.31	1.2425e-16	0	0	0	9.96925	8.12738	9.41788	DOWN
ENSMUSG00000094006	0	182.01	1.521e-16	0	0	0	11.36	10.1247	8.4473	DOWN
ENSMUSG00000117900	13.49	110.12	1.5416e-16	0.109064	0.142375	0.0951987	0.858603	1.00786	1.06792	DOWN
ENSMUSG00000020732	118.72	355.05	1.565e-16	0.348063	0.575538	0.374704	1.32732	1.40237	1.29885	DOWN
ENSMUSG00000032776	285.77	659.28	1.8494e-16	0.417234	0.370921	0.560856	1.01108	1.05861	1.15653	DOWN
ENSMUSG00000027210	546.93	257.23	1.8563e-16	0.915717	0.896555	0.835161	0.48509	0.417572	0.389564	UP
ENSMUSG00000058740	0.71	254.9	1.9195e-16	0.00434004	0	0	0.598079	0.462026	0.562158	DOWN
ENSMUSG00000036295	18.25	128.52	2.1876e-16	0.106665	0.0522166	0.116381	0.734948	0.579588	0.695742	DOWN
ENSMUSG00000052013	66.86	267.69	2.2293e-16	0.254932	0.415995	0.476835	1.98853	1.47407	1.30848	DOWN
ENSMUSG00000037202	373.07	123.66	2.2866e-16	2.46495	2.74921	3.20301	0.808914	1.28268	0.804475	UP
ENSMUSG00000039114	342.35	99.34	2.5191e-16	3.10708	3.58945	2.17607	0.762589	1.13834	0.771668	UP
ENSMUSG00000001520	222.46	55.48	2.5279e-16	1.11926	1.02063	1.31221	0.337618	0.358966	0.197971	UP
ENSMUSG00000023940	222.73	625.9	2.6739e-16	1.24436	0.752179	1.41201	3.87784	3.24575	2.81813	DOWN
ENSMUSG00000076652	0	172.22	2.8367e-16	0	0	0	9.10583	8.67474	11.0412	DOWN
ENSMUSG00000029449	146.34	394.74	3.6933e-16	0.541977	0.526251	0.785855	1.83622	1.63912	1.71152	DOWN
ENSMUSG00000041329	6.54	108.32	3.8877e-16	0.0201841	0.0642258	0.00880909	0.708487	0.358122	0.536889	DOWN
ENSMUSG00000051378	248.55	594.86	3.986e-16	1.14837	1.18084	1.72773	3.396	3.6028	3.07531	DOWN
ENSMUSG00000025855	472.49	211.56	4.6218e-16	2.33182	2.39956	2.49818	1.04566	1.03792	1.27141	UP
ENSMUSG00000024049	157.29	417.02	5.4027e-16	0.271976	0.246989	0.357821	0.86431	0.690621	0.855187	DOWN
ENSMUSG00000094335	0	161.4	5.8328e-16	0	0	0	7.73866	7.24222	9.15796	DOWN
ENSMUSG00000051397	37.09	181.56	6.3681e-16	0.320779	0.593238	0.331851	1.87405	1.96304	2.4842	DOWN
ENSMUSG00000076580	0	164.22	6.5843e-16	0	0	0	9.62738	11.4291	6.56897	DOWN
ENSMUSG00000036223	141.34	369.31	6.862e-16	1.02718	0.846891	1.21344	3.03221	2.7149	2.62238	DOWN
ENSMUSG00000110981	84.3	2.72	6.9855e-16	0.2369	0.191488	0.228424	0.0143247	0	0.00764582	UP
ENSMUSG00000076556	0	163.34	7.4995e-16	0	0	0	12.0286	6.49382	9.53561	DOWN
ENSMUSG00000074207	34.78	179.41	7.5543e-16	0.193853	0.343442	0.370648	1.88013	1.20791	1.76791	DOWN
ENSMUSG00000009633	65.44	223.09	7.9939e-16	1.15963	1.5061	1.71456	5.25086	5.09128	5.14551	DOWN
ENSMUSG00000024747	54.68	245.44	8.3589e-16	0.628568	0.32236	0.592204	2.93142	1.69279	2.55698	DOWN
ENSMUSG00000024056	397.15	797.12	8.7993e-16	1.01589	1.18113	1.36891	2.75421	2.36926	2.30276	DOWN
ENSMUSG00000022157	48.34	192.13	9.1662e-16	0.681594	1.13244	1.0096	3.95613	4.07692	3.61168	DOWN
ENSMUSG00000037337	234.47	514.26	9.8687e-16	1.35991	1.41016	1.67237	3.7391	3.1275	3.24155	DOWN
ENSMUSG00000076564	0	153.08	1.0758e-15	0	0	0	9.24064	6.91204	8.3974	DOWN
ENSMUSG00000047604	143.72	347.71	1.099e-15	1.21141	1.31681	1.34882	3.33992	3.14156	3.24767	DOWN
ENSMUSG00000064294	299.39	745.17	1.1652e-15	0.81186	1.07322	0.596085	1.90515	2.40836	2.09341	DOWN
ENSMUSG00000027499	403.82	178.7	1.2123e-15	2.08845	2.02848	2.20978	0.969841	1.03817	0.896926	UP
ENSMUSG00000034206	232.44	530.72	1.2325e-15	0.495905	0.398008	0.505315	1.28202	0.988911	1.04365	DOWN
ENSMUSG00000024486	303.96	112.35	1.246e-15	1.30484	1.27753	1.08313	0.454577	0.449221	0.501043	UP
ENSMUSG00000094433	0	149.61	1.2772e-15	0	0	0	8.20199	7.35807	8.30277	DOWN
ENSMUSG00000028597	445.89	188.69	1.5902e-15	7.38807	5.98093	6.79781	2.63336	2.83733	3.37334	UP
ENSMUSG00000041594	450.02	212.38	1.6829e-15	1.05804	1.04565	1.06478	0.51136	0.549371	0.4906	UP
ENSMUSG00000057604	184.38	420.37	1.7649e-15	2.2162	2.13483	1.86166	5.09108	5.16623	4.4426	DOWN
ENSMUSG00000039209	360.56	115.38	1.7664e-15	9.27711	8.33012	7.68635	2.57982	3.87848	1.95073	UP
ENSMUSG00000036218	24.1	149.19	1.8282e-15	0.0871035	0.0767527	0.133053	0.796444	0.444318	0.664853	DOWN
ENSMUSG00000041117	498.3	237.65	1.8832e-15	2.01887	1.96403	2.05779	1.06248	1.05522	0.872461	UP
ENSMUSG00000022096	153.63	35.44	1.8941e-15	0.467733	0.405443	0.421274	0.105864	0.0991108	0.104741	UP
ENSMUSG00000095981	0	144.36	1.9627e-15	0	0	0	7.8627	7.5133	8.92469	DOWN
ENSMUSG00000028860	40.24	167.9	2.0608e-15	0.294706	0.272509	0.364424	1.23453	1.4797	1.31787	DOWN
ENSMUSG00000042417	29.57	162.66	2.2024e-15	0.338845	0.173776	0.161968	1.18169	1.11831	1.5451	DOWN
ENSMUSG00000026450	24.88	142.59	2.2048e-15	0.249855	0.311343	0.237918	1.87019	1.13347	1.74425	DOWN
ENSMUSG00000020601	552.36	273.07	2.2462e-15	2.46786	2.60244	2.3575	1.38059	1.2866	1.14383	UP
ENSMUSG00000004359	119.07	322.66	2.2887e-15	0.66009	0.556954	0.590227	1.47443	1.95197	1.6534	DOWN
ENSMUSG00000105652	10.67	99.62	2.2974e-15	0.0549681	0.125575	0.0959603	1.05603	0.843216	0.779801	DOWN
ENSMUSG00000028332	12.77	143.92	2.3045e-15	0.164182	0.0321493	0.100317	1.8285	0.691847	0.949383	DOWN
ENSMUSG00000028036	273.14	572.02	2.3315e-15	0.821116	0.750338	0.777784	1.60518	1.55806	1.93582	DOWN
ENSMUSG00000004328	577.85	2279.81	2.4181e-15	1.4807	2.09637	1.44262	5.39685	8.22352	6.92078	DOWN
ENSMUSG00000027765	255.09	613.95	2.473e-15	1.06644	1.09116	1.30824	3.60552	2.3066	2.74224	DOWN
ENSMUSG00000028459	406.88	158.2	2.5255e-15	2.83113	1.98161	2.11894	0.955389	0.988609	0.852687	UP
ENSMUSG00000019817	90.75	290.25	2.5466e-15	0.202993	0.20907	0.26463	0.77228	0.584685	0.885388	DOWN
ENSMUSG00000042766	226.16	67.72	2.5571e-15	1.23939	1.11766	1.11979	0.277967	0.403877	0.397317	UP
ENSMUSG00000048922	417.29	912.55	2.7368e-15	1.12172	1.33132	1.80398	3.58868	2.92778	3.14016	DOWN
ENSMUSG00000027894	88.13	6.51	2.974e-15	0.144329	0.178599	0.176724	0.00694943	0.00889167	0.0222556	UP
ENSMUSG00000076514	0	140.89	3.1968e-15	0	0	0	9.99076	6.61189	6.88245	DOWN
ENSMUSG00000076576	0	137.66	3.2071e-15	0	0	0	8.00519	7.18224	7.55554	DOWN
ENSMUSG00000076563	0	137.39	3.2519e-15	0	0	0	7.79123	7.8734	7.41658	DOWN
ENSMUSG00000075502	47.92	184.32	3.4122e-15	0.303946	0.270532	0.361781	1.19142	1.14138	1.39966	DOWN
ENSMUSG00000022540	277.12	612.08	3.6579e-15	1.98828	2.05865	2.84901	5.43659	4.87799	5.47799	DOWN
ENSMUSG00000048794	54.64	197.19	3.8829e-15	0.210031	0.279077	0.283725	1.02285	1.02036	0.851311	DOWN
ENSMUSG00000021675	142.62	482.29	4.1123e-15	1.1946	0.734027	1.39511	5.03397	2.70425	3.91791	DOWN
ENSMUSG00000028965	580.82	63.21	4.134e-15	3.7258	5.65711	3.05384	0.374107	0.688603	0.34331	UP
ENSMUSG00000095351	0	136.4	4.32e-15	0	0	0	8.46	5.68433	7.66885	DOWN
ENSMUSG00000096336	0	134.74	4.3252e-15	0	0	0	7.88973	6.55579	6.24413	DOWN
ENSMUSG00000094124	3.14	83.36	4.627e-15	0.17618	0.344986	0	5.90418	4.55863	3.91204	DOWN
ENSMUSG00000037474	383.35	830.89	4.7054e-15	0.527768	0.449006	0.653607	1.45304	1.13049	1.0837	DOWN
ENSMUSG00000026778	62.3	256.98	4.7255e-15	0.180484	0.0912039	0.241391	0.812401	0.706956	0.676017	DOWN
ENSMUSG00000032135	65.64	252.27	5.1338e-15	0.31381	0.554244	0.273917	1.6212	1.29644	1.63386	DOWN
ENSMUSG00000034664	624.08	2362.58	5.543e-15	2.18829	1.85388	2.62928	10.5999	6.45848	9.12999	DOWN
ENSMUSG00000076508	0	133.7	5.9565e-15	0	0	0	6.6186	6.30353	9.56217	DOWN
ENSMUSG00000028838	80.62	3.33	6.491e-15	0.418635	0.284118	0.382025	0.0288615	0	0.0176056	UP
ENSMUSG00000095571	0	131.9	6.6156e-15	0	0	0	5.60219	5.86977	8.19356	DOWN
ENSMUSG00000026447	32.94	159.49	6.9416e-15	0.0709164	0.0504964	0.0787831	0.307315	0.2812	0.415543	DOWN
ENSMUSG00000040627	47.42	195.4	8.1727e-15	0.303019	0.311892	0.427264	1.17171	1.46472	1.81151	DOWN
ENSMUSG00000037071	3862.48	11320.6	8.2376e-15	15.0089	13.9894	17.0326	55.3961	35.4882	49.0113	DOWN
ENSMUSG00000042622	851.44	421.77	9.385e-15	6.26179	6.95545	5.9166	2.61711	3.85964	3.35253	UP
ENSMUSG00000096490	0	128.31	9.9117e-15	0	0	0	9.47321	5.46754	7.41964	DOWN
ENSMUSG00000046275	311.98	107.27	9.9645e-15	2.15369	1.7358	1.61835	0.811565	0.588417	0.566014	UP
ENSMUSG00000051682	21.38	118.33	1.1892e-14	0.227084	0.171802	0.225245	1.19877	1.19041	1.19374	DOWN
ENSMUSG00000006389	67.34	278.63	1.3082e-14	0.431208	0.243076	0.570287	2.26501	1.34759	1.7288	DOWN
ENSMUSG00000020836	173.19	41.71	1.4107e-14	1.10904	1.34723	0.896341	0.296666	0.242931	0.297691	UP
ENSMUSG00000026981	2464.24	6664.84	1.4334e-14	8.15956	7.2851	10.5127	24.695	21.417	26.6584	DOWN
ENSMUSG00000091575	43.33	172.05	1.5648e-14	0.183995	0.251111	0.248207	0.807005	0.989267	1.01624	DOWN
ENSMUSG00000098814	0	119.48	1.5839e-14	0	0	0	7.08704	5.98219	6.82991	DOWN
ENSMUSG00000030688	121.86	331.5	1.6448e-14	0.78396	1.1263	1.02645	3.1314	2.37182	2.78303	DOWN
ENSMUSG00000094075	0	120.06	1.726e-14	0	0	0	6.15867	6.18671	8.31309	DOWN
ENSMUSG00000094694	0	119.62	1.7979e-14	0	0	0	6.46406	5.86109	8.25876	DOWN
ENSMUSG00000032899	193.03	50.28	1.9457e-14	0.76618	0.640034	0.51232	0.15535	0.21046	0.15283	UP
ENSMUSG00000030108	31.56	141.17	1.9509e-14	0.212945	0.222388	0.198265	1.1135	0.920942	0.906277	DOWN
ENSMUSG00000095642	0	116.9	2.0102e-14	0	0	0	6.49238	5.44244	5.7835	DOWN
ENSMUSG00000107215	276.82	558.06	2.2358e-14	1.86738	2.17209	2.20815	3.94239	4.63714	4.4817	DOWN
ENSMUSG00000076549	0	115.98	2.2363e-14	0	0	0	6.7108	5.62754	5.46966	DOWN
ENSMUSG00000062070	49679.4	24189.6	2.2707e-14	427.5	469.62	393.415	231.245	239.757	181.389	UP
ENSMUSG00000053702	45.9	172.56	2.3722e-14	0.0568262	0.0609359	0.0578691	0.255637	0.23706	0.192778	DOWN
ENSMUSG00000076577	0	117.85	2.462e-14	0	0	0	8.39861	5.96302	5.02692	DOWN
ENSMUSG00000049723	5383.31	573.61	2.6894e-14	13.011	21.3139	9.02736	1.7058	1.97724	1.11734	UP
ENSMUSG00000049493	131.4	407.32	2.7052e-14	0.619981	0.586255	0.763181	2.66371	1.3809	2.28462	DOWN
ENSMUSG00000078810	63.79	260.57	2.8284e-14	0.171193	0.184714	0.274463	1.19304	0.588891	0.888913	DOWN
ENSMUSG00000027500	120.36	19.62	2.9874e-14	0.44523	0.482747	0.324393	0.0829162	0.0816075	0.047661	UP
ENSMUSG00000095794	0	113.32	2.9973e-14	0	0	0	5.35484	6.85141	5.96924	DOWN
ENSMUSG00000051212	509.22	245.07	3.0831e-14	3.13444	3.44634	3.70197	1.86883	1.78147	1.48633	UP
ENSMUSG00000071064	266.06	89.73	3.4641e-14	0.515238	0.384348	0.419143	0.147333	0.184623	0.129714	UP
ENSMUSG00000033389	242.28	72.4	3.8279e-14	0.818287	0.780355	0.828666	0.19956	0.353539	0.199922	UP
ENSMUSG00000005824	200.1	446.19	3.9779e-14	2.18742	1.78106	2.3477	5.05876	4.38106	5.16275	DOWN
ENSMUSG00000094930	0	110.8	4.0714e-14	0	0	0	7.00506	5.77472	4.86818	DOWN
ENSMUSG00000095630	0	110.5	4.1664e-14	0	0	0	4.98678	6.44243	6.66717	DOWN
ENSMUSG00000121186	18.55	119.41	4.547e-14	0.554114	0.488267	0.41112	2.23316	3.90188	3.56304	DOWN
ENSMUSG00000000402	0.35	196.01	4.7594e-14	0.00762317	0	0	1.81692	1.14968	1.41765	DOWN
ENSMUSG00000037887	179.46	44.94	5.1236e-14	0.609503	0.832962	0.705663	0.2091	0.220603	0.12923	UP
ENSMUSG00000061780	0.69	169.56	5.142e-14	0	0.0437781	0	5.09605	3.24776	2.79242	DOWN
ENSMUSG00000076583	0	108.32	5.4753e-14	0	0	0	6.06929	7.13929	4.75474	DOWN
ENSMUSG00000079553	377.12	769.66	5.5928e-14	2.10115	1.9094	2.42958	5.49458	4.12439	4.02205	DOWN
ENSMUSG00000076545	0	106.32	6.1255e-14	0	0	0	5.95508	4.43518	5.59802	DOWN
ENSMUSG00000033910	83.69	312.27	6.223e-14	0.201161	0.15061	0.348593	1.04351	0.702019	0.963414	DOWN
ENSMUSG00000056457	74.43	3.64	6.6802e-14	0.848772	0.86069	1.48174	0.0525448	0.0672302	0.0420689	UP
ENSMUSG00000022103	90.44	9.06	6.8002e-14	0.38442	0.627292	0.477904	0.0252405	0.0645896	0.0646665	UP
ENSMUSG00000116725	223.73	68.41	6.9561e-14	2.38508	2.93306	1.97124	0.719004	0.868844	0.724898	UP
ENSMUSG00000095771	0	108.5	7.0414e-14	0	0	0	7.86459	5.90091	4.09409	DOWN
ENSMUSG00000028347	421.54	195.65	7.6543e-14	3.15382	3.31743	3.16934	1.45081	1.79351	1.3991	UP
ENSMUSG00000028327	1106.95	545.57	7.9998e-14	2.13736	2.83519	1.77161	1.08868	1.13013	1.22796	UP
ENSMUSG00000051517	114.1	305.05	8.8153e-14	0.762875	0.762001	0.961845	2.71151	2.12774	2.0604	DOWN
ENSMUSG00000076569	0	108.88	1.0084e-13	0	0	0	4.27324	5.13817	9.50813	DOWN
ENSMUSG00000004961	87.31	9.94	1.027e-13	0.606266	0.88189	0.650151	0.0750641	0.105647	0.072118	UP
ENSMUSG00000075420	14.88	103.73	1.0287e-13	0.147537	0.371442	0.367946	2.17379	2.17364	2.06702	DOWN
ENSMUSG00000015709	296.38	113.49	1.2207e-13	0.699701	0.782176	0.765193	0.239319	0.315122	0.337324	UP
ENSMUSG00000056973	10.57	89.21	1.3248e-13	0.0609081	0.0851908	0.113925	0.882328	0.752614	0.644026	DOWN
ENSMUSG00000020173	183.15	49.54	1.3283e-13	0.544314	0.389158	0.377884	0.129458	0.109491	0.128828	UP
ENSMUSG00000074771	1.23	85.2	1.4277e-13	0	0	0.0100167	0.275998	0.194064	0.246851	DOWN
ENSMUSG00000054191	12.9	94.9	1.4531e-13	0.214999	0.157875	0.117292	1.45577	1.11758	1.16864	DOWN
ENSMUSG00000109946	202.06	60.12	1.5797e-13	2.50875	1.83953	1.85803	0.574173	0.626253	0.713412	UP
ENSMUSG00000004892	146.32	0.75	1.6501e-13	0.857186	0.551223	0.690659	0	0.0112491	0	UP
ENSMUSG00000076538	0	97.57	1.6747e-13	0	0	0	6.89897	4.61117	5.49603	DOWN
ENSMUSG00000095127	0	98.45	1.7065e-13	0	0	0	6.20193	3.73075	5.48421	DOWN
ENSMUSG00000074476	170.74	411.44	1.7385e-13	1.20169	1.05889	1.60835	3.37447	3.44695	2.85364	DOWN
ENSMUSG00000046295	48.59	172.59	1.75e-13	0.378738	0.362924	0.36576	1.59935	1.25997	1.2227	DOWN
ENSMUSG00000028751	147.78	32.82	1.8755e-13	3.55165	3.03716	2.80582	0.603951	1.02202	0.540732	UP
ENSMUSG00000021903	158.2	788.97	1.9106e-13	0.348656	0.705052	0.40388	2.2847	2.77869	2.47811	DOWN
ENSMUSG00000073514	150.72	30.67	2.0731e-13	0.171726	0.247081	0.217673	0.0634162	0.0281506	0.0428287	UP
ENSMUSG00000025738	113.21	17.64	2.0804e-13	0.5057	0.64703	0.687198	0.144436	0.0573527	0.0957017	UP
ENSMUSG00000079092	76.05	6.68	2.1323e-13	1.47506	1.07389	1.51864	0.0983408	0.167767	0.104979	UP
ENSMUSG00000120992	2376.64	5350.41	2.1622e-13	14.8281	12.9394	17.7679	40.0809	33.1794	33.0973	DOWN
ENSMUSG00000031661	41.02	164.4	2.3333e-13	0.122104	0.181538	0.221058	0.662402	0.807411	0.7113	DOWN
ENSMUSG00000022033	455.45	925.51	2.4588e-13	4.83388	3.86506	6.12812	11.8304	9.81463	9.61547	DOWN
ENSMUSG00000109695	127.75	318.71	2.5145e-13	0.790332	0.624767	0.70008	1.66424	2.10989	1.70076	DOWN
ENSMUSG00000037846	80.99	239.2	2.6897e-13	0.256409	0.251043	0.343828	0.991977	0.836529	0.780452	DOWN
ENSMUSG00000045672	28.61	131.38	2.7862e-13	0.0332417	0.0464945	0.0483597	0.224996	0.175536	0.209429	DOWN
ENSMUSG00000016529	59.89	200.09	2.7992e-13	1.02278	0.955165	0.686739	3.57305	2.93144	2.73694	DOWN
ENSMUSG00000036111	22.94	118.44	2.7983e-13	0.265632	0.364103	0.231863	1.77271	1.44337	1.40085	DOWN
ENSMUSG00000028434	238.48	503.71	2.8505e-13	0.632959	0.487569	0.4489	1.15969	1.20768	1.07219	DOWN
ENSMUSG00000095335	0	93.39	3.2617e-13	0	0	0	6.12656	3.41079	5.24209	DOWN
ENSMUSG00000073405	222.83	69.57	3.4909e-13	3.84442	4.50164	3.82785	1.47342	1.56387	0.911558	UP
ENSMUSG00000046916	49.67	186.92	4.1083e-13	0.412985	0.212812	0.392105	1.48825	1.29356	1.19321	DOWN
ENSMUSG00000034488	437.06	212.75	4.1195e-13	0.578739	0.644835	0.63935	0.289982	0.350971	0.299796	UP
ENSMUSG00000030789	254.34	95.2	4.1497e-13	1.09009	1.07148	0.925289	0.453791	0.375974	0.369274	UP
ENSMUSG00000026196	233.57	519.45	4.2445e-13	0.75036	0.670465	0.985632	2.13095	1.71669	1.70525	DOWN
ENSMUSG00000002324	3.51	78.07	4.4908e-13	0.00702318	0.0137524	0.0490428	0.80348	0.358255	0.448352	DOWN
ENSMUSG00000028167	125.1	28.83	4.5086e-13	0.582015	0.541345	0.592696	0.130311	0.145217	0.13462	UP
ENSMUSG00000042256	44	161.37	4.5151e-13	0.210571	0.215128	0.143845	0.702232	0.736053	0.728459	DOWN
ENSMUSG00000020185	203.32	421.97	4.7329e-13	0.443882	0.39651	0.475328	1.01532	0.90073	0.916621	DOWN
ENSMUSG00000040247	43.47	177.49	4.8405e-13	0.142237	0.328656	0.228445	1.0799	1.01578	0.868548	DOWN
ENSMUSG00000032053	1.68	77.09	5.0407e-13	0.0242601	0	0.0141173	0.897117	0.493215	0.441429	DOWN
ENSMUSG00000026815	30.71	149.45	5.4398e-13	0.202751	0.44113	0.334288	1.8451	1.2241	1.86544	DOWN
ENSMUSG00000094797	0	87.15	5.9084e-13	0	0	0	6.02373	5.33579	3.84722	DOWN
ENSMUSG00000001946	46.45	172.91	6.0129e-13	0.316349	0.295651	0.332614	1.45813	1.27566	0.917973	DOWN
ENSMUSG00000059493	97.49	252.3	7.0569e-13	0.217719	0.213163	0.214562	0.631016	0.589304	0.513331	DOWN
ENSMUSG00000026039	160.57	353.51	7.6389e-13	0.39714	0.463716	0.475043	1.07849	1.01781	0.95533	DOWN
ENSMUSG00000095197	0	83.84	7.8741e-13	0	0	0	5.29341	4.03764	5.10739	DOWN
ENSMUSG00000022144	169.89	48.79	8.0273e-13	0.981841	0.944816	0.768871	0.301482	0.273752	0.228398	UP
ENSMUSG00000019992	243.94	517.52	8.6931e-13	2.1191	2.12191	2.40461	5.91891	4.51824	4.19745	DOWN
ENSMUSG00000046727	303.53	127.45	9.398e-13	1.49482	1.26461	1.39346	0.654067	0.62765	0.52814	UP
ENSMUSG00000040703	21.61	110.92	9.6641e-13	0.0667899	0.0899145	0.0983797	0.408824	0.458276	0.490491	DOWN
ENSMUSG00000093894	1.85	70.45	1.0062e-12	0	0	0.307565	4.63173	4.03764	3.47737	DOWN
ENSMUSG00000095589	0	81.98	1.0368e-12	0	0	0	3.83134	3.41497	4.68738	DOWN
ENSMUSG00000094194	0	82.26	1.0557e-12	0	0	0	5.4536	3.7295	3.91462	DOWN
ENSMUSG00000120082	22.13	114.9	1.1471e-12	0.760481	0.627005	1.11798	4.02402	4.57165	4.88816	DOWN
ENSMUSG00000012443	1332.4	3933.56	1.266e-12	3.13575	2.87537	4.40108	12.152	9.54648	10.1887	DOWN
ENSMUSG00000076680	0	79.74	1.2923e-12	0	0	0	4.40376	4.99424	4.1134	DOWN
ENSMUSG00000022015	23.64	119.33	1.317e-12	0.294999	0.144413	0.177029	1.15852	1.06317	1.00644	DOWN
ENSMUSG00000026278	219.13	78.38	1.3278e-12	2.41979	2.47884	2.04372	0.796169	0.919299	0.860278	UP
ENSMUSG00000072720	35.24	163.93	1.3707e-12	0.0404631	0.0490488	0.102594	0.318963	0.275632	0.33158	DOWN
ENSMUSG00000076596	0	80.55	1.3964e-12	0	0	0	4.06251	5.63628	3.65749	DOWN
ENSMUSG00000104348	30.94	135.21	1.4283e-12	0.272384	0.149029	0.279713	1.05539	1.03942	1.08216	DOWN
ENSMUSG00000006574	0.35	147.41	1.4281e-12	0.00421448	0	0	0.935086	0.429965	0.460111	DOWN
ENSMUSG00000031303	234.32	502.58	1.455e-12	1.17572	0.881905	1.08419	2.02155	2.28162	2.67997	DOWN
ENSMUSG00000076543	0	79.52	1.5139e-12	0	0	0	4.48898	4.58325	3.14627	DOWN
ENSMUSG00000020092	268.53	107.14	1.6398e-12	1.15451	1.0636	1.23389	0.437275	0.554445	0.437355	UP
ENSMUSG00000005447	375.57	158.49	1.6434e-12	3.42409	3.76431	3.20228	1.90777	1.37779	1.26719	UP
ENSMUSG00000078612	155.89	41.78	1.6622e-12	1.12399	0.804437	0.969625	0.267751	0.233247	0.304069	UP
ENSMUSG00000036902	128.48	358.96	1.6706e-12	0.393494	0.306232	0.522545	1.44578	0.932381	1.16375	DOWN
ENSMUSG00000096464	0	78.29	1.7721e-12	0	0	0	5.48138	3.63654	4.33437	DOWN
ENSMUSG00000020566	7.49	86.21	1.8246e-12	0.0189632	0.148531	0.033105	0.788898	0.757035	0.850924	DOWN
ENSMUSG00000059657	118.93	309.13	1.8905e-12	5.11636	6.79146	4.6377	12.5782	15.7116	16.2947	DOWN
ENSMUSG00000034685	133.32	33.33	1.9784e-12	0.806281	0.91235	0.773005	0.200476	0.256505	0.18955	UP
ENSMUSG00000080115	89.56	13.47	2.2447e-12	0.6823	0.734825	0.502918	0.0919873	0.109289	0.0981968	UP
ENSMUSG00000071984	189.81	420.1	2.2542e-12	0.388452	0.400772	0.331778	0.848916	1.01206	0.714929	DOWN
ENSMUSG00000026567	9.26	83.05	2.3359e-12	0.0330224	0.0184751	0.0102944	0.177855	0.164787	0.231325	DOWN
ENSMUSG00000025551	33.96	137.8	2.4145e-12	0.128154	0.207512	0.137676	0.636519	0.666836	0.688607	DOWN
ENSMUSG00000006235	59.42	191.19	2.5101e-12	0.487085	0.558066	0.696545	1.91317	1.68937	2.20532	DOWN
ENSMUSG00000039994	345.92	700.66	2.7914e-12	1.09217	0.861394	1.34466	2.59141	2.17181	2.16754	DOWN
ENSMUSG00000018566	1.05	80.63	2.7987e-12	0.0118534	0.00580268	0	0.477708	0.446912	0.477055	DOWN
ENSMUSG00000090942	259.37	519.32	2.8032e-12	1.74432	1.39564	1.44617	3.64132	2.96041	2.92691	DOWN
ENSMUSG00000120913	13.28	86.83	2.8172e-12	0.13273	0.168939	0.196957	1.16187	1.08919	1.12978	DOWN
ENSMUSG00000076937	0	73.86	2.9398e-12	0	0	0	2.56886	2.61451	2.11902	DOWN
ENSMUSG00000042182	274.74	111.24	2.9856e-12	1.48226	1.66362	1.53576	0.647556	0.768401	0.5519	UP
ENSMUSG00000029544	77.74	7.52	3.2567e-12	0.314568	0.224933	0.237556	0.0306331	0.00783891	0.0392412	UP
ENSMUSG00000060487	69.94	217.35	3.3776e-12	0.190586	0.174935	0.223542	0.732986	0.478828	0.686035	DOWN
ENSMUSG00000112722	9.88	89.41	3.4877e-12	0.061901	0.42424	0.378222	3.03119	2.16227	2.92082	DOWN
ENSMUSG00000043631	37.64	143.19	3.6547e-12	0.101667	0.1422	0.142622	0.453161	0.547599	0.524064	DOWN
ENSMUSG00000120159	39.98	150.71	3.8588e-12	1.15504	1.15987	1.03406	3.49091	5.18909	4.41159	DOWN
ENSMUSG00000006369	122.89	292.57	4.2604e-12	0.500225	0.559063	0.580804	1.4356	1.17222	1.44082	DOWN
ENSMUSG00000066363	77.87	283.18	4.3332e-12	0.88213	0.581656	0.518563	3.61986	1.70688	2.15696	DOWN
ENSMUSG00000028702	244.83	535.84	4.3835e-12	0.585811	0.526411	0.740156	1.70863	1.21618	1.28197	DOWN
ENSMUSG00000094198	0	72.48	4.5054e-12	0	0	0	3.66467	2.81332	4.74335	DOWN
ENSMUSG00000027692	137.62	396.12	4.562e-12	0.144319	0.0973394	0.174495	0.545723	0.315335	0.38178	DOWN
ENSMUSG00000041237	1.32	71.24	4.6563e-12	0.0127398	0	0.0111202	0.56864	0.296677	0.465583	DOWN
ENSMUSG00000023039	232.84	84.56	4.6889e-12	0.619941	0.555434	0.750434	0.212893	0.249693	0.262435	UP
ENSMUSG00000095204	0	73.47	5.196e-12	0	0	0	5.5479	2.53981	4.56405	DOWN
ENSMUSG00000066632	313.65	138.23	5.2378e-12	5.15737	5.08161	4.32968	2.23494	2.42243	2.0059	UP
ENSMUSG00000096020	0	70.63	5.2819e-12	0	0	0	4.31065	2.94154	4.1926	DOWN
ENSMUSG00000031099	39.79	147.79	5.3461e-12	0.131401	0.141846	0.105873	0.490579	0.410985	0.557984	DOWN
ENSMUSG00000045502	66.13	204.39	5.3773e-12	0.64082	0.648324	0.708515	1.85132	2.68851	1.8676	DOWN
ENSMUSG00000034329	289.89	585.64	5.6182e-12	0.848967	0.636263	0.782075	1.88144	1.44436	1.42765	DOWN
ENSMUSG00000024791	286.05	585.26	6.0087e-12	2.54637	2.22767	3.05933	6.57045	4.91737	5.14179	DOWN
ENSMUSG00000096632	0	68.78	6.0487e-12	0	0	0	4.30183	3.75575	3.7278	DOWN
ENSMUSG00000031189	66.15	220.37	6.2959e-12	0.156009	0.122196	0.252545	0.680979	0.559897	0.593105	DOWN
ENSMUSG00000105606	0.71	107.35	6.5111e-12	0.11023	0	0	5.73216	6.17295	5.4562	DOWN
ENSMUSG00000020798	23.8	126.98	6.5419e-12	0.0411662	0.135571	0.0751323	0.444361	0.439901	0.508981	DOWN
ENSMUSG00000033191	23.96	119.36	6.5665e-12	0.0712674	0.106716	0.106118	0.428737	0.404447	0.632216	DOWN
ENSMUSG00000038252	1430.57	3363.7	6.7011e-12	4.33838	3.74523	5.22522	12.6	9.76409	10.1031	DOWN
ENSMUSG00000041703	66.55	0	7.0641e-12	0.269837	0.247679	0.276016	0	0	0	UP
ENSMUSG00000024667	263.21	529.05	7.0899e-12	1.40101	1.78381	1.49161	3.69175	2.77978	3.27832	DOWN
ENSMUSG00000048583	3.24	63.86	7.1816e-12	0	0.0141057	0.0188634	0.284071	0.187723	0.203275	DOWN
ENSMUSG00000097558	77.52	9.07	7.1931e-12	0.322949	0.479738	0.41798	0.0386067	0.0370474	0.0721224	UP
ENSMUSG00000094561	0	67.13	8.1187e-12	0	0	0	3.56287	3.6469	4.34672	DOWN
ENSMUSG00000023993	242.75	529.1	8.3359e-12	3.23457	3.02294	3.83722	9.32765	5.99988	7.49518	DOWN
ENSMUSG00000093896	0	67.99	8.4165e-12	0	0	0	4.46631	3.97535	2.74667	DOWN
ENSMUSG00000030827	104.74	0.59	8.6265e-12	2.14584	1.74017	2.53523	0.0375715	0	0	UP
ENSMUSG00000058420	97.55	15.01	9.403e-12	0.384143	0.411001	0.297283	0.0274586	0.0658739	0.0806084	UP
ENSMUSG00000112080	92.17	12.9	9.5265e-12	4.31191	4.53059	4.86534	1.13937	0.466495	0.389208	UP
ENSMUSG00000043873	23.9	119.77	9.7611e-12	0.409802	0.334356	0.178852	1.32598	1.89349	1.57979	DOWN
ENSMUSG00000094652	0	65.38	1.0405e-11	0	0	0	4.07185	3.38641	3.80338	DOWN
ENSMUSG00000103653	286.01	117.7	1.0476e-11	10.1595	8.25179	8.01253	3.96376	3.26029	4.04999	UP
ENSMUSG00000079543	0	66.39	1.0514e-11	0	0	0	4.94255	3.22782	3.40754	DOWN
ENSMUSG00000026579	738.69	2283.49	1.0551e-11	1.86433	1.55913	2.37318	7.37693	5.06081	6.14745	DOWN
ENSMUSG00000032034	112.1	354.42	1.0616e-11	0.483977	0.327387	0.58375	2.11256	1.03923	1.42474	DOWN
ENSMUSG00000001864	173.14	54.88	1.0671e-11	0.84354	0.860926	0.798777	0.248128	0.238107	0.335827	UP
ENSMUSG00000017740	22.09	103.63	1.0902e-11	0.0525913	0.062331	0.057986	0.273484	0.273182	0.294506	DOWN
ENSMUSG00000009876	210.15	66.72	1.0928e-11	5.17942	5.8906	4.47531	1.65503	2.26262	1.2101	UP
ENSMUSG00000076522	0.31	113.2	1.0924e-11	0	0	0.0475994	7.65653	5.3215	5.1462	DOWN
ENSMUSG00000051490	14.32	99.69	1.101e-11	0.105061	0.0822903	0.238434	0.79219	1.2	1.07895	DOWN
ENSMUSG00000096326	0	65.25	1.1019e-11	0	0	0	3.70609	2.97887	3.8041	DOWN
ENSMUSG00000027115	223.33	449.61	1.1932e-11	0.400436	0.435163	0.48861	1.05389	0.864857	0.847653	DOWN
ENSMUSG00000029334	164.03	51.98	1.213e-11	0.518301	0.642777	0.619971	0.186339	0.2001	0.198917	UP
ENSMUSG00000029765	61.45	207.39	1.3326e-11	0.0833116	0.0915854	0.0790994	0.400299	0.210705	0.27857	DOWN
ENSMUSG00000095633	0	63.67	1.4005e-11	0	0	0	4.09204	3.25634	3.40938	DOWN
ENSMUSG00000022483	332.45	126.54	1.403e-11	0.800615	0.484728	0.811738	0.293792	0.286872	0.247598	UP
ENSMUSG00000025089	73.51	201.82	1.4167e-11	0.259733	0.276411	0.246428	0.743842	0.672056	0.811467	DOWN
ENSMUSG00000037907	431.6	213.49	1.4263e-11	2.33031	1.95561	2.2684	1.26578	0.994355	1.10284	UP
ENSMUSG00000046442	80.12	253.79	1.4505e-11	0.169161	0.261983	0.265781	0.991625	0.555938	0.742702	DOWN
ENSMUSG00000095700	0	64.45	1.4521e-11	0	0	0	3.64887	4.12297	2.57993	DOWN
ENSMUSG00000050473	22.89	130.09	1.4655e-11	0.141078	0.0997575	0.26681	1.32461	0.695308	0.971689	DOWN
ENSMUSG00000076555	0	63.27	1.5074e-11	0	0	0	3.87958	3.00283	3.37453	DOWN
ENSMUSG00000027674	29.78	138.34	1.5693e-11	0.0768969	0.0319403	0.087461	0.349388	0.266154	0.329855	DOWN
ENSMUSG00000021835	241.01	486.68	1.6189e-11	2.05397	1.86735	2.32911	3.93385	5.11464	4.04669	DOWN
ENSMUSG00000076586	0	63.93	1.6768e-11	0	0	0	2.85283	4.42804	2.8457	DOWN
ENSMUSG00000076666	0	65.44	1.8841e-11	0	0	0	5.64969	2.53981	3.09703	DOWN
ENSMUSG00000104452	0	64.76	1.9287e-11	0	0	0	3.04408	5.29954	2.61031	DOWN
ENSMUSG00000038379	273.92	563.26	2.0686e-11	0.963814	0.914926	1.36801	2.56774	2.12829	2.2293	DOWN
ENSMUSG00000038987	191.27	66.54	2.1241e-11	2.07405	2.01931	2.17448	0.602538	0.886576	0.771854	UP
ENSMUSG00000046714	198.86	66.57	2.1928e-11	1.73982	1.26645	1.24792	0.504816	0.553631	0.419917	UP
ENSMUSG00000028132	12.24	105.33	2.2718e-11	0.0261786	0.0461355	0.0182805	0.42882	0.133538	0.247049	DOWN
ENSMUSG00000037628	213.03	435.31	2.295e-11	1.8344	1.50661	1.89715	4.24968	3.36463	3.49089	DOWN
ENSMUSG00000027217	57.27	181.91	2.3408e-11	0.166417	0.140716	0.101243	0.443626	0.397049	0.5039	DOWN
ENSMUSG00000030278	0	61.22	2.4255e-11	0	0	0	0.818182	0.665057	0.513772	DOWN
ENSMUSG00000094689	0	60.34	2.512e-11	0	0	0	3.35928	3.06079	3.96638	DOWN
ENSMUSG00000094356	0	61.82	2.6483e-11	0	0	0	4.39389	3.45963	2.26793	DOWN
ENSMUSG00000096150	0	61.49	2.6614e-11	0	0	0	2.8503	2.99567	4.72705	DOWN
ENSMUSG00000076674	0	60.9	2.6747e-11	0	0	0	4.08089	2.61071	2.66223	DOWN
ENSMUSG00000026994	219.22	444.43	2.7592e-11	1.04149	0.802839	1.07774	1.887	2.04334	2.21059	DOWN
ENSMUSG00000047419	51.68	166.58	2.7653e-11	0.0730589	0.102186	0.0789547	0.281924	0.324066	0.244627	DOWN
ENSMUSG00000033722	392.16	180.85	2.9238e-11	1.04795	0.802654	0.930046	0.388942	0.42258	0.517256	UP
ENSMUSG00000027072	9.27	82.88	3.2447e-11	0.0868832	0.255195	0.227514	1.90136	1.05981	2.31105	DOWN
ENSMUSG00000037625	10.12	73.88	3.5536e-11	0.11023	0.118716	0.0865952	0.936254	0.708973	0.744491	DOWN
ENSMUSG00000047507	13.8	82.37	3.622e-11	0.0483874	0.0631665	0.0457557	0.332003	0.344305	0.298454	DOWN
ENSMUSG00000095612	0	59.73	3.9399e-11	0	0	0	1.89161	2.95813	3.63475	DOWN
ENSMUSG00000043969	327.15	149.71	4.1095e-11	2.28652	2.23195	1.83402	0.904569	1.08124	1.02916	UP
ENSMUSG00000031398	193.58	70.39	4.1905e-11	0.502247	0.509665	0.420131	0.165503	0.185651	0.188776	UP
ENSMUSG00000034881	17.05	97.52	4.1905e-11	0.150382	0.105168	0.262528	0.986824	0.941012	1.14288	DOWN
ENSMUSG00000096833	0	57.1	4.1927e-11	0	0	0	3.20537	2.83466	3.06951	DOWN
ENSMUSG00000096499	0	58.49	4.3505e-11	0	0	0	2.98508	2.14115	3.81424	DOWN
ENSMUSG00000120798	112.3	27.4	4.7686e-11	1.07217	1.18353	1.08267	0.32797	0.244785	0.272307	UP
ENSMUSG00000038354	31.24	139.28	4.8149e-11	0.136376	0.0939604	0.216034	0.827379	0.520906	0.714995	DOWN
ENSMUSG00000096594	0	58.55	5.37e-11	0	0	0	4.58702	2.10049	2.88645	DOWN
ENSMUSG00000074264	38.98	133.76	5.4144e-11	0.233287	0.222549	0.20363	0.834679	0.782726	0.730528	DOWN
ENSMUSG00000021943	0	55.34	6.1171e-11	0	0	0	0.195455	0.245693	0.201328	DOWN
ENSMUSG00000031698	6.28	71.84	6.3962e-11	0	0.0518325	0.0336074	0.337867	0.288196	0.387391	DOWN
ENSMUSG00000052852	155.21	43.88	6.7757e-11	0.822115	0.844177	0.533826	0.191165	0.250151	0.204069	UP
ENSMUSG00000078452	144.95	30.64	6.8699e-11	2.23153	2.28287	1.34851	0.458719	0.618648	0.211755	UP
ENSMUSG00000045573	8.08	68.92	7.3773e-11	0.126151	0.0741066	0.0880909	0.787208	1.07716	0.688618	DOWN
ENSMUSG00000038742	108.38	23.5	7.7943e-11	1.19874	1.44155	1.35342	0.372663	0.346775	0.180827	UP
ENSMUSG00000067199	61.56	185.14	7.9207e-11	0.449481	0.579047	0.344158	1.29855	1.53904	1.44457	DOWN
ENSMUSG00000076534	0	55.02	8.0552e-11	0	0	0	2.48422	3.11089	4.23178	DOWN
ENSMUSG00000076532	0	53.19	9.1535e-11	0	0	0	3.4433	2.93709	2.61031	DOWN
ENSMUSG00000021763	149.89	41.61	9.2723e-11	0.266486	0.376086	0.375107	0.0873911	0.130451	0.0755208	UP
ENSMUSG00000021750	4.83	59.98	9.3194e-11	0.0426109	0.0208596	0.00929848	0.360075	0.2717	0.305534	DOWN
ENSMUSG00000024770	208.97	79.29	9.4754e-11	2.17728	2.12101	2.16789	0.815505	1.04342	0.688345	UP
ENSMUSG00000044071	57.22	2.84	1.0251e-10	0.254916	0.279704	0.176473	0.00761844	0.029243	0	UP
ENSMUSG00000094102	0	52.34	1.0317e-10	0	0	0	3.00299	3.19104	2.82537	DOWN
ENSMUSG00000023959	190.74	70	1.0603e-10	0.375209	0.384056	0.390779	0.140424	0.125296	0.1716	UP
ENSMUSG00000048895	73.17	207.6	1.0972e-10	0.336782	0.247301	0.440952	1.01302	0.999568	1.00351	DOWN
ENSMUSG00000117763	7.71	65.13	1.0996e-10	0.0526226	0.0588817	0.0524947	0.410471	0.566871	0.459045	DOWN
ENSMUSG00000097295	137.22	319.84	1.1132e-10	4.4453	4.48124	3.85144	8.01938	11.4291	11.4244	DOWN
ENSMUSG00000076594	0	53.89	1.1654e-10	0	0	0	4.03088	1.91016	3.13427	DOWN
ENSMUSG00000050106	87.54	228.4	1.2352e-10	0.586824	0.594357	0.488672	1.58425	1.73531	1.20443	DOWN
ENSMUSG00000095416	0	52.87	1.3858e-10	0	0	0	3.19353	3.37544	1.72926	DOWN
ENSMUSG00000095007	0	50.89	1.4089e-10	0	0	0	2.98612	2.63496	3.24266	DOWN
ENSMUSG00000078763	1243.88	3040.38	1.5033e-10	12.5403	15.7967	10.56	28.5614	34.6185	35.4004	DOWN
ENSMUSG00000073414	30.85	129.34	1.569e-10	0.190381	0.26265	0.302142	1.07251	0.796488	1.40912	DOWN
ENSMUSG00000031519	70.03	8.95	1.5997e-10	0.710794	0.553168	0.54089	0.11847	0.0707373	0.0505868	UP
ENSMUSG00000049112	2	53.13	1.6255e-10	0	0.0168532	0.00751255	0.201404	0.262464	0.207036	DOWN
ENSMUSG00000024598	113.51	278.66	1.6594e-10	0.151303	0.146609	0.202867	0.402864	0.37016	0.500773	DOWN
ENSMUSG00000037784	360.41	172.25	1.6837e-10	0.924282	0.925163	0.781991	0.46319	0.486711	0.355913	UP
ENSMUSG00000076598	0	52.08	1.7426e-10	0	0	0	3.48347	1.71914	3.55925	DOWN
ENSMUSG00000025348	135.24	41.29	1.8761e-10	0.336881	0.342231	0.289632	0.105374	0.098309	0.103113	UP
ENSMUSG00000031997	75.93	238.39	2.0524e-10	0.268547	0.179269	0.426196	1.07558	0.821201	0.948667	DOWN
ENSMUSG00000039384	430.89	199.12	2.1003e-10	2.9815	2.77979	2.49601	1.43885	0.954306	1.56106	UP
ENSMUSG00000097779	14.78	81.75	2.1909e-10	0.140161	0.12808	0.122343	0.615484	0.828948	0.795354	DOWN
ENSMUSG00000022865	186.67	69.67	2.2352e-10	0.490256	0.452725	0.52762	0.21728	0.182248	0.170095	UP
ENSMUSG00000022132	0.35	80.66	2.3063e-10	0	0.00778916	0	0.641246	0.652841	0.588845	DOWN
ENSMUSG00000078616	207.51	415.94	2.3733e-10	2.12617	2.46979	2.45353	4.41426	4.5157	5.71247	DOWN
ENSMUSG00000018830	11.26	78.55	2.4617e-10	0.0488268	0.0185909	0.018942	0.173974	0.237637	0.213325	DOWN
ENSMUSG00000111167	92.39	251.16	2.7089e-10	0.578236	0.456054	0.364525	1.08584	1.65648	1.20372	DOWN
ENSMUSG00000020486	12.47	77.09	2.7454e-10	0.0341527	0.0631607	0.0364356	0.249956	0.298773	0.308959	DOWN
ENSMUSG00000044813	374.6	186.24	2.765e-10	2.39702	2.51088	1.91793	1.13927	1.20043	1.1804	UP
ENSMUSG00000020264	7.15	73.79	2.9062e-10	0.0506619	0	0.0773874	0.543367	0.400283	0.427711	DOWN
ENSMUSG00000044548	74.52	201.86	2.9465e-10	0.290479	0.429284	0.435342	1.21128	1.02105	1.01416	DOWN
ENSMUSG00000040204	1273.53	3273.03	2.9531e-10	4.76246	4.16801	6.49721	15.382	12.2341	13.508	DOWN
ENSMUSG00000039055	98.48	234.24	2.9867e-10	0.641825	0.694157	0.742633	1.86285	1.48968	1.77455	DOWN
ENSMUSG00000095753	0	48.13	3.009e-10	0	0	0	1.94717	2.80278	3.16987	DOWN
ENSMUSG00000021643	241.68	105.83	3.048e-10	3.61521	3.80348	3.41859	1.49793	1.81108	1.61372	UP
ENSMUSG00000029866	0.97	67.85	3.0769e-10	0.00743348	0	0.012977	0.805321	0.214322	0.46079	DOWN
ENSMUSG00000042246	39.5	136.81	3.3088e-10	0.164532	0.0945525	0.140494	0.523898	0.428369	0.483151	DOWN
ENSMUSG00000045709	24.57	113.35	3.3128e-10	0.390306	0.286604	0.170344	1.60682	1.01442	1.43316	DOWN
ENSMUSG00000060988	103.2	243.63	3.3205e-10	0.250735	0.245488	0.27415	0.576446	0.585359	0.722801	DOWN
ENSMUSG00000089931	39.18	148.37	3.328e-10	0.949285	1.27463	0.781256	2.7268	4.93257	4.14046	DOWN
ENSMUSG00000052276	55.44	2.67	3.384e-10	0.666339	0.921863	0.682782	0.100437	0	0.0134021	UP
ENSMUSG00000076677	0.71	81.87	3.408e-10	0.115804	0	0	5.87144	5.71456	2.35712	DOWN
ENSMUSG00000062007	58.52	172.82	3.5825e-10	0.824974	0.542162	0.503081	1.88055	1.89232	1.95522	DOWN
ENSMUSG00000039748	188.26	405.54	3.6059e-10	0.438107	0.412165	0.452912	1.24942	0.835947	0.828789	DOWN
ENSMUSG00000031762	401.4	163.16	3.6244e-10	11.4283	16.063	12.301	5.98547	7.1918	3.63261	UP
ENSMUSG00000033268	95.3	19.79	3.9757e-10	0.328744	0.425322	0.300616	0.0814061	0.0954778	0.0506924	UP
ENSMUSG00000090362	77.3	13.19	4.1635e-10	0.101051	0.0961101	0.118447	0.0125116	0.01921	0.024041	UP
ENSMUSG00000019734	48.16	154.14	4.7217e-10	0.250439	0.249914	0.155543	0.630293	0.753041	0.793149	DOWN
ENSMUSG00000093838	0	45.07	4.9698e-10	0	0	0	3.01157	2.54706	2.23406	DOWN
ENSMUSG00000025161	4176.38	1820.92	5.1793e-10	16.0393	17.1419	12.5961	6.64488	8.2484	5.82751	UP
ENSMUSG00000023473	253.8	507.93	5.355e-10	0.466498	0.460082	0.299801	0.795295	0.920924	0.830008	DOWN
ENSMUSG00000040254	61.29	178.32	5.8682e-10	0.187064	0.119752	0.108856	0.428184	0.406901	0.419367	DOWN
ENSMUSG00000043795	87.6	233.84	6.0983e-10	0.680542	0.577996	0.77295	1.45679	2.35493	1.81305	DOWN
ENSMUSG00000037086	70.51	0.75	6.214e-10	1.48562	1.01818	1.1995	0	0.041186	0	UP
ENSMUSG00000072596	75.89	203.72	6.4735e-10	2.58021	2.02098	1.55151	5.98821	5.11847	6.02109	DOWN
ENSMUSG00000103897	126.54	33.55	6.8637e-10	0.522952	0.371207	0.665687	0.143526	0.140146	0.145151	UP
ENSMUSG00000021904	4.78	61.18	7.0036e-10	0	0.0177812	0.0435943	0.318741	0.231603	0.264645	DOWN
ENSMUSG00000045349	38.4	145.98	7.0422e-10	0.143299	0.161885	0.293462	0.950584	0.80065	0.611911	DOWN
ENSMUSG00000054871	71.85	196.73	7.0815e-10	0.951186	0.80161	0.693638	2.07663	2.05617	2.80721	DOWN
ENSMUSG00000032783	102.38	276.43	7.5493e-10	0.468478	0.430008	0.797398	1.90326	1.42864	1.41951	DOWN
ENSMUSG00000034394	150.98	42.14	8.1155e-10	0.810306	0.733037	0.479802	0.234096	0.136624	0.214825	UP
ENSMUSG00000097124	21.91	94.17	8.3023e-10	0.142046	0.0962817	0.100144	0.520853	0.472553	0.515575	DOWN
ENSMUSG00000076562	0	42.75	8.6887e-10	0	0	0	2.89295	2.01308	2.43808	DOWN
ENSMUSG00000040447	36.53	132.87	9.1336e-10	0.20194	0.143343	0.176268	0.870728	0.543044	0.555835	DOWN
ENSMUSG00000046314	56.93	165.18	9.5082e-10	0.171224	0.190501	0.264946	0.623951	0.591199	0.669671	DOWN
ENSMUSG00000025911	145.63	292.88	9.5225e-10	0.774352	0.75281	0.71875	1.54076	1.5904	1.55395	DOWN
ENSMUSG00000111343	67.98	11.11	1.0007e-09	0.785472	0.637201	0.73459	0.116703	0.124433	0.124581	UP
ENSMUSG00000004110	1.75	48.7	1.0914e-09	0.00245121	0.00159995	0	0.0481543	0.0308063	0.0377977	DOWN
ENSMUSG00000070604	136.29	283.57	1.129e-09	0.622185	0.638881	0.688795	1.48621	1.46966	1.25425	DOWN
ENSMUSG00000045045	196.46	77.31	1.1373e-09	1.19416	1.18716	1.02097	0.536064	0.393874	0.458933	UP
ENSMUSG00000026621	87.8	213.52	1.1939e-09	0.66997	0.79972	0.809104	1.86925	1.70979	2.16525	DOWN
ENSMUSG00000115902	90.95	211.68	1.2035e-09	0.482445	0.483596	0.511352	1.22453	1.1082	1.2328	DOWN
ENSMUSG00000041272	4.42	51.04	1.2984e-09	0.0108361	0.0159141	0.00709393	0.140875	0.147201	0.117801	DOWN
ENSMUSG00000020937	178.14	69.8	1.306e-09	1.0267	1.00522	1.02875	0.410695	0.377266	0.455281	UP
ENSMUSG00000050711	0.62	70.82	1.3377e-09	0	0	0.0143082	0.752969	0.327196	0.621805	DOWN
ENSMUSG00000056832	256.66	119.66	1.3878e-09	1.05425	1.09265	1.05499	0.454946	0.562529	0.53055	UP
ENSMUSG00000019102	110.17	257.94	1.3995e-09	1.17819	1.17432	0.954291	2.44704	2.35409	3.22109	DOWN
ENSMUSG00000020689	1866.44	4804.93	1.3992e-09	5.99074	5.56442	6.8848	20.0148	11.985	17.2258	DOWN
ENSMUSG00000029371	34.46	139.46	1.4268e-09	0.342997	0.368319	0.366998	2.24394	0.944759	1.34102	DOWN
ENSMUSG00000020490	0	40.25	1.4651e-09	0	0	0	0.174676	0.156922	0.174565	DOWN
ENSMUSG00000120020	3.74	59.25	1.4719e-09	0	0.019239	0.188673	1.20918	1.26385	0.94538	DOWN
ENSMUSG00000040663	187.21	70.87	1.5037e-09	1.05069	0.927956	0.888755	0.380212	0.456444	0.290628	UP
ENSMUSG00000052305	1.41	224.23	1.522e-09	0.10736	0	0	9.21177	3.39302	5.06579	DOWN
ENSMUSG00000047986	81.72	213.73	1.5611e-09	0.35953	0.486104	0.473226	0.994162	1.13279	1.44671	DOWN
ENSMUSG00000076433	199.64	80.71	1.6536e-09	2.2159	1.70535	1.89822	0.875397	0.754322	0.810527	UP
ENSMUSG00000079056	36.15	135.83	1.6566e-09	0.139513	0.170742	0.284146	0.972361	0.689744	0.656144	DOWN
ENSMUSG00000037991	32.4	125.53	1.7653e-09	0.105473	0.206531	0.108075	0.691558	0.49327	0.504889	DOWN
ENSMUSG00000094117	0	40.06	1.7755e-09	0	0	0	2.88631	1.84649	2.01868	DOWN
ENSMUSG00000097077	49	151.62	1.7869e-09	0.347056	0.586917	0.523253	1.4037	1.79601	1.47899	DOWN
ENSMUSG00000024331	170.27	36.95	1.8477e-09	0.589837	0.680755	0.610322	0.0541679	0.268564	0.101193	UP
ENSMUSG00000051855	56.54	160.48	1.91e-09	0.282156	0.26602	0.287334	0.919302	0.654748	0.884672	DOWN
ENSMUSG00000024990	67.27	172.3	1.9766e-09	0.890213	1.05191	0.978002	2.50087	2.67219	2.58448	DOWN
ENSMUSG00000048814	109.27	22.3	2.0189e-09	0.299337	0.268874	0.28046	0.0285615	0.0487253	0.101632	UP
ENSMUSG00000020396	4.08	58.39	2.0459e-09	0	0.0505301	0.00900979	0.223651	0.320496	0.339023	DOWN
ENSMUSG00000031629	127.03	284.53	2.0875e-09	0.628855	0.736817	0.485921	1.48319	1.25752	1.55946	DOWN
ENSMUSG00000056947	32	118.64	2.2416e-09	0.306052	0.153873	0.288805	0.874623	0.953956	1.04846	DOWN
ENSMUSG00000076695	0	38.54	2.2621e-09	0	0	0	2.08682	2.21419	2.33636	DOWN
ENSMUSG00000037375	269.75	128.27	2.3715e-09	0.558692	0.577881	0.582054	0.308493	0.302279	0.237609	UP
ENSMUSG00000031170	1.23	49.47	2.3717e-09	0	0	0.0321152	0.566012	0.326401	0.442527	DOWN
ENSMUSG00000040856	29.02	110.81	2.4568e-09	0.0874515	0.132	0.0795146	0.331598	0.40003	0.451749	DOWN
ENSMUSG00000028289	19.76	94.76	2.536e-09	0.0479664	0.0449208	0.0236648	0.159059	0.168824	0.250835	DOWN
ENSMUSG00000020684	20.53	94.24	2.5661e-09	0.0822465	0.0905912	0.125634	0.423242	0.381921	0.613513	DOWN
ENSMUSG00000094872	0	38.13	2.5776e-09	0	0	0	2.32805	1.87787	2.32312	DOWN
ENSMUSG00000096074	0	38.54	2.5835e-09	0	0	0	1.80457	1.61624	2.45614	DOWN
ENSMUSG00000094051	0	37.97	2.7708e-09	0	0	0	2.54491	1.82345	2.17336	DOWN
ENSMUSG00000040016	73.13	189.77	2.7833e-09	0.246429	0.205791	0.297345	0.643878	0.610839	0.761105	DOWN
ENSMUSG00000095130	0	38.07	2.8101e-09	0	0	0	1.93413	1.9537	2.66236	DOWN
ENSMUSG00000029999	34.8	115.27	2.837e-09	0.0952837	0.111948	0.105349	0.335834	0.355729	0.382012	DOWN
ENSMUSG00000051124	89.46	211.91	2.9761e-09	1.20515	0.995565	0.975236	2.3066	2.65891	2.83397	DOWN
ENSMUSG00000032028	25.28	103.83	3.0689e-09	0.145728	0.108239	0.105271	0.609735	0.36221	0.55791	DOWN
ENSMUSG00000028351	108.72	28.07	3.0801e-09	0.34016	0.385284	0.299827	0.104053	0.0591704	0.111076	UP
ENSMUSG00000027474	23.76	99.12	3.2095e-09	0.231222	0.209615	0.134552	1.03169	0.731236	0.728937	DOWN
ENSMUSG00000079625	196.96	83.72	3.765e-09	3.01734	3.08265	3.03454	1.50654	1.3093	1.21376	UP
ENSMUSG00000087187	40.72	132.95	3.9343e-09	0.609483	0.657933	0.532001	1.65243	1.88897	2.54476	DOWN
ENSMUSG00000117613	25.24	119.92	4.1059e-09	0.0738378	0.168683	0.0501285	0.615062	0.37301	0.455432	DOWN
ENSMUSG00000054065	47.44	149.79	4.1847e-09	0.171015	0.290224	0.303525	0.716388	0.992463	0.796392	DOWN
ENSMUSG00000024399	35.9	160.75	4.1967e-09	0.353522	0.279562	0.747712	1.30808	2.00537	3.08209	DOWN
ENSMUSG00000041481	144.03	360.51	4.225e-09	1.69409	1.37101	0.923134	4.54906	2.59531	3.21629	DOWN
ENSMUSG00000006457	16.67	79	4.2506e-09	0.106582	0.104352	0.124044	0.468031	0.55944	0.617957	DOWN
ENSMUSG00000021696	83.95	207.75	4.8244e-09	0.405789	0.392268	0.421455	1.30884	0.911368	0.912453	DOWN
ENSMUSG00000046169	292.11	130.13	4.8628e-09	0.83002	0.758302	0.595291	0.336778	0.272611	0.398642	UP
ENSMUSG00000120927	15.41	75.15	5.335e-09	0.516846	0.357198	0.451141	2.16069	2.09028	2.44719	DOWN
ENSMUSG00000085057	47.35	2.56	5.4858e-09	0.12378	0.103368	0.260578	0.0126212	0.00807427	0.00673656	UP
ENSMUSG00000068696	7.41	62.42	5.7745e-09	0.0117654	0.0806347	0.0308092	0.412981	0.332697	0.332005	DOWN
ENSMUSG00000021572	143.96	306.5	5.9612e-09	0.355397	0.402252	0.268414	0.84979	0.668027	0.748577	DOWN
ENSMUSG00000037568	183.61	70.84	6.2456e-09	0.946078	0.884178	0.650635	0.327157	0.365605	0.300613	UP
ENSMUSG00000094345	0	34.76	6.26e-09	0	0	0	1.84641	2.10705	1.91778	DOWN
ENSMUSG00000051166	153.31	308.8	6.4205e-09	0.256999	0.273429	0.212363	0.55982	0.541485	0.451774	DOWN
ENSMUSG00000015316	48.62	166.54	6.8797e-09	0.113847	0.124578	0.22213	0.699403	0.378743	0.557638	DOWN
ENSMUSG00000039187	164.14	331.96	6.9592e-09	0.474807	0.531282	0.651272	1.29023	1.01346	1.17255	DOWN
ENSMUSG00000016255	79.15	249.72	7.0662e-09	0.850325	0.832531	1.59962	5.05716	2.40613	3.28253	DOWN
ENSMUSG00000096844	0	35.2	7.2804e-09	0	0	0	2.7287	2.04209	1.37401	DOWN
ENSMUSG00000048065	54.73	4.1	7.5605e-09	0.401553	0.327625	0.421903	0.0128898	0	0.0756794	UP
ENSMUSG00000030785	80.57	18.81	8.1412e-09	2.30381	2.19624	2.40783	0.630538	0.537841	0.504826	UP
ENSMUSG00000022797	10827.3	23551	8.273e-09	29.9947	29.4323	42.6381	80.0311	69.8165	80.3365	DOWN
ENSMUSG00000005410	1279.94	2808.17	8.3937e-09	5.88502	5.41818	7.38538	17.0867	12.9147	12.5518	DOWN
ENSMUSG00000001403	570.84	1453.59	8.9044e-09	3.82927	3.60166	5.37009	13.5707	9.86421	10.3865	DOWN
ENSMUSG00000028919	140.85	44.19	9.4549e-09	0.709454	0.51382	0.712577	0.19373	0.156268	0.27874	UP
ENSMUSG00000055963	298.49	148.99	9.8806e-09	1.81982	1.40842	1.64898	0.85621	0.775182	0.892627	UP
ENSMUSG00000023132	32.49	151.57	1.0055e-08	0.758134	0.802454	0.321934	2.61053	1.63598	4.83415	DOWN
ENSMUSG00000046159	36.67	122.32	1.0456e-08	0.145046	0.116191	0.080568	0.351419	0.372868	0.45749	DOWN
ENSMUSG00000044033	215.63	85.11	1.0585e-08	0.351848	0.416828	0.304048	0.10978	0.191184	0.138351	UP
ENSMUSG00000026532	122.53	327.44	1.0593e-08	0.308419	0.254068	0.174523	0.901466	0.426926	0.714359	DOWN
ENSMUSG00000039629	161.9	329.13	1.0835e-08	0.425675	0.38769	0.319714	0.943776	0.762948	0.684631	DOWN
ENSMUSG00000078956	225.13	95.91	1.1108e-08	1.65834	1.69423	1.74821	0.972069	0.68406	0.600376	UP
ENSMUSG00000056900	158.41	53.88	1.1131e-08	0.474705	0.387752	0.352795	0.171623	0.0962579	0.160621	UP
ENSMUSG00000094951	0	33.48	1.1692e-08	0	0	0	1.77134	1.35984	2.59325	DOWN
ENSMUSG00000074227	90.36	217.65	1.1904e-08	0.398145	0.398673	0.359377	1.22343	0.787697	0.879051	DOWN
ENSMUSG00000034435	70.48	14.53	1.2207e-08	0.482418	0.452081	0.439136	0.107514	0.0840658	0.102019	UP
ENSMUSG00000064225	23.61	102.54	1.2654e-08	0.0689811	0.0482412	0.0473092	0.352309	0.161185	0.227934	DOWN
ENSMUSG00000060275	101.93	235.48	1.3274e-08	0.547194	0.523568	0.721873	1.70838	1.24807	1.34045	DOWN
ENSMUSG00000096410	0	32.84	1.3449e-08	0	0	0	1.58802	2.14472	1.17724	DOWN
ENSMUSG00000079654	46.69	4.38	1.3568e-08	0.235681	0.319499	0.242644	0.0104751	0.0335067	0.0335466	UP
ENSMUSG00000095210	0	34.58	1.3676e-08	0	0	0	2.76846	1.38367	0.923545	DOWN
ENSMUSG00000044201	139.96	297.14	1.3791e-08	0.67886	0.434898	0.545007	1.38738	1.1385	1.12822	DOWN
ENSMUSG00000103939	0	34.02	1.3934e-08	0	0	0	3.13781	1.29509	1.40468	DOWN
ENSMUSG00000048148	18.43	86.93	1.4231e-08	0.0409972	0.0167247	0.0313122	0.137687	0.115551	0.181751	DOWN
ENSMUSG00000094164	0	33.05	1.4514e-08	0	0	0	1.80197	1.2516	2.69305	DOWN
ENSMUSG00000008843	0.69	55.28	1.5359e-08	0	0.0378289	0	1.49017	0.642687	1.00093	DOWN
ENSMUSG00000095200	0	32.28	1.5552e-08	0	0	0	1.19716	2.06196	1.76949	DOWN
ENSMUSG00000050164	17.98	80.89	1.5806e-08	0.150666	0.22127	0.106854	0.807976	0.668309	0.75797	DOWN
ENSMUSG00000039013	34.25	119.11	1.609e-08	0.332468	0.144672	0.238611	0.934884	0.778328	0.868116	DOWN
ENSMUSG00000023328	70.68	183.62	1.7396e-08	0.365622	0.218275	0.307465	0.939056	0.716947	0.746677	DOWN
ENSMUSG00000034923	40.29	141.99	1.888e-08	0.487776	0.530632	1.04076	3.16282	1.92322	2.44031	DOWN
ENSMUSG00000034987	137.11	281.57	1.9774e-08	0.416776	0.550874	0.37895	0.924116	0.970561	0.973644	DOWN
ENSMUSG00000025194	10.07	59.27	2.0089e-08	0.0193277	0.028385	0.0210883	0.140292	0.136635	0.143056	DOWN
ENSMUSG00000036587	39.33	136.3	2.0971e-08	0.437644	0.359929	0.175724	1.28964	0.912389	1.29571	DOWN
ENSMUSG00000040187	217.05	96.05	2.175e-08	0.796849	0.705704	0.720841	0.411237	0.281159	0.32841	UP
ENSMUSG00000040280	2982.35	1152.24	2.3034e-08	54.008	58.6652	46.0905	18.5668	27.9309	17.1902	UP
ENSMUSG00000094087	0	31.98	2.3152e-08	0	0	0	1.57784	2.8003	1.14101	DOWN
ENSMUSG00000097084	43.41	3.48	2.3605e-08	0.373397	0.276053	0.286019	0.0132091	0.0507022	0.0141007	UP
ENSMUSG00000028572	75.76	205.46	2.4051e-08	0.163556	0.235348	0.131948	0.567014	0.568846	0.359964	DOWN
ENSMUSG00000009628	90.89	207.14	2.4215e-08	0.173525	0.218135	0.158945	0.45675	0.463247	0.382534	DOWN
ENSMUSG00000033595	52.7	6.03	2.6121e-08	0.206183	0.258806	0.323026	0.00916401	0.0351756	0.0489131	UP
ENSMUSG00000035539	83.57	207.18	2.6525e-08	0.311611	0.316531	0.292396	0.567151	0.889796	0.908153	DOWN
ENSMUSG00000034040	128.19	267.53	2.7213e-08	0.291498	0.298273	0.2047	0.567965	0.549279	0.602249	DOWN
ENSMUSG00000040084	869.7	1942.5	3.0099e-08	3.42827	3.59258	4.8401	10.9323	8.28779	8.27088	DOWN
ENSMUSG00000031202	82.32	18.76	3.0479e-08	0.472748	0.551867	0.386197	0.147082	0.114258	0.0728979	UP
ENSMUSG00000019851	43.42	131.67	3.1939e-08	0.475198	0.434238	0.387135	1.77554	1.12418	1.18218	DOWN
ENSMUSG00000054641	189.3	913.92	3.2844e-08	0.593661	0.364564	0.922931	3.693	2.38399	3.33779	DOWN
ENSMUSG00000039347	105.53	33.08	3.3293e-08	0.848416	0.881519	0.85391	0.225098	0.326409	0.288351	UP
ENSMUSG00000006567	21.83	99.9	3.4175e-08	0.047532	0.0651523	0.0829788	0.428436	0.16867	0.331291	DOWN
ENSMUSG00000093880	26.28	101.66	3.4472e-08	0.44617	0.451395	0.207706	1.18586	1.56676	1.67871	DOWN
ENSMUSG00000054690	33.61	121.27	3.4512e-08	0.0990828	0.186557	0.0765075	0.379831	0.456404	0.518297	DOWN
ENSMUSG00000040502	226.79	101.01	3.5499e-08	1.45248	1.56164	1.33893	0.588253	0.865558	0.558886	UP
ENSMUSG00000117465	113.93	259.61	3.6604e-08	1.96895	1.36478	2.28139	4.10765	3.94174	5.2071	DOWN
ENSMUSG00000076526	0	29.49	3.6733e-08	0	0	0	1.80197	1.18573	2.14345	DOWN
ENSMUSG00000022181	7.56	69.23	3.7108e-08	0.0115934	0.102157	0.0101196	0.401918	0.30212	0.471954	DOWN
ENSMUSG00000000320	186.9	908.06	3.8313e-08	0.625708	0.676841	1.36541	5.37488	3.29584	4.76664	DOWN
ENSMUSG00000045930	8.04	56.08	4.0598e-08	0.0180381	0.052982	0.0314899	0.254045	0.195028	0.292055	DOWN
ENSMUSG00000021130	137.05	281.99	4.1503e-08	0.299705	0.411309	0.281728	0.712656	0.769801	0.637524	DOWN
ENSMUSG00000005950	101.01	25.81	4.1536e-08	1.05862	0.581435	0.818868	0.171566	0.305413	0.175184	UP
ENSMUSG00000020838	98.48	541.1	4.1928e-08	0.459483	0.236069	0.571823	3.25289	1.65976	2.31077	DOWN
ENSMUSG00000090326	28.82	0	4.4919e-08	0.128966	0.273579	0.181364	0	0	0	UP
ENSMUSG00000032281	54.19	5.33	4.6345e-08	0.274536	0.30239	0.299543	0	0.0253699	0.0635002	UP
ENSMUSG00000086763	75.02	17.94	4.7662e-08	0.644472	0.70986	0.782285	0.157095	0.167501	0.204967	UP
ENSMUSG00000056399	48.29	180.45	4.9709e-08	0.506878	0.430102	1.37156	3.7927	2.22962	2.92321	DOWN
ENSMUSG00000076525	0	28.07	5.2055e-08	0	0	0	1.42542	1.8238	1.26803	DOWN
ENSMUSG00000001604	250.15	113.74	5.2087e-08	3.90175	2.83985	3.67562	1.30161	1.97561	1.63468	UP
ENSMUSG00000051262	50.98	6.29	5.2167e-08	0.381479	0.302661	0.26409	0.0456037	0.0145873	0.0608526	UP
ENSMUSG00000018169	132.29	266.23	5.2335e-08	0.813195	0.838831	1.06472	2.08292	1.79549	1.79359	DOWN
ENSMUSG00000060962	35.4	119.35	5.4493e-08	0.253902	0.359072	0.328331	1.30403	1.27222	0.722131	DOWN
ENSMUSG00000015452	43.22	133.12	5.5008e-08	0.433249	0.499594	0.243711	1.17655	1.46267	1.12236	DOWN
ENSMUSG00000031443	1567.7	642.5	5.6734e-08	15.4127	20.54	13.2016	6.2562	8.37357	6.27842	UP
ENSMUSG00000025889	17.64	84.41	6.0865e-08	0.213528	0.0671977	0.0998477	0.713817	0.482028	0.691446	DOWN
ENSMUSG00000107480	18.95	92.08	6.1955e-08	0.322737	0.34346	0.0857372	1.36209	1.52492	0.908771	DOWN
ENSMUSG00000034917	99.41	211.84	6.2336e-08	0.538359	0.445584	0.576498	1.14965	1.20631	1.09374	DOWN
ENSMUSG00000046997	323.39	157.71	6.3008e-08	1.29176	1.72832	1.18372	0.589665	0.830931	0.706026	UP
ENSMUSG00000112758	91.07	19.93	6.3272e-08	0.731206	1.47726	0.780083	0.14083	0.257413	0.279196	UP
ENSMUSG00000087289	36.54	116.49	6.9387e-08	0.428694	0.244839	0.249464	1.16109	0.891353	0.999834	DOWN
ENSMUSG00000098318	41.42	139.08	7.0845e-08	0.113979	0.0557968	0.164157	0.402548	0.334943	0.424449	DOWN
ENSMUSG00000072421	15.98	74.01	7.3977e-08	1.63967	1.07024	0.817844	7.03782	5.45481	4.47885	DOWN
ENSMUSG00000027556	31.68	323.55	7.556e-08	0.198202	0.38811	0.893861	6.57063	3.66318	5.44019	DOWN
ENSMUSG00000036570	107.87	246.09	7.6323e-08	0.697788	1.26482	0.91362	1.97776	2.4364	2.39044	DOWN
ENSMUSG00000096805	0.62	46.64	8.1919e-08	0	0	0.102522	3.15568	3.32128	1.57568	DOWN
ENSMUSG00000050666	52.4	135.97	8.6012e-08	0.390484	0.316143	0.406389	1.00878	0.957632	1.02825	DOWN
ENSMUSG00000078566	6775.84	2653.78	8.7006e-08	56.1603	71.1216	47.0905	22.0851	29.5795	19.248	UP
ENSMUSG00000051041	0	26.46	8.863e-08	0	0	0	0.328678	0.257749	0.362183	DOWN
ENSMUSG00000054474	212.69	96.63	9.0789e-08	1.98129	1.90253	1.84582	0.998935	1.03517	0.669784	UP
ENSMUSG00000068227	191.5	81.77	9.6338e-08	0.97127	0.814424	0.818416	0.487575	0.34658	0.3203	UP
ENSMUSG00000007097	0.62	45.36	9.7873e-08	0	0	0.00511298	0.180226	0.0876915	0.121939	DOWN
ENSMUSG00000106478	3.58	42.5	1.0054e-07	0	0.336362	0.359851	2.73934	3.35254	2.47926	DOWN
ENSMUSG00000018821	313.12	152.44	1.025e-07	4.73633	4.19636	5.83739	2.16811	3.18092	2.11388	UP
ENSMUSG00000075269	4.57	43.55	1.0435e-07	0.0808355	0.039572	0.141118	0.963322	0.739532	0.878772	DOWN
ENSMUSG00000039814	46.3	131.63	1.0871e-07	0.159289	0.21444	0.278079	0.681649	0.684478	0.557261	DOWN
ENSMUSG00000028020	57.59	9.39	1.0924e-07	0.221408	0.190762	0.309217	0.0307029	0.0294628	0.061454	UP
ENSMUSG00000031273	95.77	27.79	1.1025e-07	0.263706	0.258188	0.178278	0.0761844	0.0774079	0.0574074	UP
ENSMUSG00000083411	226.73	456.09	1.1795e-07	9.26696	16.6339	12.1852	23.9919	23.517	31.877	DOWN
ENSMUSG00000032586	140.22	305.43	1.2516e-07	0.397099	0.363084	0.54141	1.26288	0.909817	0.771229	DOWN
ENSMUSG00000055254	13.55	64.66	1.2631e-07	0.0170956	0.0135995	0.0102591	0.0638971	0.0805702	0.0583248	DOWN
ENSMUSG00000095889	4.84	45.06	1.3501e-07	0.17618	0.114995	0.512609	2.7994	2.40956	2.5537	DOWN
ENSMUSG00000039131	80.88	18.2	1.4489e-07	0.34901	0.499417	0.379629	0.139609	0.0476338	0.0993551	UP
ENSMUSG00000054863	91.42	24.86	1.4628e-07	0.723016	0.589905	0.51973	0.110583	0.235814	0.170513	UP
ENSMUSG00000022755	17.48	73.75	1.498e-07	0.114602	0.089763	0.17339	0.542976	0.601533	0.508943	DOWN
ENSMUSG00000034796	0.96	36.66	1.51e-07	0	0.003831	0.00683089	0.169564	0.14319	0.108606	DOWN
ENSMUSG00000047146	25.27	98.44	1.5563e-07	0.0520094	0.023502	0.0197887	0.108645	0.149362	0.127084	DOWN
ENSMUSG00000033900	189.07	79.46	1.6247e-07	0.497482	0.477996	0.67698	0.187463	0.280974	0.251576	UP
ENSMUSG00000105651	24.97	0	1.6878e-07	0.394718	0.751447	0.401961	0	0	0	UP
ENSMUSG00000106373	22.86	85.5	1.7248e-07	0.325559	0.452956	0.329041	1.33655	1.8241	1.14142	DOWN
ENSMUSG00000103847	234.67	111.86	1.8568e-07	7.5462	10.4214	8.38959	4.99125	4.22812	3.82159	UP
ENSMUSG00000028730	14.14	69.06	1.8772e-07	0.0564038	0.0502033	0.0984667	0.435521	0.358226	0.246692	DOWN
ENSMUSG00000033207	163.02	53.09	1.9456e-07	0.745121	1.28981	0.712834	0.21182	0.284241	0.430178	UP
ENSMUSG00000063130	0.62	41.74	1.9478e-07	0	0	0.0253238	0.729194	0.402151	0.644207	DOWN
ENSMUSG00000049281	178.61	373.63	1.971e-07	0.634131	0.436082	0.836863	1.16463	1.39385	1.57501	DOWN
ENSMUSG00000048721	15.25	69.65	2.0057e-07	0.0900133	0.141008	0.15714	0.756738	0.44918	0.632931	DOWN
ENSMUSG00000032080	24.44	0	2.0133e-07	0.158999	0.289104	0.337051	0	0	0	UP
ENSMUSG00000114585	31.74	99.98	2.0851e-07	0.163911	0.121577	0.160416	0.421878	0.468181	0.565243	DOWN
ENSMUSG00000014776	255.33	125.17	2.1756e-07	1.50574	1.84914	1.33131	0.821261	0.683732	0.876699	UP
ENSMUSG00000028773	164.5	68.56	2.1883e-07	4.80887	3.4331	3.4105	1.7583	1.61091	1.66844	UP
ENSMUSG00000025916	8.85	52.65	2.2071e-07	0.135345	0.132513	0.0708834	0.821121	0.555322	0.713762	DOWN
ENSMUSG00000037904	86.31	185.95	2.2342e-07	0.489234	0.510929	0.59216	1.10244	1.22972	1.22514	DOWN
ENSMUSG00000037334	35.05	2.3	2.2674e-07	0.526539	0.878296	0.527691	0.0338037	0.0432512	0.0541283	UP
ENSMUSG00000041957	149.51	61.65	2.2755e-07	0.542246	0.613735	0.469955	0.20665	0.243082	0.245506	UP
ENSMUSG00000066364	36.77	113.73	2.3108e-07	0.358488	0.233991	0.443295	1.20828	0.905496	1.20692	DOWN
ENSMUSG00000038473	98.13	212.24	2.3542e-07	0.261608	0.309032	0.218423	0.645702	0.636966	0.489343	DOWN
ENSMUSG00000076541	0	25.32	2.3544e-07	0	0	0	2.14583	0.638499	1.4916	DOWN
ENSMUSG00000030249	5.43	44.32	2.5171e-07	0.0147711	0.014462	0.00859551	0.10455	0.0737099	0.141218	DOWN
ENSMUSG00000049670	196.15	85.8	2.5672e-07	1.73454	1.25224	1.87343	0.842772	0.748018	0.615985	UP
ENSMUSG00000062148	2.62	44.65	2.6452e-07	0	0.0854252	0.076159	0.680581	0.387018	1.77594	DOWN
ENSMUSG00000038530	42.27	118.31	2.676e-07	0.34599	0.23452	0.214889	0.743905	0.789488	0.775653	DOWN
ENSMUSG00000102975	40.39	121.66	2.6774e-07	0.315471	0.26944	0.181625	0.62828	0.997397	0.770052	DOWN
ENSMUSG00000076665	0	24.35	2.6973e-07	0	0	0	2.01784	1.25941	0.788067	DOWN
ENSMUSG00000036098	86.31	23.61	2.9043e-07	0.180563	0.169713	0.237463	0.0479912	0.0427157	0.0757325	UP
ENSMUSG00000052392	96.7	20.32	2.9081e-07	0.38607	0.299369	0.159059	0.0562137	0.102749	0.0257178	UP
ENSMUSG00000023908	107.07	232.59	2.9225e-07	0.492269	0.692482	0.528467	1.60851	1.12942	1.12553	DOWN
ENSMUSG00000026163	0.71	42.2	3.0978e-07	0.00429349	0	0	0.13024	0.0380892	0.0973224	DOWN
ENSMUSG00000027221	170.12	72.74	3.0986e-07	1.42292	1.06933	1.20846	0.513293	0.673807	0.455432	UP
ENSMUSG00000032380	30.3	99.01	3.1357e-07	0.104888	0.205387	0.117712	0.480505	0.47079	0.499077	DOWN
ENSMUSG00000096953	17.07	71.43	3.1356e-07	0.278555	0.21212	0.256651	0.791329	1.30422	1.14542	DOWN
ENSMUSG00000060445	53.45	137.04	3.1395e-07	0.183089	0.1522	0.186951	0.380239	0.528647	0.479417	DOWN
ENSMUSG00000057346	207.89	98	3.2655e-07	0.685601	0.661084	0.689115	0.408143	0.322542	0.265901	UP
ENSMUSG00000020875	62.49	12.62	3.7894e-07	0.536548	0.368508	0.510279	0.131872	0.0532826	0.111138	UP
ENSMUSG00000022306	215.73	87.28	3.7943e-07	0.503653	0.33227	0.483022	0.243549	0.119852	0.189992	UP
ENSMUSG00000056856	55.55	11.02	3.9454e-07	0.167961	0.199915	0.149483	0.0285433	0.0474768	0.0304701	UP
ENSMUSG00000115816	35.98	110.14	3.9555e-07	0.0801497	0.12841	0.162181	0.429423	0.408039	0.340437	DOWN
ENSMUSG00000079597	90.59	206.36	3.9629e-07	0.774926	1.008	1.05327	1.69825	2.33247	2.66301	DOWN
ENSMUSG00000102091	89.81	207.34	4.1199e-07	0.358892	0.326578	0.386976	0.644056	1.12372	0.800819	DOWN
ENSMUSG00000030559	80.54	181.29	4.1441e-07	0.784263	0.972612	1.2208	2.413	2.44962	2.09215	DOWN
ENSMUSG00000041431	918.22	1866.09	4.514e-07	3.91535	3.5702	5.20961	10.2735	8.80289	7.70175	DOWN
ENSMUSG00000031297	79.84	23.44	4.6686e-07	0.414004	0.378674	0.437451	0.118031	0.151019	0.105839	UP
ENSMUSG00000050157	169.21	4.28	4.8164e-07	3.05503	2.66241	2.315	0.174579	0.0372284	0	UP
ENSMUSG00000002771	87.04	25.82	5.0902e-07	0.266254	0.236433	0.25943	0.104648	0.0583644	0.0716101	UP
ENSMUSG00000013611	0	22.54	5.2247e-07	0	0	0	0.127826	0.101246	0.233923	DOWN
ENSMUSG00000055653	720.19	1738.68	5.2711e-07	5.05747	6.71473	3.83262	11.6821	14.4032	12.9954	DOWN
ENSMUSG00000028005	156.56	564.48	5.4802e-07	0.766362	0.71949	0.838462	3.72591	1.61818	3.34123	DOWN
ENSMUSG00000016349	41.05	4.8	5.5671e-07	0.316515	0.426101	0.405782	0.0342903	0.0219369	0.0823613	UP
ENSMUSG00000113010	53.61	133.25	5.6034e-07	0.252237	0.350337	0.286734	0.691427	0.819619	0.781518	DOWN
ENSMUSG00000041378	1.85	39.66	5.7843e-07	0	0	0.0762397	0.454201	0.290571	0.942786	DOWN
ENSMUSG00000021714	112.05	243.66	6.184e-07	0.279779	0.435965	0.533138	1.04507	0.834626	0.936972	DOWN
ENSMUSG00000111977	63.96	14.47	6.3191e-07	0.779953	0.703026	0.756444	0.107299	0.164744	0.251992	UP
ENSMUSG00000046341	50.02	124.11	6.4616e-07	2.15292	2.28726	2.03916	5.99478	5.13041	5.55184	DOWN
ENSMUSG00000056145	220.57	669.42	6.5924e-07	0.810604	0.56171	0.936944	2.97701	1.68287	2.60607	DOWN
ENSMUSG00000060314	107.34	36.61	6.6264e-07	0.502757	0.423752	0.400683	0.109882	0.164832	0.19415	UP
ENSMUSG00000030742	40.2	123.32	6.8343e-07	0.18624	0.277161	0.383651	1.188	0.702187	0.806408	DOWN
ENSMUSG00000027715	1236.16	2682.12	7.0258e-07	4.86676	5.37289	7.41207	15.5681	11.947	12.2237	DOWN
ENSMUSG00000021391	47.69	123.29	7.2188e-07	0.313537	0.440786	0.329817	1.09393	0.944998	0.870254	DOWN
ENSMUSG00000001020	193.55	95.69	7.3264e-07	6.17685	6.15127	6.99368	3.4568	3.05299	3.39624	UP
ENSMUSG00000063142	61.77	10.5	7.3545e-07	0.0509983	0.087974	0.0731319	0.0189429	0.00269301	0.0157279	UP
ENSMUSG00000095332	110.04	233.83	7.5967e-07	1.23638	1.20058	0.716518	2.20461	2.57352	2.17528	DOWN
ENSMUSG00000120450	5.97	44.78	7.6594e-07	0.0594036	0.0387737	0.0691357	0.343232	0.64776	0.311442	DOWN
ENSMUSG00000086712	138.98	59.26	7.7923e-07	1.25297	1.00525	1.16204	0.497723	0.540339	0.474969	UP
ENSMUSG00000100182	6.07	43.41	7.9484e-07	0.0166952	0.0544863	0.024288	0.265278	0.222164	0.221399	DOWN
ENSMUSG00000094509	0	21.3	7.9533e-07	0	0	0	0.81437	1.10709	1.73869	DOWN
ENSMUSG00000049971	24.44	88.28	8.0398e-07	0.113	0.0645372	0.147952	0.506005	0.396808	0.317999	DOWN
ENSMUSG00000043635	1.75	31.65	8.0649e-07	0.00759228	0.0111501	0	0.111863	0.138918	0.101854	DOWN
ENSMUSG00000036196	17.95	78.33	8.3015e-07	0.121355	0.0721381	0.0264819	0.308021	0.350852	0.336834	DOWN
ENSMUSG00000027875	3.13	40.1	8.4921e-07	0.00626536	0	0.0492198	0.282369	0.187591	0.266649	DOWN
ENSMUSG00000072601	0	26.36	8.611e-07	0	0	0	0.83208	0.0626253	1.28012	DOWN
ENSMUSG00000032262	25.59	85.06	8.8886e-07	0.163487	0.133389	0.196218	0.661238	0.445683	0.59243	DOWN
ENSMUSG00000040938	120.86	44.76	9.3442e-07	0.976577	1.09838	0.683351	0.370735	0.375899	0.313622	UP
ENSMUSG00000101581	95.83	27.64	9.4193e-07	1.0741	0.7457	0.826754	0.228499	0.41147	0.153582	UP
ENSMUSG00000076671	0	21.08	9.5106e-07	0	0	0	1.69197	0.63672	1.22183	DOWN
ENSMUSG00000018865	39.97	3.85	1.0046e-06	0.311821	0.393672	0.222042	0.0568957	0.0363985	0	UP
ENSMUSG00000028601	66.91	151.42	1.026e-06	0.540788	0.511823	0.652988	1.25768	1.47924	1.26752	DOWN
ENSMUSG00000070524	54.63	10.19	1.0302e-06	0.818742	0.974506	0.686632	0.0834825	0.142419	0.2525	UP
ENSMUSG00000024027	32.6	2.56	1.0428e-06	0.124154	0.0729334	0.130044	0.0122975	0.00786724	0.00656383	UP
ENSMUSG00000076547	0	23.53	1.0476e-06	0	0	0	2.45117	0.30156	1.0064	DOWN
ENSMUSG00000097899	9.92	53.45	1.0841e-06	0.220329	0.359532	0.106844	1.27306	1.11305	1.44959	DOWN
ENSMUSG00000058254	16.21	64.56	1.1855e-06	0.0466688	0.0514038	0.035644	0.149151	0.200539	0.202397	DOWN
ENSMUSG00000062588	13.55	59.08	1.2592e-06	0.341841	0.401626	0.56693	2.16279	2.12282	1.64462	DOWN
ENSMUSG00000120788	95.1	214.58	1.3154e-06	1.41682	1.82701	1.40261	2.77039	3.25725	4.82775	DOWN
ENSMUSG00000057123	1.23	31.54	1.3351e-06	0	0	0.0125253	0.136803	0.119343	0.076338	DOWN
ENSMUSG00000078815	30.36	1.05	1.3405e-06	0.417057	0.214373	0.263927	0.00903654	0.0231242	0	UP
ENSMUSG00000052234	1.54	34.69	1.3432e-06	0	0	0.0328691	0.202347	0.150328	0.411108	DOWN
ENSMUSG00000028197	12.97	56.9	1.3565e-06	0.0270477	0.0344262	0.0377747	0.147685	0.173964	0.130128	DOWN
ENSMUSG00000087113	11.98	56.46	1.379e-06	0.133562	0.348712	0.272026	1.15758	1.20956	1.3181	DOWN
ENSMUSG00000028755	167.31	76.58	1.4116e-06	2.92765	3.47086	3.02484	1.29458	1.85516	1.32669	UP
ENSMUSG00000072419	20.24	0	1.4178e-06	0.252714	0.148456	0.080882	0	0	0	UP
ENSMUSG00000025081	19.18	0	1.4185e-06	0.0833156	0.0593252	0.062807	0	0	0	UP
ENSMUSG00000030000	5.51	133.14	1.42e-06	0.0121983	0	0.0195205	0.375313	0.180359	0.238884	DOWN
ENSMUSG00000090231	15.1	62.11	1.4415e-06	0.0802632	0.135735	0.0955357	0.518566	0.372205	0.438807	DOWN
ENSMUSG00000105954	107.99	30.39	1.4751e-06	1.87691	1.75703	1.39399	0.856162	0.310376	0.304652	UP
ENSMUSG00000029769	90.83	27.47	1.5108e-06	0.437375	0.294691	0.476189	0.0937487	0.114735	0.169696	UP
ENSMUSG00000052430	83.49	25.08	1.5687e-06	0.314624	0.284345	0.217287	0.0898956	0.107352	0.0575783	UP
ENSMUSG00000095285	0	19.63	1.624e-06	0	0	0	0.555618	1.0937	1.18625	DOWN
ENSMUSG00000022840	64.01	153.86	1.6255e-06	0.218067	0.168555	0.13274	0.494875	0.340456	0.459259	DOWN
ENSMUSG00000039706	10.24	59.63	1.6417e-06	0.0247159	0.0302484	0.124049	0.37487	0.363156	0.343007	DOWN
ENSMUSG00000037451	8.56	50.96	1.6723e-06	0.0760629	0.148942	0.037939	0.423793	0.494037	0.703735	DOWN
ENSMUSG00000104350	42.48	115.01	1.721e-06	0.263043	0.437036	0.257434	0.877373	0.822048	0.988222	DOWN
ENSMUSG00000027776	17.39	68.98	1.8072e-06	0.151139	0.136594	0.284146	0.927018	0.760652	0.666901	DOWN
ENSMUSG00000095429	0	19.08	1.8211e-06	0	0	0	1.41707	1.10082	0.756365	DOWN
ENSMUSG00000012705	6.48	44.44	1.829e-06	0.0913814	0.102251	0.0455796	0.656228	0.318481	0.724682	DOWN
ENSMUSG00000053310	62.68	323.25	1.8392e-06	0.865379	0.375021	1.27545	5.39769	3.53965	4.51514	DOWN
ENSMUSG00000075012	65.59	14.98	1.8488e-06	0.460406	0.283342	0.47651	0.102608	0.138579	0.0486821	UP
ENSMUSG00000096078	0	21.03	1.854e-06	0	0	0	2.12682	0.846602	0.403624	DOWN
ENSMUSG00000050108	9.27	51.55	1.9918e-06	0.0651395	0.0425176	0.082129	0.53947	0.288939	0.267854	DOWN
ENSMUSG00000095975	19.17	0	1.9919e-06	0.248927	0.178101	0.0919267	0	0	0	UP
ENSMUSG00000039903	61.58	147.57	2.0016e-06	0.259965	0.371182	0.31201	0.605522	0.834813	0.901949	DOWN
ENSMUSG00000031125	163.1	77.17	2.0843e-06	3.36828	2.94234	2.99289	1.31105	1.61037	1.64214	UP
ENSMUSG00000028587	84.99	175.28	2.0939e-06	0.533249	0.394469	0.496489	1.00136	1.0644	0.981244	DOWN
ENSMUSG00000009596	18.24	0	2.1834e-06	0.183635	0.161813	0.128232	0	0	0	UP
ENSMUSG00000027386	24.58	78.33	2.2855e-06	0.140485	0.125042	0.178365	0.525774	0.439037	0.502185	DOWN
ENSMUSG00000093726	27.27	83.84	2.2978e-06	0.224287	0.282335	0.316967	0.860864	1.00671	0.760872	DOWN
ENSMUSG00000045629	101.48	38.77	2.3095e-06	0.366375	0.337813	0.316694	0.126398	0.14989	0.128348	UP
ENSMUSG00000046080	22.02	88.86	2.3249e-06	0.0876352	0.116445	0.185772	0.802932	0.2846	0.544395	DOWN
ENSMUSG00000121272	34.51	95.07	2.3329e-06	0.373721	0.388769	0.377181	0.971707	1.06197	1.22099	DOWN
ENSMUSG00000096515	0	18.32	2.3347e-06	0	0	0	1.21463	0.841805	1.08052	DOWN
ENSMUSG00000052180	175.62	81.01	2.389e-06	1.97091	2.58256	2.80689	1.39994	1.06814	1.0557	UP
ENSMUSG00000042604	65.89	17.94	2.452e-06	0.298554	0.250549	0.245708	0.0887163	0.0567554	0.0789208	UP
ENSMUSG00000029503	8.8	53.27	2.5083e-06	0.0160163	0.078406	0.104852	0.31927	0.577229	0.35564	DOWN
ENSMUSG00000032125	19.73	67.66	2.5105e-06	0.0699801	0.0723222	0.0746579	0.245976	0.262986	0.26258	DOWN
ENSMUSG00000000673	49.49	126.71	2.5485e-06	0.237792	0.159522	0.219093	0.450352	0.507853	0.676313	DOWN
ENSMUSG00000106019	127.26	254.44	2.5743e-06	1.90311	1.24607	1.13167	2.93802	3.33707	2.60812	DOWN
ENSMUSG00000055717	29.85	95.27	2.6349e-06	0.100429	0.2704	0.158887	0.565769	0.619484	0.569117	DOWN
ENSMUSG00000084799	56.78	141.32	2.6523e-06	0.183301	0.364369	0.344239	0.799146	0.696034	0.806839	DOWN
ENSMUSG00000103254	0	19.55	2.6687e-06	0	0	0	1.78143	0.390739	1.19535	DOWN
ENSMUSG00000076540	0	19.66	2.6815e-06	0	0	0	1.79679	1.24801	0.383616	DOWN
ENSMUSG00000050587	5.85	44.01	2.7092e-06	0.0222796	0.0436267	0.00777888	0.169925	0.123531	0.280338	DOWN
ENSMUSG00000038725	2	32.5	2.7119e-06	0	0.00435514	0.00194136	0.0559012	0.0172645	0.032924	DOWN
ENSMUSG00000075324	39.63	109.3	2.7668e-06	0.0661668	0.095149	0.0703892	0.168456	0.270566	0.223827	DOWN
ENSMUSG00000023232	35.43	3.22	2.7726e-06	0.382217	0.25238	0.256039	0.0154077	0.0689986	0	UP
ENSMUSG00000096577	0	18.17	2.8841e-06	0	0	0	1.14457	0.63672	1.27496	DOWN
ENSMUSG00000001333	104.23	34.68	2.9536e-06	0.720232	0.8744	0.528084	0.237205	0.167723	0.326516	UP
ENSMUSG00000050147	26.89	89.44	3.0426e-06	0.289306	0.171974	0.324678	1.21788	0.653093	0.841237	DOWN
ENSMUSG00000021640	167.55	80.85	3.1236e-06	0.52873	0.634324	0.601269	0.309802	0.255999	0.316935	UP
ENSMUSG00000009378	130.18	288.23	3.2602e-06	0.805738	0.440416	0.573863	1.94504	1.03054	1.20739	DOWN
ENSMUSG00000020098	68.45	19.16	3.3052e-06	1.81657	1.67975	1.38743	0.590406	0.503609	0.326802	UP
ENSMUSG00000028766	32.56	94.98	3.3279e-06	0.173777	0.105087	0.191837	0.496134	0.527106	0.401947	DOWN
ENSMUSG00000067321	19.59	73.18	3.343e-06	0.684566	1.93625	1.59344	4.68056	6.15739	5.48913	DOWN
ENSMUSG00000024912	65.34	16.31	3.3991e-06	0.740163	0.496353	0.637218	0.210903	0.191141	0.0844274	UP
ENSMUSG00000006386	39.45	100.97	3.4198e-06	0.148736	0.171322	0.168012	0.439807	0.426894	0.429021	DOWN
ENSMUSG00000028150	18.77	0	3.471e-06	0.0405426	0.0850592	0.181998	0	0	0	UP
ENSMUSG00000027560	81.68	27.58	3.5003e-06	0.932717	0.936029	0.82432	0.323353	0.362009	0.258885	UP
ENSMUSG00000032739	2.96	33.38	3.5716e-06	0.0334899	0	0.0365405	0.18141	0.343524	0.294357	DOWN
ENSMUSG00000031461	28.33	2.27	3.6467e-06	0.0721794	0.0615504	0.0528416	0.00605396	0.00516396	0.00430842	UP
ENSMUSG00000103529	0	19.49	3.7348e-06	0	0	0	0.242914	0.0376733	0.204306	DOWN
ENSMUSG00000090698	33.18	90.43	3.7703e-06	0.173365	0.192368	0.176546	0.485823	0.544702	0.502578	DOWN
ENSMUSG00000040963	16.33	61.24	3.7943e-06	0.209535	0.166685	0.228622	0.919368	0.682553	0.751217	DOWN
ENSMUSG00000076655	0	17.92	3.9649e-06	0	0	0	1.42404	0.552132	0.64492	DOWN
ENSMUSG00000121270	4.64	36.4	4.219e-06	0.019868	0.0583567	0.0520267	0.490756	0.286417	0.284919	DOWN
ENSMUSG00000093955	0	17.85	4.3734e-06	0	0	0	1.33529	0.412391	1.0322	DOWN
ENSMUSG00000028713	6.82	40.88	4.385e-06	0.0548219	0.0894579	0.0319017	0.372193	0.334363	0.388863	DOWN
ENSMUSG00000027379	566.55	1261.37	4.3934e-06	2.05658	2.18944	3.33027	6.71996	5.49437	5.28833	DOWN
ENSMUSG00000028125	144.01	62.09	4.41e-06	0.250333	0.171231	0.276878	0.102537	0.0969698	0.112632	UP
ENSMUSG00000074340	31.59	90.72	4.4849e-06	0.196811	0.204027	0.116211	0.506709	0.481429	0.551625	DOWN
ENSMUSG00000096672	0	17.61	4.6865e-06	0	0	0	0.81437	1.62808	0.597673	DOWN
ENSMUSG00000030472	10.31	48.22	4.6907e-06	0.0941713	0.0922007	0.118733	0.435295	0.452524	0.59053	DOWN
ENSMUSG00000042320	49.64	124.43	4.7582e-06	0.250741	0.245495	0.237104	0.769663	0.44025	0.695959	DOWN
ENSMUSG00000024972	0	16.75	4.8111e-06	0	0	0	0.109524	0.13189	0.123794	DOWN
ENSMUSG00000035112	34.73	103.78	4.834e-06	0.213684	0.170289	0.104104	0.478072	0.374725	0.65747	DOWN
ENSMUSG00000052544	6.79	46.77	4.872e-06	0.00458373	0.0314147	0.00800203	0.109249	0.071162	0.133588	DOWN
ENSMUSG00000059921	37.59	102.89	4.9035e-06	0.0344718	0.0358598	0.0441939	0.0942979	0.0907879	0.139533	DOWN
ENSMUSG00000043811	64.86	14.64	5.0161e-06	0.744537	0.51027	0.696307	0.212023	0.0471791	0.196813	UP
ENSMUSG00000028681	11.92	51.95	5.0768e-06	0.0276037	0.0405391	0.048189	0.206344	0.156878	0.162811	DOWN
ENSMUSG00000041343	154.59	74.56	5.102e-06	0.606385	0.554116	0.606927	0.294309	0.336217	0.254333	UP
ENSMUSG00000051504	9.24	48.97	5.1239e-06	0.0609312	0.0715875	0.0265926	0.411909	0.216218	0.248044	DOWN
ENSMUSG00000097076	6.36	39.83	5.2018e-06	0.0484443	0.0474306	0.0493333	0.300903	0.214884	0.425797	DOWN
ENSMUSG00000017491	27.01	1.52	5.384e-06	0.133114	0.0804968	0.0854348	0.0101796	0	0.00724453	UP
ENSMUSG00000034833	3.43	32.12	5.4491e-06	0.0196502	0.006413	0.00571737	0.0794768	0.119848	0.109082	DOWN
ENSMUSG00000114196	27.68	0.59	5.5355e-06	0.189947	0.185972	0.218855	0.0131701	0	0	UP
ENSMUSG00000029372	1729.42	6323.16	5.7493e-06	26.4753	21.1694	45.4715	147.722	82.8638	122.404	DOWN
ENSMUSG00000042367	59.16	140.76	5.751e-06	0.566177	0.410615	0.777908	1.29037	1.46497	1.57148	DOWN
ENSMUSG00000102224	35.08	4.44	5.8234e-06	0.370294	0.631098	0.359133	0.0237728	0.0912505	0.0634438	UP
ENSMUSG00000024558	14.84	58.33	5.9244e-06	0.0458068	0.0411109	0.073303	0.241512	0.228583	0.183649	DOWN
ENSMUSG00000120754	1.32	28.04	6.1283e-06	0.0650254	0	0.0567589	1.43711	0.793189	0.451212	DOWN
ENSMUSG00000076536	0	16.52	6.3166e-06	0	0	0	1.08704	0.544244	1.00906	DOWN
ENSMUSG00000085721	37.42	5.72	6.4156e-06	0.638175	0.999713	0.61275	0.0737471	0.165127	0.118088	UP
ENSMUSG00000092622	15.31	66.23	6.5444e-06	0.0904963	0.265808	0.0789917	0.583889	0.557518	0.809364	DOWN
ENSMUSG00000047104	30.99	3.25	6.6794e-06	0.41903	0.599613	0.393895	0.0279363	0.0357439	0.0894662	UP
ENSMUSG00000047420	3.31	32.73	6.7448e-06	0	0.0753987	0.0448133	0.467211	0.313127	0.451249	DOWN
ENSMUSG00000030411	55.48	12.14	6.7508e-06	0.182198	0.11812	0.0859654	0.0320089	0.0191123	0.0364476	UP
ENSMUSG00000051146	138.53	60.86	6.837e-06	2.21937	1.87591	2.16022	0.705753	0.973822	1.16702	UP
ENSMUSG00000076550	0	15.97	6.9963e-06	0	0	0	0.913564	0.909135	0.921053	DOWN
ENSMUSG00000033308	30.81	86.44	7.0374e-06	0.0742478	0.0772375	0.0506319	0.207127	0.174962	0.206082	DOWN
ENSMUSG00000097784	14.15	58.18	7.2093e-06	0.291008	0.158288	0.197565	0.658562	0.91433	1.18167	DOWN
ENSMUSG00000090030	6.15	40.15	7.4614e-06	0.0494614	0.133173	0.0323801	0.557284	0.534776	0.366094	DOWN
ENSMUSG00000032744	0.62	27.38	7.4685e-06	0	0	0.00703797	0.136269	0.0983535	0.0895187	DOWN
ENSMUSG00000110355	16.93	60.37	7.4905e-06	0.419323	0.367333	0.269696	1.4537	1.27262	1.18429	DOWN
ENSMUSG00000112539	21.62	68.97	7.9744e-06	0.214533	0.183788	0.148247	0.681761	0.565013	0.562378	DOWN
ENSMUSG00000034336	26.41	1.98	7.9896e-06	0.197224	0.105892	0.172151	0.0110279	0.01411	0.0117724	UP
ENSMUSG00000022579	3.79	36.44	8.3494e-06	0.0161418	0	0.0704486	0.258815	0.259549	0.343491	DOWN
ENSMUSG00000108954	22.83	73.48	8.9901e-06	0.13476	0.0913429	0.10858	0.287497	0.367847	0.460356	DOWN
ENSMUSG00000022408	57.76	13.87	9.0736e-06	0.323693	0.458522	0.342658	0.0417831	0.129833	0.108323	UP
ENSMUSG00000042589	5.36	35.79	9.1944e-06	0.0122672	0.00800703	0.0107077	0.0992317	0.0589481	0.0567483	DOWN
ENSMUSG00000031853	26	0.75	9.5087e-06	0.101382	0.0921701	0.0726908	0	0.0080303	0	UP
ENSMUSG00000031790	21.73	75.5	9.8544e-06	0.0687483	0.115922	0.0500071	0.201923	0.296475	0.3463	DOWN
ENSMUSG00000036264	0	15.43	1.0115e-05	0	0	0	0.0734188	0.0521878	0.0870832	DOWN
ENSMUSG00000041857	1.71	25.48	1.0169e-05	0.0424137	0.0415261	0.0185109	0.496257	0.399784	0.686721	DOWN
ENSMUSG00000047443	46.35	8.5	1.0228e-05	0.424709	0.336959	0.198142	0.0253858	0.0893218	0.0677485	UP
ENSMUSG00000003379	7.82	41.9	1.0496e-05	0.0848855	0.166219	0.0617452	0.613083	0.643232	0.484307	DOWN
ENSMUSG00000120266	4.19	36.92	1.0656e-05	0.0527863	0	0.10367	0.297373	0.556091	0.573846	DOWN
ENSMUSG00000049420	111.14	45.08	1.0793e-05	0.364286	0.344573	0.261387	0.163214	0.136937	0.108538	UP
ENSMUSG00000062563	37.96	101.44	1.0792e-05	0.251379	0.321321	0.176756	0.829112	0.557518	0.691267	DOWN
ENSMUSG00000020331	124.08	52.79	1.0974e-05	0.761295	0.770632	0.732092	0.324314	0.443572	0.232794	UP
ENSMUSG00000057696	61.72	138.9	1.1249e-05	3.37627	4.11753	2.84365	8.21391	9.58996	6.35707	DOWN
ENSMUSG00000024743	36.27	4.26	1.1257e-05	0.0853485	0.132083	0.0648857	0.0190894	0	0.0152835	UP
ENSMUSG00000076587	0	16.47	1.1438e-05	0	0	0	0.476407	0.487643	1.67827	DOWN
ENSMUSG00000078521	63.74	149.7	1.1496e-05	0.759853	0.870583	1.28417	3.05461	1.86452	2.18384	DOWN
ENSMUSG00000071001	103.96	42.23	1.1582e-05	1.24928	1.37603	1.54895	0.455244	0.645446	0.656722	UP
ENSMUSG00000034883	41.14	106.88	1.1706e-05	0.453487	0.497815	0.647732	1.88181	1.15815	1.27141	DOWN
ENSMUSG00000030237	0	15.33	1.2308e-05	0	0	0	0.0278535	0.0570209	0.0594675	DOWN
ENSMUSG00000031844	3.25	30.93	1.2346e-05	0.0214273	0.0209789	0.0561099	0.194995	0.439582	0.337017	DOWN
ENSMUSG00000112466	7.39	40.4	1.2414e-05	0.0397322	0.0155603	0.0277449	0.123969	0.185051	0.161745	DOWN
ENSMUSG00000052726	84.82	31.57	1.2549e-05	0.224344	0.208089	0.275699	0.0921021	0.0883822	0.0928571	UP
ENSMUSG00000106333	1.74	26.17	1.2558e-05	0.0118466	0.0463947	0	0.256685	0.367834	0.284972	DOWN
ENSMUSG00000024301	97.46	203.93	1.2632e-05	0.518112	0.327271	0.690525	1.154	1.14909	1.03088	DOWN
ENSMUSG00000076552	0	16.23	1.2702e-05	0	0	0	0.561212	1.61564	0.399397	DOWN
ENSMUSG00000041347	37.08	4.38	1.2707e-05	0.531486	0.773515	0.200614	0.0995972	0.0318582	0.0531602	UP
ENSMUSG00000052504	69.24	145.67	1.3295e-05	0.123318	0.167175	0.173881	0.359689	0.302427	0.351058	DOWN
ENSMUSG00000097755	14.82	57.94	1.3407e-05	0.0698747	0.143666	0.0792892	0.417865	0.480411	0.290917	DOWN
ENSMUSG00000111058	86.97	30.3	1.3588e-05	0.580849	0.672724	0.488458	0.141203	0.212087	0.275255	UP
ENSMUSG00000052336	170.94	76.42	1.3638e-05	0.517042	0.752614	0.942563	0.420359	0.339956	0.266701	UP
ENSMUSG00000048572	4.64	33.95	1.3728e-05	0.00818953	0.0240545	0.0214452	0.184544	0.0908155	0.132597	DOWN
ENSMUSG00000005339	5.19	38.33	1.3771e-05	0.0826174	0.0404443	0.180286	0.429625	0.778738	1.10835	DOWN
ENSMUSG00000096948	28.59	84.36	1.3817e-05	0.121722	0.0821898	0.135558	0.414709	0.377015	0.248535	DOWN
ENSMUSG00000021373	120.09	51.84	1.4291e-05	0.624487	0.548337	0.510489	0.309281	0.25282	0.192592	UP
ENSMUSG00000023019	69.71	144.07	1.4368e-05	0.410729	0.463477	0.498274	1.09207	0.864615	0.985443	DOWN
ENSMUSG00000094796	28.11	82.91	1.4728e-05	0.336012	0.442859	0.248173	1.33289	0.831209	0.980464	DOWN
ENSMUSG00000111514	68	142.81	1.4861e-05	1.63177	1.2452	1.73851	3.36923	3.06019	3.61887	DOWN
ENSMUSG00000029859	163.79	79.85	1.4948e-05	0.808149	0.68848	0.93444	0.322921	0.453906	0.451533	UP
ENSMUSG00000081441	13.85	74.79	1.5004e-05	0.149641	0.256392	0.326544	2.82083	0.49782	0.796076	DOWN
ENSMUSG00000107451	5.43	34.14	1.5606e-05	0.101293	0.099173	0.0589437	0.702319	0.505465	0.4842	DOWN
ENSMUSG00000038859	155.13	77.29	1.591e-05	0.783859	0.935338	0.967514	0.398067	0.502528	0.487262	UP
ENSMUSG00000062826	1.32	24.18	1.5946e-05	0.00837078	0	0.00730662	0.094314	0.0742603	0.127787	DOWN
ENSMUSG00000102535	1.31	24.09	1.6982e-05	0	0.122685	0.109377	1.46614	1.04217	1.91292	DOWN
ENSMUSG00000024873	48.63	12.51	1.7683e-05	0.707679	0.692871	0.670285	0.182698	0.217062	0.153238	UP
ENSMUSG00000102305	27.7	80.04	1.772e-05	0.312488	0.327803	0.233796	0.667408	1.06433	0.887994	DOWN
ENSMUSG00000095519	0	14.5	1.773e-05	0	0	0	0.492526	0.744755	0.955951	DOWN
ENSMUSG00000042812	75.55	23.27	1.8237e-05	0.691369	0.752113	0.379967	0.140555	0.236628	0.205322	UP
ENSMUSG00000101211	23.42	1.23	1.8265e-05	0.181346	0.105216	0.158292	0.0116424	0	0.0124283	UP
ENSMUSG00000001763	56.25	132.12	1.8801e-05	0.158714	0.268053	0.204343	0.622447	0.382804	0.532305	DOWN
ENSMUSG00000030669	0	14.14	1.8953e-05	0	0	0	0.159132	0.190033	0.158549	DOWN
ENSMUSG00000031543	104.79	212.26	1.9321e-05	0.112764	0.156656	0.182227	0.367157	0.231506	0.349646	DOWN
ENSMUSG00000095442	0	14.1	2.0106e-05	0	0	0	1.01796	0.651232	0.760675	DOWN
ENSMUSG00000041482	11.73	47.68	2.0304e-05	0.00960869	0.0176393	0.0125807	0.0530898	0.0559402	0.0588961	DOWN
ENSMUSG00000063234	35.99	95.94	2.0604e-05	0.477984	0.269089	0.469371	1.1703	1.31186	0.884462	DOWN
ENSMUSG00000053263	21.98	69.92	2.0658e-05	0.17445	0.0888159	0.170546	0.514064	0.386903	0.529397	DOWN
ENSMUSG00000052951	79.23	26.62	2.0913e-05	0.492921	0.292489	0.330298	0.151035	0.0993837	0.138197	UP
ENSMUSG00000071551	0.71	23.94	2.1146e-05	0.00699696	0	0	0.0970278	0.0775908	0.0712096	DOWN
ENSMUSG00000048355	38.93	96.11	2.1699e-05	0.547942	0.421517	0.466896	1.19855	1.43226	1.05012	DOWN
ENSMUSG00000047462	7.49	44.34	2.238e-05	0.104408	0.0146033	0.0390577	0.245615	0.463119	0.262195	DOWN
ENSMUSG00000117608	0	13.87	2.2772e-05	0	0	0	0.109156	0.139663	0.0932198	DOWN
ENSMUSG00000112854	36.78	5.14	2.2832e-05	0.279855	0.316811	0.31298	0.0833762	0	0.0485479	UP
ENSMUSG00000032915	17.9	64.6	2.3482e-05	0.0590462	0.121402	0.118542	0.445224	0.23572	0.437037	DOWN
ENSMUSG00000093973	3.76	28.97	2.4081e-05	0.0664937	0.0813779	0.0290203	0.432224	0.534588	0.44602	DOWN
ENSMUSG00000027913	28.04	2.86	2.4101e-05	0.884903	0.815423	0.363486	0.112786	0.0577229	0.0481596	UP
ENSMUSG00000071562	21.79	74.29	2.4361e-05	0.261292	0.767473	0.760249	1.61039	2.15705	2.55178	DOWN
ENSMUSG00000094627	20.3	66.4	2.4707e-05	2.03865	1.10889	1.18632	5.497	5.52617	3.70247	DOWN
ENSMUSG00000022456	65.06	19.15	2.4909e-05	0.151147	0.157689	0.147072	0.0644257	0.0522066	0.0229249	UP
ENSMUSG00000091712	7.28	44.99	2.5256e-05	0.0215467	0.0210959	0.0313459	0.199194	0.0477873	0.225931	DOWN
ENSMUSG00000054385	9.91	44.5	2.5526e-05	0.0707417	0.053278	0.0284993	0.292409	0.217238	0.201386	DOWN
ENSMUSG00000107879	94.31	35.76	2.5695e-05	0.509678	0.524735	0.366914	0.227699	0.198109	0.126396	UP
ENSMUSG00000062342	13.49	0	2.5801e-05	0.128631	0.167919	0.112278	0	0	0	UP
ENSMUSG00000026976	4.75	32	2.6584e-05	0.0238065	0.0099893	0.0118743	0.120851	0.0754273	0.122715	DOWN
ENSMUSG00000044694	9.47	41.6	2.7465e-05	0.0417775	0.0409033	0.0291732	0.166559	0.157515	0.185533	DOWN
ENSMUSG00000041731	3.24	35.44	2.7546e-05	0	0.0223558	0.0298963	0.257267	0.291188	0.0475328	DOWN
ENSMUSG00000043036	6.76	37.82	2.9365e-05	0.0224329	0.0164726	0.0146858	0.0729095	0.155477	0.0830198	DOWN
ENSMUSG00000061535	61.59	136.96	3.0734e-05	0.212965	0.25215	0.397721	0.613823	0.697501	0.678169	DOWN
ENSMUSG00000034634	1.32	22.97	3.1669e-05	0.0554114	0	0.0483671	0.384199	0.737363	0.743367	DOWN
ENSMUSG00000097649	77.95	24.01	3.3128e-05	1.15518	0.570691	0.610544	0.257186	0.164532	0.323573	UP
ENSMUSG00000085133	122.84	56.89	3.3545e-05	0.585821	0.509358	0.423579	0.219763	0.242399	0.266957	UP
ENSMUSG00000041078	2.97	30.65	3.4335e-05	0	0.0169253	0.0120715	0.107875	0.0421739	0.15994	DOWN
ENSMUSG00000025189	7.24	104.53	3.4361e-05	0	0.0423615	0.031472	0.384367	0.367843	0.353603	DOWN
ENSMUSG00000096452	0	13.31	3.4731e-05	0	0	0	0.836058	0.394108	0.751575	DOWN
ENSMUSG00000073437	61.68	133.99	3.5036e-05	0.367698	0.225674	0.364067	0.675417	0.657266	0.82256	DOWN
ENSMUSG00000068246	102.34	44.5	3.5187e-05	1.10932	1.11936	1.04734	0.519966	0.401683	0.555066	UP
ENSMUSG00000069805	10.94	48.53	3.5785e-05	0.145333	0.166007	0.0634285	0.356885	0.738663	0.62749	DOWN
ENSMUSG00000049092	66.32	145.61	3.6102e-05	0.100998	0.181672	0.157865	0.348104	0.263068	0.39116	DOWN
ENSMUSG00000045928	0	13.93	3.6413e-05	0	0	0	0.0226047	0.0578446	0.0965224	DOWN
ENSMUSG00000074218	96.43	38.83	4.0174e-05	3.50614	3.77228	3.22857	1.9034	1.4954	0.99812	UP
ENSMUSG00000001504	99.86	40.78	4.0588e-05	0.678308	0.596473	0.49888	0.261283	0.181083	0.307975	UP
ENSMUSG00000032172	2.54	27.76	4.0639e-05	0	0.0151457	0.0405086	0.268146	0.248739	0.114499	DOWN
ENSMUSG00000041301	14.95	60.11	4.0895e-05	0.0292007	0.0181934	0.0648798	0.202465	0.105975	0.159643	DOWN
ENSMUSG00000035472	3.33	26.36	4.3008e-05	0.00846184	0.0165695	0.0147722	0.106341	0.103219	0.117434	DOWN
ENSMUSG00000034765	163.56	71.36	4.309e-05	1.72539	1.32205	0.807592	0.469568	0.767179	0.508977	UP
ENSMUSG00000076570	0	13.1	4.3174e-05	0	0	0	0.463364	0.658739	1.15417	DOWN
ENSMUSG00000027420	111.03	49.27	4.3261e-05	0.827972	0.81909	1.06149	0.396175	0.516463	0.335143	UP
ENSMUSG00000021485	51.85	123.7	4.3363e-05	0.426357	0.340763	0.508865	1.4253	1.01313	0.724529	DOWN
ENSMUSG00000038020	55.92	12.92	4.7206e-05	0.192442	0.159975	0.221856	0.0881147	0.0161059	0.0335938	UP
ENSMUSG00000045319	33.42	88.63	5.1189e-05	0.064665	0.0506495	0.0884294	0.240993	0.148197	0.171507	DOWN
ENSMUSG00000026841	25.82	2.4	5.1652e-05	0.104128	0.076462	0.136336	0.0225619	0	0.00802829	UP
ENSMUSG00000031561	12.41	52.54	5.2668e-05	0.024163	0.0394289	0.0070304	0.127397	0.093782	0.0894225	DOWN
ENSMUSG00000023216	1.31	24.64	5.2851e-05	0	0.00745125	0.006643	0.151708	0.0210986	0.102098	DOWN
ENSMUSG00000106617	46.68	105.5	5.3321e-05	0.589281	0.565411	0.401206	1.24618	1.34614	1.05769	DOWN
ENSMUSG00000030483	1.66	21.77	5.4426e-05	0.00975996	0.0191115	0.0170384	0.279144	0.173169	0.171569	DOWN
ENSMUSG00000116760	14.89	55.45	5.5071e-05	0.0981327	0.0606817	0.0586077	0.290965	0.383739	0.167249	DOWN
ENSMUSG00000097536	56.93	124.16	5.6147e-05	0.295645	0.196993	0.168456	0.459087	0.546412	0.490077	DOWN
ENSMUSG00000025789	2.63	24.46	5.6788e-05	0.00765715	0.00749692	0.0133674	0.109501	0.101894	0.0637596	DOWN
ENSMUSG00000121057	18.69	60.14	5.7253e-05	0.298499	0.389671	0.188176	0.96297	0.809142	1.15072	DOWN
ENSMUSG00000085996	0	12.44	5.841e-05	0	0	0	0.118029	0.219659	0.114542	DOWN
ENSMUSG00000053886	65.42	135.94	5.8557e-05	0.522328	0.481752	0.396457	1.18096	0.772295	1.06457	DOWN
ENSMUSG00000024008	42.74	7.74	6.0308e-05	0.047086	0.0966628	0.0397743	0.0210629	0.00505304	0.00843175	UP
ENSMUSG00000121191	4.82	33.5	6.0555e-05	0	0.0421154	0.0750942	0.313164	0.286205	0.246748	DOWN
ENSMUSG00000003469	3.07	25.53	6.1651e-05	0.0283341	0.0208059	0.012366	0.24557	0.141391	0.144181	DOWN
ENSMUSG00000027224	109.79	47.57	6.2715e-05	0.513123	0.431342	0.665051	0.260544	0.183924	0.278132	UP
ENSMUSG00000099974	124.53	60.88	6.2727e-05	2.6035	2.61918	3.18987	1.4905	1.27137	1.50271	UP
ENSMUSG00000021879	5.8	33.87	6.2772e-05	0.00686586	0.0168055	0.00449477	0.0609938	0.0685234	0.04129	DOWN
ENSMUSG00000039200	27.76	2.72	6.2883e-05	0.131944	0.0500063	0.152322	0.0221333	0	0.0118137	UP
ENSMUSG00000069227	21.37	1.39	6.3176e-05	0.123261	0.0556993	0.107591	0	0.0105144	0.00877241	UP
ENSMUSG00000029359	46.08	119.69	6.3201e-05	0.362769	0.443972	0.882099	1.96506	1.13501	1.45042	DOWN
ENSMUSG00000084806	10.28	43.85	6.3285e-05	0.142282	0.0696521	0.0465726	0.346823	0.443754	0.35378	DOWN
ENSMUSG00000108929	20.76	64.87	6.3799e-05	0.0670615	0.0656583	0.113414	0.326936	0.195211	0.275327	DOWN
ENSMUSG00000075289	57.51	125.39	6.4021e-05	0.327987	0.214082	0.198813	0.465878	0.606186	0.602693	DOWN
ENSMUSG00000061510	18.71	62.06	6.4663e-05	0.105925	0.0829669	0.184918	0.330498	0.430697	0.522678	DOWN
ENSMUSG00000112963	154.96	71.44	6.5808e-05	1.10686	0.894201	0.649379	0.288318	0.536579	0.442085	UP
ENSMUSG00000097557	6.09	34.52	6.7558e-05	0.0906732	0.103572	0.0659551	0.275051	0.553022	0.699091	DOWN
ENSMUSG00000115379	51.93	110.74	6.9858e-05	2.19288	2.24241	2.72228	5.91285	4.9175	5.0045	DOWN
ENSMUSG00000034037	6.68	34.51	7.0662e-05	0.0262086	0.0128301	0.0228767	0.13345	0.119886	0.0788067	DOWN
ENSMUSG00000045659	22.44	64.34	7.1526e-05	0.0302828	0.0374516	0.0333891	0.122942	0.0866044	0.0914262	DOWN
ENSMUSG00000063011	100.43	27.96	7.1832e-05	0.585292	0.955074	0.369951	0.0816297	0.365553	0.105813	UP
ENSMUSG00000046623	70.71	25.65	7.4815e-05	0.98361	0.809501	1.05765	0.247099	0.442622	0.382479	UP
ENSMUSG00000091971	93.93	37.51	7.8711e-05	0.597479	0.768633	0.479074	0.307087	0.285054	0.17355	UP
ENSMUSG00000021214	23.01	68.78	7.8758e-05	0.307402	0.401293	0.402485	1.18411	0.738585	1.51685	DOWN
ENSMUSG00000120030	12.02	50.58	7.9415e-05	0.359039	0.248136	0.11061	0.585746	1.19444	1.34827	DOWN
ENSMUSG00000036928	28.73	78.07	8.0586e-05	0.0970787	0.0633649	0.131814	0.283575	0.310997	0.229533	DOWN
ENSMUSG00000062542	0	12.36	8.0802e-05	0	0	0	0.0269393	0.103405	0.0575156	DOWN
ENSMUSG00000073234	38.96	7.15	8.3033e-05	0.84533	0.604815	0.340553	0.169072	0.036054	0.135364	UP
ENSMUSG00000027457	25.85	2.78	8.3591e-05	0.0734213	0.0359425	0.0823982	0	0.0116312	0.00970422	UP
ENSMUSG00000118370	3.16	26.95	8.5686e-05	0.419248	0.205238	0	1.57456	2.40205	1.55156	DOWN
ENSMUSG00000097572	32.26	83.03	8.5754e-05	0.120039	0.112826	0.205366	0.403664	0.356744	0.408701	DOWN
ENSMUSG00000021565	26.29	3.47	8.584e-05	0.0823533	0.141103	0.0826666	0.0214126	0.00913234	0.011429	UP
ENSMUSG00000021097	87.22	35.12	8.7398e-05	0.151163	0.138242	0.120347	0.0460704	0.0478938	0.0768443	UP
ENSMUSG00000021176	68.71	147.43	8.7988e-05	0.229077	0.190071	0.335518	0.669652	0.409029	0.599904	DOWN
ENSMUSG00000005045	66.12	24.07	8.8034e-05	0.148419	0.141101	0.112653	0.0428781	0.057247	0.0517428	UP
ENSMUSG00000058589	6.47	35.51	8.9031e-05	0.00710745	0.00278349	0.0161301	0.054208	0.0425607	0.0512915	DOWN
ENSMUSG00000090217	11.56	44.1	8.9691e-05	0.52731	0.328539	0.711334	2.03581	2.12635	2.04018	DOWN
ENSMUSG00000113101	12.74	46.37	9.0364e-05	0.299899	0.176174	0.244322	0.727779	0.953351	1.03588	DOWN
ENSMUSG00000054598	26.55	74.87	9.2792e-05	0.0631817	0.0953669	0.0390643	0.164278	0.218949	0.194853	DOWN
ENSMUSG00000000359	93.59	39.25	9.343e-05	0.717058	0.720775	1.09324	0.422601	0.360473	0.318443	UP
ENSMUSG00000034777	30.09	4.76	9.5814e-05	0.29874	0.649974	0.463576	0.0287685	0.110426	0.0921315	UP
ENSMUSG00000031075	33.27	6.52	9.7372e-05	0.104337	0.134077	0.0683046	0.0226071	0.021694	0.0180999	UP
ENSMUSG00000053070	101.46	44.52	9.8433e-05	1.34658	1.10289	1.26581	0.471319	0.473821	0.742723	UP
ENSMUSG00000120198	26.57	73.84	9.9342e-05	0.218572	0.222229	0.190786	0.823317	0.596626	0.404447	DOWN
ENSMUSG00000120445	4	26.43	9.9862e-05	0.0887537	0.0651724	0.0968383	0.519227	0.688946	0.513219	DOWN
ENSMUSG00000109814	28.85	4.55	0.00010258	0.269909	0.283836	0.261773	0.0173281	0.0886838	0.0277467	UP
ENSMUSG00000050394	104.09	44.25	0.00010265	0.746248	0.941705	0.752706	0.503044	0.321818	0.253158	UP
ENSMUSG00000079105	0.62	19.8	0.00010427	0	0	0.0134474	0.160226	0.0939614	0.192423	DOWN
ENSMUSG00000044576	24.54	3.37	0.00010787	0.117332	0.140985	0.111726	0.00924463	0.0236567	0.0197373	UP
ENSMUSG00000026354	14.69	54.4	0.00010879	0.0579199	0.0252035	0.0505567	0.111553	0.253346	0.148854	DOWN
ENSMUSG00000057897	51.14	110.61	0.00011122	0.0835816	0.115008	0.128166	0.248645	0.207916	0.275879	DOWN
ENSMUSG00000047222	19.2	57.46	0.00011254	0.418236	0.526479	0.677981	1.65707	1.52388	1.85184	DOWN
ENSMUSG00000024810	24.47	79.22	0.00011273	0.0571394	0.293705	0.143392	0.625222	0.459383	0.574912	DOWN
ENSMUSG00000051431	11.73	0	0.00011759	0.184398	0.206331	0.0459874	0	0	0	UP
ENSMUSG00000101791	11.76	0	0.0001204	0.213116	0.139104	0.0413384	0	0	0	UP
ENSMUSG00000097888	19.44	1.07	0.00012157	0.104812	0.250846	0.284628	0	0.0258285	0.0107747	UP
ENSMUSG00000024353	0	12.46	0.00012232	0	0	0	0.161743	0.413894	0.0470894	DOWN
ENSMUSG00000053550	1.94	21.88	0.00012527	0.00620968	0	0.0108405	0.0645829	0.0482024	0.0861781	DOWN
ENSMUSG00000022525	24.51	3.37	0.00012632	0.181917	0.110551	0.142364	0.0108736	0.027825	0.0232151	UP
ENSMUSG00000026955	36.19	91.39	0.0001277	0.111931	0.21341	0.277679	0.59738	0.503025	0.479642	DOWN
ENSMUSG00000032131	14.37	61.13	0.0001283	0.110759	0.0154916	0.034528	0.174847	0.188621	0.344021	DOWN
ENSMUSG00000028356	13.2	50.53	0.00012934	0.0585182	0.257822	0.229855	0.773442	0.567806	0.825652	DOWN
ENSMUSG00000049719	22.02	1.5	0.00013032	0.153143	0.479803	0.320818	0	0.0679294	0	UP
ENSMUSG00000094083	2.43	27.21	0.00013285	0.0272659	0.160172	0	1.11067	0.846602	0.227038	DOWN
ENSMUSG00000062524	29.5	5.01	0.00013502	0.428323	0.41936	0.26872	0.0928065	0.029686	0.0743034	UP
ENSMUSG00000024059	106.8	47.6	0.00013547	0.263897	0.256005	0.211329	0.130097	0.136924	0.0716795	UP
ENSMUSG00000025494	64.02	139.31	0.00013803	0.230313	0.570367	0.425719	0.845414	1.01409	0.90875	DOWN
ENSMUSG00000044726	1.77	22.84	0.00013827	0.0432502	0	0	0.239903	0.115107	0.224085	DOWN
ENSMUSG00000025202	4.84	29.78	0.00013838	0.0174097	0.0113636	0.0506547	0.145859	0.167318	0.193289	DOWN
ENSMUSG00000024481	76.12	29.67	0.00014078	0.242276	0.302247	0.296749	0.152405	0.0866664	0.101231	UP
ENSMUSG00000109866	1.85	24.38	0.00014113	0	0	0.0396603	0.118139	0.134362	0.287259	DOWN
ENSMUSG00000009654	69.86	26.29	0.00014214	0.443609	0.629774	0.387214	0.179421	0.213169	0.177852	UP
ENSMUSG00000102504	0	10.77	0.00014257	0	0	0	0.0467488	0.046011	0.0383881	DOWN
ENSMUSG00000051043	50.65	109.77	0.00014631	0.172922	0.180847	0.209256	0.330396	0.531689	0.403604	DOWN
ENSMUSG00000097233	18.19	61.78	0.00014736	0.127602	0.062466	0.0835352	0.170496	0.448085	0.344335	DOWN
ENSMUSG00000120942	3.07	23.56	0.00014831	0.139042	0.1021	0.0606832	0.753172	1.04076	0.611051	DOWN
ENSMUSG00000034818	20.92	60.29	0.0001486	0.0706663	0.0601631	0.0509552	0.223682	0.183984	0.136446	DOWN
ENSMUSG00000028259	0	11.06	0.00015107	0	0	0	0.0915384	0.234243	0.244294	DOWN
ENSMUSG00000069306	51.9	16.54	0.00015146	2.92274	2.40976	2.19312	1.02214	0.85292	0.616731	UP
ENSMUSG00000036814	0.31	15.3	0.00015204	0	0	0.00440562	0.0743656	0.0727613	0.0793856	DOWN
ENSMUSG00000085569	61.11	20.87	0.00015608	0.414692	0.434015	0.386937	0.123935	0.222002	0.0926108	UP
ENSMUSG00000086146	15.81	55.86	0.00015696	1.3742	0.336362	0.849649	2.33241	3.49223	3.54936	DOWN
ENSMUSG00000074652	25.73	3.78	0.0001609	0.0652508	0.0578011	0.103063	0.00807895	0.0206737	0.00574954	UP
ENSMUSG00000090358	3.63	24.75	0.00016133	0.014167	0.0277412	0.0309151	0.159621	0.204232	0.150735	DOWN
ENSMUSG00000100287	11.8	45.75	0.00016467	0.105919	0.0288063	0.0616359	0.265199	0.202285	0.321211	DOWN
ENSMUSG00000087060	23.72	65.25	0.00016852	0.180223	0.0992543	0.09832	0.380735	0.374725	0.323064	DOWN
ENSMUSG00000030336	14.07	50.44	0.0001693	0.0619808	0.112699	0.177762	0.575556	0.33384	0.401413	DOWN
ENSMUSG00000003882	4113.11	1667.37	0.00017015	14.3138	24.6829	12.4131	6.60512	8.54427	6.48249	UP
ENSMUSG00000056258	0.62	18.41	0.00017363	0	0	0.00244664	0.0315812	0.0155414	0.0285264	DOWN
ENSMUSG00000044716	1.39	19.95	0.00017729	0	0.0188835	0	0.0877591	0.0962453	0.0981443	DOWN
ENSMUSG00000020140	55.62	252.58	0.00018176	0.0722983	0.0491565	0.19458	0.4247	0.550077	0.512827	DOWN
ENSMUSG00000027315	35.39	7.96	0.00018376	0.275635	0.25528	0.214584	0.0903916	0.0495661	0.0344619	UP
ENSMUSG00000107768	30.25	6.23	0.00018502	0.286406	0.192283	0.221425	0.0496454	0.054446	0.0454257	UP
ENSMUSG00000020000	10.53	0	0.00018913	0.0515648	0.100972	0.0393833	0	0	0	UP
ENSMUSG00000026726	107.69	48.94	0.00019661	0.155961	0.105402	0.159024	0.0825378	0.050507	0.0651243	UP
ENSMUSG00000013523	4.87	28.25	0.00019679	0.0109208	0.0213846	0.0428962	0.151441	0.139269	0.161663	DOWN
ENSMUSG00000025504	52.79	17.22	0.00019789	0.218513	0.14638	0.207465	0.056483	0.0552645	0.0815767	UP
ENSMUSG00000115869	10.83	44.44	0.00019967	0.118089	0.0256928	0.0572647	0.272925	0.371028	0.212442	DOWN
ENSMUSG00000071226	2	20.77	0.00020187	0	0.00472584	0.00210661	0.0230087	0.0214104	0.0290277	DOWN
ENSMUSG00000120424	34.46	84.68	0.00020441	0.404689	0.434565	0.433007	0.825942	0.912014	1.49768	DOWN
ENSMUSG00000026413	10.08	0	0.00020652	0.0410291	0.0401706	0.0358132	0	0	0	UP
ENSMUSG00000095682	0	10.23	0.00020964	0	0	0	0.447875	0.63672	0.637478	DOWN
ENSMUSG00000067276	104.4	49.57	0.00022046	0.253862	0.282207	0.244671	0.116886	0.105567	0.161475	UP
ENSMUSG00000097180	32.52	77.8	0.00022046	0.274201	0.194636	0.161556	0.552533	0.478906	0.532751	DOWN
ENSMUSG00000109110	8.51	36.52	0.00022054	0.55986	0.398651	0.266556	1.23513	1.80608	2.40156	DOWN
ENSMUSG00000113012	2.72	21.94	0.0002238	0.0373256	0.0182723	0.0162902	0.137487	0.237999	0.224469	DOWN
ENSMUSG00000102692	62.57	23.19	0.00023069	0.118521	0.0879663	0.13182	0.0331359	0.0508762	0.0459846	UP
ENSMUSG00000113399	9.84	38.77	0.00023291	0.0754366	0.0553935	0.131693	0.326903	0.334613	0.41004	DOWN
ENSMUSG00000095761	0	10.79	0.00023441	0	0	0	0.254491	1.17222	0.434672	DOWN
ENSMUSG00000074345	3.33	23.52	0.00023498	0.00899151	0.0176067	0.0156969	0.140272	0.0997088	0.0707112	DOWN
ENSMUSG00000090214	4.23	27.84	0.00023677	0.0415753	0	0.0580639	0.216199	0.23974	0.2231	DOWN
ENSMUSG00000103406	10.02	0	0.00023862	0.222243	0.108796	0.19399	0	0	0	UP
ENSMUSG00000089665	29	73.89	0.0002393	1.73528	1.75045	0.826189	4.01057	3.79027	3.60018	DOWN
ENSMUSG00000060568	117.36	57.55	0.00023937	0.426926	0.319078	0.335671	0.197718	0.140944	0.211065	UP
ENSMUSG00000102364	0	10.35	0.00023943	0	0	0	0.798447	0.255399	0.69253	DOWN
ENSMUSG00000027416	0.66	17.69	0.00024038	0.0217208	0	0.0189595	0.207079	0.313127	0.602883	DOWN
ENSMUSG00000043286	6.11	32.29	0.00024634	0.0170461	0.0417236	0.0148791	0.158819	0.174851	0.07097	DOWN
ENSMUSG00000046337	4.34	25.23	0.00024716	0.0258471	0.0253062	0.0282015	0.168012	0.17914	0.131526	DOWN
ENSMUSG00000048826	18.16	0.75	0.00024735	0.0488027	0.179181	0.0851971	0	0.0135296	0	UP
ENSMUSG00000079186	754.4	208.98	0.00024837	17.7309	13.9963	17.4693	1.9384	5.98303	6.18641	UP
ENSMUSG00000017314	97.37	45.47	0.00024869	0.377355	0.436634	0.366813	0.237856	0.175942	0.158695	UP
ENSMUSG00000087008	48.97	7.52	0.00024951	0.104635	0.840051	1.95452	0.217648	0.069619	0.174255	UP
ENSMUSG00000030674	9.46	39.93	0.00025235	0.0311728	0.129712	0.0476174	0.283683	0.362967	0.266781	DOWN
ENSMUSG00000120542	16.72	54.49	0.00025369	0.583638	0.415582	0.254721	1.26459	2.00046	0.981787	DOWN
ENSMUSG00000096461	0	9.94	0.00025482	0	0	0	0.506098	0.712297	0.486235	DOWN
ENSMUSG00000086727	9.5	39.91	0.00025723	0.0599714	0.0251642	0.0299128	0.200483	0.0902549	0.210053	DOWN
ENSMUSG00000026343	86.97	37.58	0.00026039	0.594804	0.502033	0.584833	0.308124	0.166793	0.27832	UP
ENSMUSG00000024206	55.22	113.21	0.00026519	0.149431	0.1187	0.172272	0.256579	0.318909	0.359982	DOWN
ENSMUSG00000032578	39.18	85.12	0.00026557	0.125239	0.110042	0.12053	0.278318	0.274199	0.249569	DOWN
ENSMUSG00000095565	0	11.35	0.00026761	0	0	0	0.968306	0.0619465	0.826936	DOWN
ENSMUSG00000085596	38.55	8.97	0.00026925	0.490057	0.239901	0.3832	0.0442428	0.158502	0.0661211	UP
ENSMUSG00000079657	21.64	2.14	0.00026999	0.144551	0.0707634	0.227115	0	0.0320593	0.0133739	UP
ENSMUSG00000011305	8.48	35.78	0.00027366	0.0592613	0.125713	0.0517275	0.265368	0.405249	0.365524	DOWN
ENSMUSG00000023995	1.04	18.62	0.00027496	0	0.0187737	0	0.193886	0.085054	0.0709627	DOWN
ENSMUSG00000034107	35.57	7.3	0.00028052	0.181088	0.131708	0.207745	0.0269055	0.011475	0.0718043	UP
[truncated: 566 more rows]
