# Supplementary material for: Golgi-restored vesicular replenishment retards bone aging and empowers aging bone regeneration
Source: Bone Res. 2025 Feb 8;13:21. doi: 10.1038/s41413-024-00386-w (PMC11807224; doi:10.1038/s41413-024-00386-w)
Supplement: Supplementary file 4 — Table S3 [file 41413_2024_386_MOESM4_ESM.xlsx]

## Sheet: Table S3
List of all the proteins identified during transcriptomic analysis in Figure 3H-L
Gene_ID	Name	Aging1: read count	Aging1: fpkm	Aging2: read count	Aging2: fpkm	Aging3: read count	Aging3: fpkm	Young1: read count	Young1: fpkm	Young2: read count	Young2: fpkm	Young3: read count	Young3: fpkm
ENSG00000000003	TSPAN6	527	9.59795	986	18.5961	805	15.5238	597	14.317	665	14.799	441	8.90824
ENSG00000000005	TNMD	0	0	0	0	0	0	0	0	0	0	0	0
ENSG00000000419	DPM1	769	6.84868	637	5.87485	809	7.62893	534	6.26226	675	7.34561	667	6.58857
ENSG00000000457	SCYL3	283	3.39664	271	3.36829	263	3.34236	214	3.3821	217	3.18249	294	3.91377
ENSG00000000460	C1orf112	124	1.71589	90	1.28969	140	2.0513	116	2.11365	126	2.1305	96	1.47341
ENSG00000000938	FGR	7	0.170988	10	0.252956	5	0.129322	14	0.450303	20	0.596955	8	0.216742
ENSG00000000971	CFH	2411	24.9595	2721	29.1705	1985	21.7587	2131	29.049	1973	24.958	1607	18.4518
ENSG00000001036	FUCA2	624	18.2671	568	17.2191	643	19.931	565	21.7792	556	19.8885	636	20.6503
ENSG00000001084	GCLC	364	3.48928	280	2.77952	317	3.21757	341	4.30426	311	3.64283	305	3.2428
ENSG00000001167	NFYA	506	6.7324	625	8.61145	566	7.97389	504	8.82997	576	9.36452	461	6.80308
ENSG00000001460	STPG1	33	0.320313	31	0.311601	69	0.70916	55	0.702963	41	0.486282	52	0.559821
ENSG00000001461	NIPAL3	203	1.78482	259	2.35817	251	2.33672	263	3.04483	216	2.32057	218	2.12588
ENSG00000001497	LAS1L	273	1.79633	346	2.35764	338	2.35492	392	3.39641	349	2.80604	380	2.77328
ENSG00000001561	ENPP4	9	0.1601	6	0.110529	s	0.113015	9	0.210815	4	0.0869466	8	0.157842
ENSG00000001617	SEMA3F	236	4.03985	189	3.35037	178	3.22633	120	2.70486	150	3.13754	222	4.21494
ENSG00000001626	CFTR	12	0.0818207	17	0.120035	4	0.0288786	14	0.125695	4	0.0333262	9	0.0680627
ENSG00000001629	ANKIB1	1277	14.2773	1215	14.0672	1279	15.1412	878	12.9259	1126	15.3829	934	11.5821
ENSG00000001630	CYP51A1	11	0.217868	7	0.143574	1	0.0209718	9	0.234721	7	0.169411	6	0.131807
ENSG00000001631	KRIT1	247	0.966607	202	0.818617	178	0.737577	192	0.989381	259	1.2385	165	0.716179
ENSG00000002016	RAD52	192	3.52241	258	4.90157	212	4.11822	317	7.65787	275	6.16475	312	6.34861
ENSG00000002330	BAD	52	2.51511	42	2.10368	58	2.97041	45	2.86599	42	2.48225	35	1.87761
ENSG00000002549	LAP3	376	8.21962	496	11.2285	640	14.8142	544	15.6593	468	12.5013	411	9.96532
ENSG00000002586	CD99	2625	44.6388	2066	36.3823	1790	32.2308	1543	34.5509	1832	38.0674	2700	50.9252
ENSG00000002587	HS3ST1	0	0	3	0.034519	4	0.0470603	6	0.0877851	0	0	16	0.197181
ENSG00000002726	AOC1	0	0	0	0	0	0	0	0	0	0	0	0
ENSG00000002745	WNT16	54	1.36674	136	3.56457	240	6.43186	244	8.13186	176	5.44311	148	4.15468
ENSG00000002746	HECW1	20	0.118567	19	0.116645	29	0.18204	26	0.202963	28	0.202832	26	0.170959
ENSG00000002822	MAD1L1	36	0.427609	9	0.110704	5	0.0628852	12	0.187687	15	0.21771	53	0.69824
ENSG00000002834	LASP1	1870	21.8784	1948	23.6016	1823	22.5838	1379	21.2446	1268	18.1275	1784	23.1502
ENSG00000002919	SNX11	214	4.27749	205	4.24333	219	4.63505	190	5.00079	158	3.85902	236	5.23206
ENSG00000002933	TMEM176A	7	0.166316	9	0.22144	5	0.125788	7	0.219	5	0.145161	10	0.263525
ENSG00000003056	M6PR	701	16.1536	636	15.177	699	17.0555	516	15.6571	512	14.4167	422	10.7857
ENSG00000003096	KLHL13	42	0.496876	133	1.6294	101	1.26519	182	2.83517	118	1.70579	100	1.31215
ENSG00000003137	CYP26B1	347	5.924	566	10.0064	670	12.1114	316	7.10366	387	8.0731	321	6.07821
ENSG00000003147	ICA1	5	0.084591	0	0	2	0.0358277	0	0	0	0	0	0
ENSG00000003249	DBNDD1	18	0.333261	45	0.862782	25	0.490102	25	0.609482	34	0.769191	27	0.554447
ENSG00000003393	ALS2	775	1.91042	748	1.90944	717	1.87146	729	2.36627	706	2.12655	703	1.92207
ENSG00000003400	CASP10	56	0.610243	23	0.259549	8	0.092308	24	0.344378	35	0.466043	30	0.362594
ENSG00000003402	CFLAR	3118	11.4593	2013	7.66133	2016	7.84528	1692	8.18829	2142	9.61937	1902	7.75316
ENSG00000003436	TFPI	3008	21.2136	2716	19.8355	3084	23.0295	2225	20.6621	2527	21.7763	1768	13.8294
ENSG00000003509	NDUFAF7	445	10.0691	412	9.65391	423	10.1345	423	12.6031	421	11.6401	428	10.7413
ENSG00000003756	RBM5	2573	20.5233	2699	22.2939	2374	20.0504	2383	25.0288	2517	24.5321	2634	23.3028
ENSG00000003987	MTMR7	123	1.46669	86	1.06196	76	0.95958	58	0.91069	80	1.16565	80	1.05806
ENSG00000003989	SLC7A2	846	8.84117	771	8.34392	862	9.53852	843	11.6005	938	11.978	571	6.61851
ENSG00000004059	ARF5	425	19.2383	553	25.9227	508	24.3487	496	29.5644	482	26.6605	644	32.3332
ENSG00000004139	SARM1	233	1.73332	171	1.31733	140	1.10277	112	1.09711	143	1.29988	207	1.70796
ENSG00000004142	POLDIP2	664	20.5446	669	21.4355	751	24.6039	616	25.0969	551	20.8317	693	23.782
ENSG00000004399	PLXND1	1093	9.44799	1059	9.47965	933	8.53956	973	11.0749	975	10.2984	913	8.75337
ENSG00000004455	AK2	3329	28.5729	2786	24.7627	2426	22.0478	2070	23.3948	2337	24.51	2839	27.0266
ENSG00000004468	CD38	2	0.0240956	0	0	1	0.0127568	1	0.0158641	2	0.0294429	4	0.0534505
ENSG00000004478	FKBP4	412	6.59229	299	4.95435	442	7.48852	367	7.7324	248	4.8488	360	6.38891
ENSG00000004487	KDM1A	1194	5.38271	1558	7.27347	1103	5.26511	1059	6.28641	1167	6.42853	1378	6.89019
ENSG00000004534	RBM6	4269	48.3174	2967	34.7754	2369	28.3908	3051	45.4705	3555	49.1656	3861	48.4688
ENSG00000004660	CAMKK1	481	5.34591	469	5.39792	398	4.68376	347	5.07827	553	7.5101	854	10.5274
ENSG00000004700	RECQL	759	16.5923	741	16.7749	873	20.2075	526	15.1412	606	16.1875	437	10.5957
ENSG00000004766	VPS50	186	1.60746	214	1.91522	250	2.28772	234	2.66289	277	2.92518	172	1.6487
ENSG00000004776	HSPB6	10	0.479186	7	0.347359	3	0.152216	1	0.0630976	4	0.234211	4	0.212593
ENSG00000004777	ARHGAP33	43	0.675342	70	1.13849	63	1.04768	120	2.48168	97	1.86153	126	2.19488
ENSG00000004779	NDUFAB1	535	28.5512	446	24.648	591	33.3958	445	31.2708	425	27.7142	436	25.8072
ENSG00000004799	PDK4	735	13.3626	519	9.77118	495	9.52889	413	9.88695	449	9.97454	270	5.44442
ENSG00000004809	SLC22A16	0	0	0	0	0	0	0	0	0	0	0	0
ENSG00000004838	ZMYND10	33	0.943642	18	0.533019	24	0.726673	12	0.451839	19	0.663882	46	1.45894
ENSG00000004846	ABCB5	0	0	0	0	0	0	0	0	0	0	0	0
ENSG00000004848	ARX	0	0	0	0	0	0	0	0	0	0	0	0
ENSG00000004864	SLC25A13	344	7.65994	332	7.65565	367	8.65302	317	9.29471	370	10.0673	354	8.7429
ENSG00000004866	ST7	194	2.45582	201	2.63492	206	2.76119	178	2.96704	190	2.93894	223	3.13101
ENSG00000004897	CDC27	1804	21.8393	1730	21.6883	1875	24.0347	1365	21.7593	1621	23.9789	1229	16.5021
ENSG00000004939	SLC4A1	0	0	1	0.0166926	0	0	0	0	0	0	0	0
ENSG00000004948	CALCR	0	0	0	0	0	0	1	0.0257651	0	0	2	0.0434048
ENSG00000004961	HCCS	242	8.53265	298	10.8808	329	12.2829	218	10.1213	224	9.65074	231	9.0337
ENSG00000004975	DVL2	390	6.05498	396	6.36678	358	5.88526	344	7.0326	379	7.19003	433	7.45626
ENSG00000005001	PRSS22	3	0.103958	0	0	0	0	0	0	0	0	1	0.0384344
ENSG00000005007	UPF1	854	8.22936	754	7.52413	786	8.01983	740	9.38965	673	7.92441	772	8.25108
ENSG00000005020	SKAP2	80	1.23278	117	1.86706	153	2.49644	87	1.76532	111	2.09008	71	1.2135
ENSG00000005022	SLC25A5	545	28.9539	552	30.3687	668	37.577	595	41.6233	516	33.4969	478	28.1659
ENSG00000005059	MCUB	182	4.22934	196	4.71666	157	3.8631	122	3.73311	191	5.42349	178	4.58782
ENSG00000005073	HOXA11	0	0	0	0	0	0	1	0.040757	0	0	0	0
ENSG00000005075	POLR2J	328	28.9185	273	24.9253	306	28.5665	187	21.7096	174	18.7454	331	32.3679
ENSG00000005100	DHX33	358	5.10882	334	4.93584	380	5.7419	390	7.32844	337	5.8764	330	5.2232
ENSG00000005102	MEOX1	2	0.0617888	2	0.0639862	0	0	2	0.0813615	1	0.0377506	2	0.0685322
ENSG00000005108	THSD7A	81	0.613059	83	0.650537	95	0.761334	74	0.737494	87	0.804601	88	0.738729
ENSG00000005156	LIG3	198	1.26789	230	1.52518	337	2.28498	223	1.88032	242	1.89355	230	1.63354
ENSG00000005175	RPAP3	352	5.43538	360	5.75661	439	7.17772	356	7.23847	362	6.8303	274	4.6927
ENSG00000005187	ACSM3	0	0	1	0.0113914	1	0.0116476	0	0	6	0.0806485	6	0.0732044
ENSG00000005189	REXO5	27	0.542572	28	0.582678	40	0.851115	62	1.64057	27	0.662981	44	0.980689
ENSG00000005194	CIAPIN1	316	7.7166	321	8.11747	358	9.25671	355	11.415	335	9.99603	348	9.42548
ENSG00000005206	SPPL2B	616	6.85925	651	7.50678	556	6.55549	615	9.01738	790	10.749	992	12.2516
ENSG00000005238	FAM214B	1024	13.2697	1092	14.6541	993	13.6253	756	12.9001	826	13.0793	1050	15.0916
ENSG00000005243	COPZ2	185	8.19032	177	8.11483	213	9.9849	218	12.7085	233	12.6046	341	16.7444
ENSG00000005249	PRKAR2B	455	8.8194	572	11.4815	583	11.9655	427	10.8985	429	10.1608	316	6.7936
ENSG00000005302	MSL3	1164	9.8323	1009	8.82613	871	7.79031	687	7.64132	885	9.13459	864	8.09471
ENSG00000005339	CREBBP	931	4.96876	811	4.48225	879	4.96731	597	4.19548	676	4.40848	667	3.94829
ENSG00000005379	TSPOAP1	11	0.0797899	51	0.383091	41	0.314901	43	0.410708	73	0.647027	58	0.466626
ENSG00000005381	MPO	0	0	0	0	0	0	0	0	0	0	0	0
ENSG00000005421	PON1	0	0	3	0.0965934	1	0.0329218	2	0.0818821	0	0	5	0.172427
ENSG00000005436	GCFC2	146	2.20822	162	2.53735	195	3.1229	136	2.70855	212	3.91804	138	2.31501
ENSG00000005448	WDR54	617	17.8721	465	13.9483	389	11.931	402	15.333	444	15.7151	813	26.1196
ENSG00000005469	CROT	271	4.48203	612	10.4818	608	10.6474	779	16.9649	610	12.3276	539	9.88734
ENSG00000005471	ABCB4	51	0.545185	40	0.442803	64	0.724417	49	0.68973	53	0.692299	95	1.12637
ENSG00000005483	KMT2E	1735	11.3153	1659	11.2044	1374	9.4883	939	8.06385	1474	11.7465	1394	10.0836
ENSG00000005486	RHBDD2	566	19.5641	727	26.0228	715	26.1688	572	26.0345	408	17.2325	685	26.2615
ENSG00000005513	SOX8	93	1.71876	131	2.50716	114	2.23086	75	1.82517	85	1.91954	150	3.07475
ENSG00000005700	IBTK	1254	11.8815	992	9.73336	1318	13.2228	969	12.0895	1264	14.6341	1216	12.7789
ENSG00000005801	ZNF195	411	2.89927	410	2.99508	391	2.92051	375	3.48327	421	3.62888	335	2.62106
ENSG00000005810	MYCBP2	682	3.10078	739	3.47942	679	3.26882	658	3.93932	619	3.43891	507	2.5567
ENSG00000005812	FBXL3	960	11.2079	1064	12.8639	980	12.1147	700	10.7612	949	13.5383	710	9.19383
ENSG00000005844	ITGAL	0	0	3	0.0260187	5	0.0443397	4	0.0441121	1	0.0102337	6	0.0557345
ENSG00000005882	PDK2	132	1.99319	118	1.84516	155	2.47822	76	1.51111	110	2.0296	129	2.16047
ENSG00000005884	ITGA3	1834	15.457	2036	17.7697	2160	19.2759	1543	17.1239	2080	21.4207	1913	17.8824
ENSG00000005889	ZFX	656	5.99681	593	5.61369	660	6.38845	557	6.70473	663	7.40584	433	4.39026
ENSG00000005893	LAMP2	2417	21.2327	2657	24.1711	2696	25.0774	2255	26.0846	2201	23.6261	1993	19.4187
ENSG00000005961	ITGA2B	24	0.348144	12	0.180263	5	0.0767984	10	0.19101	9	0.159527	14	0.225248
ENSG00000005981	ASB4	0	0	0	0	0	0	0	0	0	0	0	0
ENSG00000006007	GDE1	411	7.73425	459	8.94471	573	11.4174	395	9.78775	285	6.55338	337	7.03382
ENSG00000006015	REX1BD	368	9.01841	470	11.9277	335	8.69284	520	16.7801	575	17.2184	648	17.6134
ENSG00000006016	CRLF1	68	1.89336	51	1.47052	56	1.651	31	1.13657	29	0.986655	52	1.60588
ENSG00000006025	OSBPL7	95	1.19417	128	1.66621	135	1.79685	179	2.96282	186	2.85693	263	3.66678
ENSG00000006042	TMEM98	823	13.1076	1043	17.2023	780	13.1539	872	18.2873	808	15.7246	790	13.9552
ENSG00000006047	YBX2	2	0.0356776	0	0	0	0	0	0	3	0.065393	2	0.0395714
ENSG00000006059	KRT33A	0	0	0	0	0	0	0	0	0	0	0	0
ENSG00000006062	MAP3K14	86	1.25346	92	1.3886	85	1.31179	83	1.59294	69	1.22886	97	1.56808
ENSG00000006071	ABCC8	0	0	0	0	0	0	0	0	0	0	2	0.00672397
ENSG00000006116	CACNG3	0	0	0	0	0	0	0	0	0	0	0	0
ENSG00000006118	TMEM132A	3584	40.7039	2526	29.7083	2344	28.1877	1362	20.3683	1969	27.3248	1943	24.4752
ENSG00000006125	AP2B1	1806	19.6544	2102	23.6893	1945	22.4128	1714	24.5619	1621	21.556	2080	25.1068
ENSG00000006128	TAC1	1	0.0482544	1	0.0499705	5	0.255471	0	0	1	0.0589632	0	0
ENSG00000006194	ZNF263	669	8.63145	659	8.80481	538	7.34978	482	8.18868	538	8.48171	687	9.83104
ENSG00000006210	CX3CL1	0	0	4	0.0574158	3	0.0440302	0	0	0	0	3	0.0461213
ENSG00000006282	SPATA20	516	7.98718	708	11.3489	677	11.096	883	17.9976	871	16.4743	973	16.7048
ENSG00000006283	CACNA1G	5	0.0410513	10	0.0850224	12	0.104321	2	0.021622	10	0.100323	12	0.109276
ENSG00000006327	TNFRSF12A	3622	166.141	3897	185.112	3935	191.12	2535	153.114	2449	137.265	2896	147.337
ENSG00000006377	DLX6	4	0.0959206	29	0.720156	11	0.279305	22	0.694679	17	0.498132	32	0.851112
ENSG00000006432	MAP3K9	107	0.713664	50	0.345348	46	0.324865	22	0.193216	52	0.423796	63	0.466053
ENSG00000006451	RALA	841	19.4122	889	21.25	761	18.5994	701	21.3062	624	17.5998	833	21.326
ENSG00000006453	BAIAP2L1	119	2.03916	157	2.786	155	2.81236	121	2.73023	132	2.7639	183	3.47808
ENSG00000006459	KDM7A	1935	17.0456	1527	13.9299	1442	13.4503	665	7.71368	1398	15.0481	1455	14.216
ENSG00000006468	ETV1	2188	18.7992	3465	30.8299	3042	27.6749	2186	24.7315	2564	26.9187	1515	14.4374
ENSG00000006530	AGK	339	2.61805	424	3.39095	380	3.1074	383	3.89482	460	4.34091	413	3.53764
ENSG00000006534	ALDH3B1	585	7.29806	646	8.34567	580	7.66151	580	9.52773	603	9.19206	756	10.4607
ENSG00000006555	TTC22	1	0.0135185	0	0	0	0	0	0	1	0.0165186	0	0
ENSG00000006576	PHTF2	620	5.92403	781	7.72776	828	8.37704	556	6.99536	681	7.95091	487	5.16107
ENSG00000006606	CCL26	24	2.82031	11	1.33861	8	0.995429	6	0.928424	4	0.574367	38	4.95284
ENSG00000006607	FARP2	466	2.6788	405	2.41094	465	2.83036	343	2.59632	323	2.26882	335	2.13592
ENSG00000006611	USH1C	0	0	0	0	0	0	0	0	0	0	0	0
ENSG00000006625	GGCT	16	0.829226	34	1.82477	30	1.6463	45	3.07096	33	2.08983	32	1.83945
ENSG00000006634	DBF4	89	1.60009	91	1.69424	138	2.62706	109	2.58043	134	2.94377	122	2.43277
ENSG00000006638	TBXA2R	35	1.02278	36	1.08942	34	1.05203	16	0.615665	23	0.821272	30	0.972348
ENSG00000006652	IFRD1	404	4.22363	278	3.00972	282	3.12168	282	3.88206	276	3.52579	310	3.5946
ENSG00000006659	LGALS14	0	0	0	0	0	0	0	0	0	0	0	0
ENSG00000006695	COX10	111	1.3573	89	1.12699	105	1.35949	88	1.41691	74	1.10567	80	1.08499
ENSG00000006704	GTF2IRD1	330	4.19477	309	4.06752	305	4.10515	291	4.87076	258	4.00736	242	3.41189
ENSG00000006712	PAF1	472	13.6816	541	16.2394	545	16.7274	421	16.069	373	13.2114	553	17.779
ENSG00000006715	VPS41	666	7.09744	681	7.51538	657	7.41357	549	7.70387	630	8.20374	535	6.32363
ENSG00000006740	ARHGAP44	15	0.13293	22	0.201898	32	0.300273	14	0.163369	6	0.0649721	20	0.196583
ENSG00000006744	ELAC2	340	4.01142	386	4.7161	439	5.48426	520	8.07852	536	7.7273	519	6.79159
ENSG00000006747	SCIN	11	0.0781634	39	0.28698	22	0.165527	28	0.261986	32	0.277846	25	0.197032
ENSG00000006756	ARSD	259	3.04532	291	3.54326	250	3.11249	231	3.57647	256	3.67804	340	4.43401
ENSG00000006757	PNPLA4	89	2.15551	69	1.73055	105	2.69267	117	3.73125	86	2.54508	96	2.57879
ENSG00000006788	MYH13	0	0	0	0	0	0	0	0	0	0	0	0
ENSG00000006831	ADIPOR2	763	10.8099	702	10.2994	741	11.1161	629	11.7343	612	10.5948	704	11.0626
ENSG00000006837	CDKL3	21	0.550919	20	0.543344	17	0.472228	27	0.932699	29	0.92963	40	1.16389
ENSG00000007001	UPP2	1	0.0279376	1	0.0289312	4	0.118327	1	0.0367874	5	0.170688	3	0.09296
ENSG00000007038	PRSS21	0	0	0	0	0	0	1	0.0553027	0	0	1	0.0465824
ENSG00000007047	MARK4	627	7.78207	524	6.73497	472	6.20304	324	5.2952	356	5.3991	550	7.57139
ENSG00000007062	PROM1	0	0	0	0	0	0	0	0	0	0	0	0
ENSG00000007080	CCDC124	308	15.3187	450	23.1772	415	21.8552	429	28.0956	350	21.2708	546	30.1196
ENSG00000007129	CEACAM21	0	0	0	0	0	0	0	0	0	0	0	0
ENSG00000007168	PAFAH1B1	1819	10.9121	1997	12.406	1952	12.3991	1809	14.2897	1704	12.4908	1701	11.3179
ENSG00000007171	NOS2	0	0	0	0	0	0	1	0.0247284	3	0.0688418	1	0.0208292
ENSG00000007174	DNAH9	4	0.0195057	1	0.00504985	1	0.00516341	1	0.00642113	1	0.00595862	0	0
ENSG00000007202	KIAA0100	828	7.40927	983	9.1091	1164	11.0289	956	11.2645	718	7.85079	721	7.15592
ENSG00000007216	SLC13A2	0	0	0	0	0	0	0	0	0	0	0	0
ENSG00000007237	GAS7	129	1.04911	115	0.968518	65	0.559733	94	1.00663	77	0.765187	98	0.883983
ENSG00000007255	TRAPPC6A	56	4.95847	31	2.84248	44	4.12522	63	7.3453	39	4.21957	52	5.10679
ENSG00000007264	MATK	0	0	0	0	0	0	0	0	2	0.0487893	0	0
ENSG00000007306	CEACAM7	0	0	0	0	0	0	0	0	0	0	0	0
ENSG00000007312	CD79B	0	0	0	0	0	0	0	0	0	0	0	0
ENSG00000007314	SCN4A	0	0	0	0	0	0	0	0	0	0	1	0.0111158
ENSG00000007341	ST7L	162	1.6506	135	1.42442	144	1.55355	146	1.9588	138	1.71811	119	1.34481
ENSG00000007350	TKTL1	0	0	0	0	0	0	0	0	0	0	1	0.0259863
ENSG00000007372	PAX6	1	0.00400269	23	0.095336	21	0.0890033	12	0.0632475	25	0.122275	21	0.0932302
ENSG00000007376	RPUSD1	217	6.47408	285	8.80521	258	8.15028	191	7.50345	197	7.18171	278	9.19916
ENSG00000007384	RHBDF1	3340	56.1503	4122	71.7614	3173	56.4821	2463	54.523	3362	69.0633	3701	69.0097
ENSG00000007392	LUC7L	1880	25.1473	1848	25.5984	1581	22.3924	1608	28.3223	1815	29.6657	2161	32.0607
ENSG00000007402	CACNA2D2	36	0.456979	22	0.289196	43	0.577958	34	0.568305	39	0.604926	84	1.18265
ENSG00000007516	BAIAP3	31	0.419211	25	0.350097	12	0.171825	22	0.391745	44	0.727055	62	0.929925
ENSG00000007520	TSR3	302	20.6188	346	24.4629	338	24.4347	298	26.7905	247	20.6061	391	29.6086
ENSG00000007541	PIGQ	234	2.46068	328	3.57183	299	3.32924	368	5.09562	318	4.08611	444	5.17854
ENSG00000007545	CRAMP1	399	3.83458	406	4.04062	349	3.55144	390	4.93536	391	4.59161	376	4.00791
ENSG00000007866	TEAD3	1151	31.1859	1093	30.6677	917	26.308	871	31.075	1017	33.6704	1102	33.1169
ENSG00000007908	SELE	0	0	0	0	0	0	0	0	0	0	0	0
ENSG00000007923	DNAJC11	428	2.90246	411	2.8863	445	3.19534	392	3.5004	366	3.03282	372	2.79802
ENSG00000007933	FMO3	106	2.54633	43	1.06968	37	0.94112	18	0.569365	46	1.35024	111	2.95745
ENSG00000007944	MYLIP	105	2.82364	189	5.2633	96	2.73354	81	2.86823	117	3.84459	109	3.25111
ENSG00000007952	NOX1	9	0.292373	13	0.437336	18	0.619158	7	0.299435	5	0.198476	10	0.360313
ENSG00000007968	E2F2	8	0.120998	9	0.140964	17	0.272253	16	0.318654	14	0.258739	12	0.201306
ENSG00000008018	PSMB1	2191	81.5692	2203	84.9327	2219	87.4733	2051	100.545	1883	85.66	2225	91.8753
ENSG00000008056	SYN1	54	1.19502	52	1.19169	21	0.492081	25	0.728505	32	0.86532	36	0.88363
ENSG00000008083	JARID2	1288	17.041	838	11.4815	739	10.3528	519	9.0418	809	13.0789	1097	16.0979
ENSG00000008086	CDKL5	214	0.927733	169	0.758705	186	0.853801	168	0.959021	189	1.00119	140	0.673166
ENSG00000008118	CAMK1G	0	0	0	0	0	0	0	0	0	0	1	0.0275323
ENSG00000008128	CDK11A	2	0.0324923	9	0.151415	11	0.189224	14	0.299494	8	0.158812	6	0.108115
ENSG00000008130	NADK	312	4.62744	354	5.43708	515	8.08775	436	8.51494	423	7.66602	363	5.97142
ENSG00000008196	TFAP2B	0	0	0	0	0	0	1	0.0176735	0	0	0	0
ENSG00000008197	TFAP2D	0	0	0	0	0	0	0	0	0	0	0	0
ENSG00000008226	DLEC1	31	0.307143	24	0.246245	20	0.209818	12	0.156556	29	0.351092	45	0.494512
ENSG00000008256	CYTH3	403	5.73218	344	5.06699	361	5.43696	313	5.8623	246	4.27556	257	4.05446
ENSG00000008277	ADAM22	32	0.193413	37	0.231587	45	0.287994	20	0.159175	37	0.273263	26	0.174299
ENSG00000008282	SYPL1	1422	42.2112	1477	45.4031	1582	49.7243	1209	47.2567	1378	49.9828	1224	40.299
ENSG00000008283	CYB561	1228	19.1554	670	10.8229	736	12.1564	625	12.8376	833	15.8775	926	16.021
ENSG00000008294	SPAG9	1802	12.4564	1577	11.2887	1918	14.0385	1302	11.8511	1639	13.8439	1909	14.6362
ENSG00000008300	CELSR3	217	1.29435	143	0.883292	154	0.972628	122	0.95821	145	1.05682	290	1.91856
ENSG00000008311	AASS	394	3.00934	439	3.47229	466	3.76873	392	3.94248	435	4.05983	315	2.66852
ENSG00000008323	PLEKHG6	2	0.0382816	9	0.178393	10	0.202672	4	0.100816	3	0.0701657	0	0
ENSG00000008324	SS18L2	191	5.06056	182	4.99359	166	4.65701	157	5.47739	219	7.09011	157	4.6137
ENSG00000008382	MPND	28	1.1289	29	1.2108	29	1.23803	16	0.849432	25	1.23164	35	1.56514
ENSG00000008394	MGST1	1038	11.5241	546	6.27739	687	8.07609	894	13.0694	741	10.0524	813	10.0112
ENSG00000008405	CRY1	541	9.34606	436	7.8	536	9.80462	266	6.05094	307	6.48058	365	6.99374
ENSG00000008438	PGLYRP1	1	0.116683	0	0	6	0.741299	4	0.614578	1	0.142578	8	1.03534
ENSG00000008441	NFIX	629	8.01152	709	9.35163	665	8.96851	488	8.18452	371	5.77407	459	6.48428
ENSG00000008513	ST3GAL1	2054	19.169	1728	16.7001	1407	13.9036	1013	12.4485	1125	12.8291	1452	15.0297
ENSG00000008516	MMP25	14	0.243743	2	0.0360588	3	0.0553045	2	0.0458505	4	0.0850959	8	0.154483
ENSG00000008517	IL32	194	4.99428	88	2.34602	64	1.74456	106	3.59324	172	5.41058	162	4.62564
ENSG00000008710	PKD1	1759	7.84039	1748	8.06845	1794	8.46699	1402	8.22866	1415	7.70677	2032	10.0457
ENSG00000008735	MAPK8IP2	8	0.114085	13	0.191981	9	0.135898	16	0.300446	10	0.174253	14	0.221437
ENSG00000008838	MED24	560	6.645	580	7.12708	593	7.45069	623	9.73429	601	8.71416	598	7.87034
ENSG00000008853	RHOBTB2	75	0.836376	112	1.29341	104	1.22803	70	1.02789	67	0.912975	87	1.07608
ENSG00000008869	HEATR5B	757	7.59128	698	7.24856	782	8.30349	609	8.04166	690	8.45497	626	6.96272
ENSG00000008952	SEC62	3071	32.0005	3071	33.1386	3317	36.598	2294	31.476	2721	34.6457	2023	23.3807
ENSG00000008988	RPS20	10171	124.204	8782	111.056	7250	93.7445	5988	96.2863	6577	98.1397	9392	127.209
ENSG00000009307	CSDE1	8468	71.1653	8501	73.9834	8535	75.9496	5876	65.0248	6941	71.2776	6438	60.01
ENSG00000009335	UBE3C	1159	10.3903	1240	11.5118	1490	14.1438	1043	12.3123	928	10.1657	850	8.45181
ENSG00000009413	REV3L	514	3.41749	480	3.30493	508	3.57637	455	3.98351	463	3.76157	405	2.98665
ENSG00000009694	TENM1	6	0.0384359	1	0.00663381	1	0.00678298	1	0.0084352	0	0	0	0
ENSG00000009709	PAX7	0	0	0	0	0	0	0	0	0	0	0	0
ENSG00000009724	MASP2	110	2.13467	131	2.6326	117	2.40413	79	2.01871	125	2.96409	106	2.28154
ENSG00000009765	IYD	0	0	0	0	0	0	0	0	0	0	0	0
ENSG00000009780	FAM76A	129	2.63393	190	4.0174	158	3.41591	181	4.86635	155	3.86715	187	4.23489
ENSG00000009790	TRAF3IP3	7	0.0746169	0	0	0	0	0	0	6	0.078151	1	0.0118229
ENSG00000009830	POMT2	763	4.77412	749	4.85319	823	5.45259	653	5.38011	712	5.44368	899	6.23897
ENSG00000009844	VTA1	847	9.64068	971	11.4451	1135	13.679	820	12.2899	978	13.6021	689	8.69818
ENSG00000009950	MLXIPL	1	0.0171571	0	0	1	0.0181668	2	0.0451839	3	0.0628941	1	0.0190296
ENSG00000009954	BAZ1B	1028	12.029	1226	14.8561	1287	15.9459	1055	16.2554	954	13.6404	966	12.5371
ENSG00000010017	RANBP9	686	15.6638	745	17.6159	675	16.3196	507	15.2437	592	16.5173	564	14.2836
ENSG00000010030	ETV7	13	0.45238	0	0	4	0.147386	7	0.320751	11	0.467732	4	0.154385
ENSG00000010072	SPRTN	167	2.33595	150	2.17278	216	3.19916	136	2.50493	118	2.01685	99	1.53592
ENSG00000010165	METTL13	336	7.2455	331	7.39152	429	9.79537	352	9.99496	282	7.43056	396	9.47129
ENSG00000010219	DYRK4	123	1.44131	160	1.94155	100	1.24076	133	2.05217	187	2.67755	213	2.76832
ENSG00000010244	ZNF207	2459	12.8425	2315	12.5204	2429	13.4323	2064	14.1941	2188	13.9631	2183	12.6453
ENSG00000010256	UQCRC1	1462	37.6961	1686	45.0177	1479	40.3786	1212	41.1491	1198	37.7441	1536	43.9263
ENSG00000010270	STARD3NL	645	12.323	745	14.7397	864	17.4785	692	17.4089	678	15.8281	581	12.3117
ENSG00000010278	CD9	2133	30.23	3252	47.7281	3329	49.9569	1818	33.9274	2667	46.1864	2488	39.1095
ENSG00000010282	HHATL	0	0	0	0	1	0.0302885	1	0.0376663	1	0.0349533	3	0.095181
ENSG00000010292	NCAPD2	630	8.0441	582	7.6955	742	10.0317	580	9.75156	582	9.08037	677	9.58761
ENSG00000010295	IFFO1	770	12.8637	801	13.8575	909	16.0795	921	20.2602	840	17.1474	948	17.5658
ENSG00000010310	GIPR	17	0.277056	2	0.033754	3	0.0517696	5	0.1073	6	0.119485	6	0.108456
ENSG00000010318	PHF7	66	1.6208	56	1.42413	69	1.79419	55	1.77851	83	2.49062	48	1.30741
ENSG00000010319	SEMA3G	0	0	0	0	1	0.0173317	0	0	1	0.020001	0	0
ENSG00000010322	NISCH	2966	27.0388	3101	29.2749	2733	26.381	2722	32.6749	2746	30.5887	3169	32.0423
ENSG00000010327	STAB1	1	0.00780238	0	0	2	0.0165231	2	0.0205479	7	0.0667373	7	0.0605773
ENSG00000010361	FUZ	84	2.34994	147	4.25865	82	2.42899	92	3.38903	90	3.07655	127	3.94064
ENSG00000010379	SLC6A13	8	0.155761	2	0.040325	3	0.0618477	5	0.128188	2	0.0475819	0	0
ENSG00000010404	IDS	151	1.34219	166	1.528	239	2.24942	132	1.54498	114	1.23819	96	0.946444
ENSG00000010438	PRSS3	7	0.405811	3	0.180104	2	0.12277	0	0	1	0.0708386	9	0.5787
ENSG00000010539	ZNF200	153	1.68573	137	1.56312	143	1.66827	153	2.21971	135	1.81749	169	2.06523
ENSG00000010610	CD4	9	0.163157	13	0.244052	17	0.326321	5	0.119355	9	0.199365	17	0.341819
ENSG00000010626	LRRC23	79	2.13837	118	3.30762	74	2.12091	92	3.27909	95	3.14213	146	4.38323
ENSG00000010671	BTK	0	0	0	0	1	0.0191199	3	0.0713314	0	0	2	0.0400558
ENSG00000010704	HFE	179	2.60572	159	2.3969	209	3.22148	141	2.70274	193	3.43302	207	3.34219
ENSG00000010803	SCMH1	311	5.77742	417	8.02208	371	7.29764	415	10.1515	354	8.03565	385	7.93268
ENSG00000010810	FYN	873	9.73147	536	6.18737	509	6.00782	354	5.19609	457	6.22478	538	6.65168
ENSG00000010818	HIVEP2	1393	10.8004	1074	8.62321	937	7.6924	595	6.07455	738	6.99178	720	6.19163
ENSG00000010932	FMO1	5	0.114675	32	0.760018	12	0.291416	12	0.3624	4	0.112099	10	0.25438
ENSG00000011007	ELOA	970	14.9838	818	13.0852	855	13.9846	638	12.9772	701	13.2316	878	15.0428
ENSG00000011009	LYPLA2	572	23.3814	600	25.3982	580	25.1037	470	25.2978	475	23.7253	658	29.8322
ENSG00000011021	CLCN6	652	6.59033	566	5.92452	578	6.18617	543	7.22718	506	6.24962	545	6.11
ENSG00000011028	MRC2	5700	71.4438	7521	97.6208	6012	79.789	4892	80.7394	4405	67.4651	5501	76.4745
ENSG00000011052	NME1-NME2	0	0	0	0	0	0	0	0	0	0	0	0
ENSG00000011083	SLC6A7	32	0.61809	7	0.140016	10	0.20452	13	0.330639	11	0.25962	12	0.25708
ENSG00000011105	TSPAN9	1761	21.0686	1636	20.2692	1415	17.9254	936	14.7456	1023	14.9554	1087	14.4242
ENSG00000011114	BTBD7	573	4.17687	534	4.03101	629	4.85491	491	4.71289	557	4.9613	429	3.46847
ENSG00000011132	APBA3	389	5.74266	365	5.57999	272	4.25174	285	5.5401	341	6.15122	474	7.76116
ENSG00000011143	MKS1	74	0.541715	102	0.773244	61	0.472829	113	1.08925	125	1.11813	107	0.868777
ENSG00000011198	ABHD5	702	7.69244	696	7.89793	924	10.721	647	9.33557	628	8.40874	610	7.41382
ENSG00000011201	ANOS1	10	0.11665	4	0.0483194	2	0.024703	1	0.0153601	1	0.0142537	0	0
ENSG00000011243	AKAP8L	433	4.17104	464	4.62862	405	4.13091	390	4.94687	463	5.44981	477	5.09636
ENSG00000011258	MBTD1	878	10.0965	733	8.72882	686	8.35283	476	7.20761	668	9.38631	593	7.56336
ENSG00000011260	UTP18	495	15.1286	473	14.9704	532	17.2164	431	17.3453	416	15.5357	369	12.5085
ENSG00000011275	RNF216	1102	12.0166	832	9.3951	645	7.44724	514	7.38029	558	7.43497	621	7.51065
ENSG00000011295	TTC19	556	7.58706	599	8.46452	571	8.25029	571	10.2599	536	8.93732	635	9.61075
ENSG00000011304	PTBP1	2812	30.8874	2740	31.1668	2585	30.065	2139	30.9375	2314	31.0579	2877	35.0502
ENSG00000011332	DPF1	7	0.120475	6	0.106937	10	0.182236	13	0.294613	26	0.546785	16	0.305425
ENSG00000011347	SYT7	212	2.31908	171	1.9371	87	1.0077	53	0.763421	97	1.29657	191	2.31738
ENSG00000011376	LARS2	112	0.745748	152	1.04808	164	1.15625	126	1.10473	119	0.9682	120	0.886218
ENSG00000011405	PIK3C2A	1329	11.9247	1093	10.1559	1191	11.3154	893	10.5508	1114	12.2138	861	8.56863
ENSG00000011422	PLAUR	5895	109.265	5012	96.2025	4140	81.2519	2859	69.7786	3186	72.1586	3777	77.648
ENSG00000011426	ANLN	302	4.1602	204	2.91014	660	9.62688	1041	18.8828	610	10.2679	361	5.51568
ENSG00000011451	WIZ	514	4.23058	607	5.17372	559	4.87173	491	5.32143	478	4.80738	552	5.0392
ENSG00000011454	RABGAP1	938	10.1214	761	8.50356	944	10.7856	626	8.89453	736	9.70422	707	8.46143
ENSG00000011465	DCN	17200	109.8	19604	129.597	21079	142.481	15044	126.458	14853	115.859	14756	104.479
ENSG00000011478	QPCTL	527	15.4111	264	7.99472	325	10.0633	182	7.00815	234	8.36146	480	15.5686
ENSG00000011485	PPP5C	441	5.13919	419	5.05646	452	5.57737	411	6.30677	413	5.88098	368	4.75652
ENSG00000011523	CEP68	320	3.06572	247	2.45051	242	2.45489	233	2.93933	235	2.75102	232	2.46522
ENSG00000011566	MAP4K3	483	6.58874	568	8.0238	598	8.63756	540	9.6997	644	10.7346	472	7.14138
ENSG00000011590	ZBTB32	0	0	4	0.124935	4	0.127745	2	0.0794307	8	0.294838	0	0
ENSG00000011600	TYROBP	0	0	0	0	0	0	0	0	0	0	0	0
ENSG00000011638	LDAF1	164	5.29644	178	5.95302	163	5.57395	151	6.42136	142	5.60367	243	8.70426
ENSG00000011677	GABRA3	2	0.0398128	0	0	0	0	0	0	0	0	3	0.0662368
ENSG00000012048	BRCA1	80	0.710179	57	0.523998	127	1.19376	149	1.7417	126	1.36676	100	0.984607
ENSG00000012061	ERCC1	1506	22.3162	1572	24.1227	1182	18.5459	1146	22.3609	1065	19.2837	1605	26.3789
ENSG00000012124	CD22	2	0.0268002	0	0	0	0	0	0	1	0.0163739	0	0
ENSG00000012171	SEMA3B	119	1.70437	177	2.62522	126	1.91082	207	3.90387	201	3.51767	275	4.36851
ENSG00000012174	MBTPS2	388	3.58338	418	3.99773	548	5.3589	424	5.15627	394	4.44632	317	3.24717
ENSG00000012211	PRICKLE3	234	5.2875	166	3.88436	220	5.26371	152	4.5226	203	5.60499	222	5.56382
ENSG00000012223	LTF	0	0	0	0	0	0	0	0	0	0	0	0
ENSG00000012232	EXTL3	350	2.21632	438	2.8722	467	3.13123	345	2.87668	207	1.60169	299	2.1
ENSG00000012504	NR1H4	0	0	0	0	0	0	0	0	0	0	0	0
ENSG00000012660	ELOVL5	531	11.5045	427	9.5803	665	15.2556	546	15.5767	499	13.2105	430	10.333
ENSG00000012779	ALOX5	0	0	2	0.0458957	0	0	0	0	0	0	1	0.0245782
ENSG00000012817	KDM5D	857	7.48157	1071	9.6823	913	8.43952	1150	13.2196	1108	11.8194	1054	10.2056
ENSG00000012822	CALCOCO1	2930	27.203	2709	26.0456	2251	22.1288	1780	21.761	2277	25.8318	2515	25.8983
ENSG00000012963	UBR7	418	9.84088	434	10.5809	409	10.1957	377	11.6871	343	9.86724	394	10.2882
ENSG00000012983	MAP4K5	1379	15.0292	1230	13.8821	1312	15.1405	1054	15.1259	1231	16.3936	999	12.076
ENSG00000013016	EHD3	362	6.19801	634	11.2411	633	11.4758	675	15.218	473	9.89575	527	10.0078
ENSG00000013275	PSMC4	828	26.8245	738	24.7591	867	29.7409	770	32.8474	767	30.3627	833	29.9317
ENSG00000013288	MAN2B2	502	4.66806	467	4.49703	462	4.54893	428	5.24066	415	4.71546	480	4.95061
ENSG00000013293	SLC7A14	8	0.0629662	9	0.0733562	13	0.108342	9	0.0932758	8	0.0769398	10	0.0872976
ENSG00000013297	CLDN11	147	2.81044	203	4.01911	181	3.66412	189	4.75804	153	3.57431	197	4.17742
ENSG00000013306	SLC25A39	538	12.6049	537	13.029	482	11.9575	548	16.9063	597	17.0914	778	20.2173
ENSG00000013364	MVP	1420	19.1025	1546	21.5372	1244	17.7197	1425	25.2421	1390	22.8486	1895	28.2746
ENSG00000013374	NUB1	928	14.3619	789	12.6449	853	13.978	634	12.92	606	11.4598	797	13.6806
ENSG00000013375	PGM3	2403	26.5466	1595	18.2471	1762	20.6109	1241	18.0525	1551	20.9368	1937	23.734
ENSG00000013392	RWDD2A	461	10.1045	307	6.96835	299	6.93938	240	6.92685	291	7.79384	434	10.5509
ENSG00000013441	CLK1	8916	143.945	6649	111.163	5343	91.3367	5862	124.618	6213	122.566	7356	131.72
ENSG00000013503	POLR3B	93	1.61134	72	1.29186	117	2.14647	104	2.37273	89	1.88425	85	1.63346
ENSG00000013523	ANGEL1	138	1.74719	204	2.67465	207	2.77502	188	3.13421	194	3.00128	199	2.79447
ENSG00000013561	RNF14	589	9.75506	573	9.82757	733	12.8544	529	11.5366	588	11.8997	595	10.9299
ENSG00000013563	DNASE1L1	43	0.859704	45	0.931687	56	1.1855	50	1.31632	36	0.879482	61	1.35268
ENSG00000013573	DDX11	318	3.13977	690	7.055	674	7.04637	699	9.08778	645	7.78171	832	9.11129
ENSG00000013583	HEBP1	672	16.1946	423	10.5564	362	9.23726	299	9.48813	374	11.0133	486	12.9904
ENSG00000013588	GPRC5A	866	9.33598	392	4.37628	415	4.73723	198	2.81071	283	3.72797	937	11.2038
ENSG00000013619	MAMLD1	124	1.53719	81	1.03984	119	1.56202	88	1.43648	98	1.48449	85	1.16872
ENSG00000013725	CD6	12	0.166388	0	0	0	0	0	0	0	0	2	0.0307578
ENSG00000013810	TACC3	165	1.54458	150	1.4541	260	2.57712	320	3.94444	234	2.67662	307	3.1875
ENSG00000014123	UFL1	832	15.1427	660	12.4395	808	15.5714	591	14.1637	920	20.4603	611	12.3341
ENSG00000014138	POLA2	28	0.415432	31	0.4763	33	0.51843	27	0.527491	31	0.562014	51	0.839261
ENSG00000014164	ZC3H3	182	4.04066	214	4.92008	225	5.2893	174	5.08675	210	5.69698	330	8.12607
ENSG00000014216	CAPN1	1097	12.0737	1113	12.6854	976	11.3741	811	11.7534	742	9.97884	1056	12.8908
ENSG00000014257	ACP3	26	0.501846	55	1.09935	58	1.18539	47	1.19455	67	1.58021	42	0.899149
ENSG00000014641	MDH1	1240	20.5287	1367	23.4361	1443	25.2954	1319	28.7538	1380	27.9167	1093	20.0699
ENSG00000014824	SLC30A9	1147	13.1623	1110	13.1907	1194	14.508	1006	15.2011	1134	15.901	963	12.2569
ENSG00000014914	MTMR11	338	6.10733	588	11.0024	441	8.43739	427	10.1595	565	12.4746	625	12.5256
ENSG00000014919	COX15	323	5.11669	269	4.41282	292	4.89784	255	5.31908	313	6.05864	260	4.5682
ENSG00000015133	CCDC88C	13	0.0864277	8	0.0550778	14	0.0985536	5	0.0437713	5	0.0406185	4	0.0294954
ENSG00000015153	YAF2	262	1.99689	252	1.98897	288	2.32423	200	2.0072	229	2.13271	210	1.77524
ENSG00000015171	ZMYND11	1475	22.883	1547	24.8536	1564	25.6917	1274	26.0256	1307	24.7765	1086	18.6869
ENSG00000015285	WAS	1	0.0349901	3	0.108703	1	0.0370493	1	0.0460738	4	0.171021	8	0.31047
ENSG00000015413	DPEP1	0	0	4	0.125027	0	0	0	0	0	0	0	0
ENSG00000015475	BID	521	9.7377	482	9.32916	425	8.4109	431	10.6073	438	10.0031	498	10.3236
ENSG00000015479	MATR3	147	1.00662	85	0.602761	90	0.65257	119	1.07302	122	1.02083	126	0.956986
ENSG00000015520	NPC1L1	16	0.250956	3	0.0487277	6	0.0996468	14	0.289145	15	0.287483	25	0.434913
ENSG00000015532	XYLT2	782	11.806	731	11.4285	719	11.4937	588	11.6891	737	13.5958	1059	17.7327
ENSG00000015568	RGPD5	18	0.10483	16	0.0964958	26	0.160332	32	0.245398	39	0.277537	46	0.297136
ENSG00000015592	STMN4	0	0	0	0	3	0.0793049	1	0.0328741	0	0	2	0.0553808
ENSG00000015676	NUDCD3	738	6.16268	648	5.60357	700	6.18936	668	7.34512	601	6.13241	850	7.87258
ENSG00000016082	ISL1	0	0	0	0	0	0	0	0	0	0	0	0
ENSG00000016391	CHDH	18	0.19096	3	0.0329586	11	0.123566	3	0.0419084	11	0.142596	7	0.0823671
ENSG00000016402	IL20RA	3	0.0523964	0	0	9	0.16644	0	0	3	0.0640243	0	0
ENSG00000016490	CLCA1	0	0	0	0	0	0	0	0	0	0	0	0
ENSG00000016602	CLCA4	0	0	0	0	1	0.0253767	0	0	0	0	0	0
ENSG00000016864	GLT8D1	994	21.6951	1216	27.4844	986	22.787	1025	29.4584	1053	28.0832	1422	34.4239
ENSG00000017260	ATP2C1	1898	18.425	1681	16.8988	1670	17.1657	1523	19.468	1632	19.3587	1628	17.5288
ENSG00000017427	IGF1	0	0	0	0	0	0	2	0.0268097	6	0.0746359	5	0.0564557
ENSG00000017483	SLC38A5	1557	32.0205	1218	25.9396	1029	22.4073	699	18.9289	902	22.6668	1963	44.7759
ENSG00000017797	RALBP1	603	6.1951	649	6.90482	789	8.58307	513	6.93997	545	6.84181	556	6.33565
ENSG00000018189	RUFY3	1205	10.5845	1180	10.7335	1109	10.3145	997	11.5315	1203	12.9119	1305	12.7139
ENSG00000018236	CNTN1	0	0	2	0.0228376	0	0	0	0	0	0	0	0
ENSG00000018280	SLC11A1	86	0.818879	21	0.20707	41	0.413371	23	0.288376	22	0.255969	44	0.464686
ENSG00000018408	WWTR1	3232	31.9646	3596	36.8294	3243	33.961	2335	30.4085	3039	36.726	2143	23.5075
ENSG00000018510	AGPS	776	4.21117	1116	6.27165	1267	7.28035	944	6.74562	916	6.07407	690	4.15312
ENSG00000018610	STEEP1	119	3.8089	168	5.56851	248	8.40503	214	9.01937	192	7.50928	162	5.75113
ENSG00000018625	ATP1A2	3	0.0393513	0	0	0	0	0	0	1	0.0160281	1	0.0145487
ENSG00000018699	TTC27	202	4.8468	173	4.2986	213	5.41151	187	5.9082	211	6.18629	192	5.10964
ENSG00000018869	ZNF582	73	1.80504	67	1.7156	59	1.54472	44	1.43261	38	1.14813	36	0.987307
ENSG00000019102	VSIG2	9	0.513825	0	0	1	0.0604515	0	0	3	0.209285	0	0
ENSG00000019144	PHLDB1	3202	12.195	4874	19.2231	4293	17.3124	3257	16.3339	3556	16.5488	3098	13.0866
ENSG00000019169	MARCO	0	0	0	0	0	0	0	0	0	0	0	0
ENSG00000019186	CYP24A1	1	0.020715	3	0.0643553	1	0.0219341	0	0	0	0	0	0
ENSG00000019485	PRDM11	98	0.579274	110	0.67333	143	0.895012	139	1.08189	123	0.888397	108	0.708055
ENSG00000019505	SYT13	0	0	2	0.0314232	0	0	0	0	0	0	0	0
ENSG00000019549	SNAI2	749	18.8589	554	14.4451	585	15.5964	583	19.3292	510	15.6909	614	17.147
ENSG00000019582	CD74	56	1.02215	23	0.434742	20	0.386537	19	0.456656	29	0.646797	25	0.506118
ENSG00000019991	HGF	1032	8.74143	1285	11.2715	1156	10.368	1348	15.035	1495	15.4735	779	7.31856
ENSG00000019995	ZRANB1	449	6.18932	393	5.61004	528	7.70664	381	6.91562	354	5.96271	363	5.54994
ENSG00000020129	NCDN	357	5.99804	351	6.10696	400	7.11599	408	9.02631	334	6.85695	424	7.90118
ENSG00000020181	ADGRA2	548	6.39062	424	5.12042	361	4.45763	420	6.44943	308	4.38891	403	5.21258
ENSG00000020256	ZFP64	160	1.94667	219	2.75926	175	2.25447	160	2.56331	141	2.09621	187	2.52347
ENSG00000020426	MNAT1	159	3.38799	206	4.54558	246	5.55028	219	6.14467	185	4.81682	178	4.20679
ENSG00000020577	SAMD4A	2309	15.4666	2245	15.5728	2335	16.5613	1602	14.1301	1729	14.1518	1913	14.2126
ENSG00000020633	RUNX3	838	14.0651	710	12.3406	596	10.5921	489	10.8073	514	10.5416	652	12.1376
ENSG00000020922	MRE11	819	8.81664	730	8.13802	844	9.62047	728	10.3195	909	11.9571	816	9.74304
ENSG00000021300	PLEKHB1	0	0	0	0	3	0.0531968	3	0.0661547	1	0.0204632	1	0.0185744
ENSG00000021355	SERPINB1	575	15.5897	525	14.7402	483	13.866	445	15.8869	479	15.8689	648	19.4863
ENSG00000021461	CYP3A43	7	0.220046	6	0.195319	3	0.0998554	0	0	8	0.307291	4	0.139464
ENSG00000021488	SLC7A9	16	0.50877	11	0.362219	9	0.303025	9	0.376837	7	0.271984	22	0.775907
ENSG00000021574	SPAST	233	2.03022	308	2.77917	327	3.01696	222	2.54712	291	3.0983	200	1.93287
ENSG00000021645	NRXN3	5	0.0265906	4	0.022029	2	0.0112622	4	0.0280109	4	0.0259933	6	0.0353911
ENSG00000021762	OSBPL5	968	10.7009	942	10.7838	530	6.20378	641	9.33068	797	10.7658	1036	12.7026
ENSG00000021776	AQR	727	4.47164	675	4.29945	863	5.62054	654	5.29688	706	5.30617	581	3.96364
ENSG00000021826	CPS1	108	0.809771	187	1.45197	161	1.2782	203	2.00421	162	1.48422	130	1.0811
ENSG00000021852	C8B	0	0	0	0	0	0	0	0	0	0	0	0
ENSG00000022267	FHL1	1119	15.7698	1763	25.7291	1511	22.5473	1158	21.4889	1199	20.6471	1303	20.3669
ENSG00000022277	RTF2	493	10.024	511	10.7595	515	11.0876	434	11.6197	428	10.6336	462	10.4189
ENSG00000022355	GABRA1	0	0	0	0	0	0	0	0	0	0	0	0
ENSG00000022556	NLRP2	24	0.314063	0	0	2	0.0277121	1	0.0172312	0	0	1	0.0145141
ENSG00000022567	SLC45A4	68	0.652601	73	0.725502	76	0.772302	77	0.973058	71	0.832609	127	1.35185
ENSG00000022840	RNF10	1231	17.2364	1149	16.6604	1018	15.0929	936	17.2574	953	16.3052	1215	18.8691
ENSG00000022976	ZNF839	74	1.09263	63	0.963293	60	0.938052	95	1.84703	101	1.82224	87	1.42477
ENSG00000023041	ZDHHC6	1052	9.39539	938	8.67519	907	8.57711	766	9.00819	863	9.4179	859	8.50898
ENSG00000023171	GRAMD1B	439	2.42878	642	3.6782	825	4.83294	636	4.63329	553	3.73845	513	3.14793
ENSG00000023191	RNH1	1546	17.32	1498	17.3791	1487	17.6394	1169	17.2449	1152	15.7701	1740	21.6208
ENSG00000023228	NDUFS1	997	6.76555	896	6.2964	1276	9.16839	910	8.13127	908	7.529	712	5.35887
ENSG00000023287	RB1CC1	1882	20.4223	1451	16.3053	1681	19.3147	846	12.0883	1424	18.8816	1024	12.3245
ENSG00000023318	-	1207	7.01606	765	4.60494	841	5.17626	756	5.78651	844	5.99476	1093	7.04679
ENSG00000023330	ALAS1	467	15.2128	403	13.5948	436	15.0388	261	11.1955	345	13.7327	312	11.2728
ENSG00000023445	BIRC3	566	6.2195	218	2.48069	396	4.60753	196	2.83599	440	5.90793	241	2.93725
ENSG00000023516	AKAP11	3103	25.8541	2974	25.6606	3545	31.2751	2109	23.1385	2902	29.5454	1957	18.0852
ENSG00000023572	GLRX2	242	3.21932	227	3.12717	277	3.90179	199	3.48588	260	4.22636	218	3.21656
ENSG00000023608	SNAPC1	358	11.4057	320	10.5576	273	9.20949	292	12.2499	303	11.7957	283	10.0002
ENSG00000023697	DERA	241	7.07764	392	11.9216	328	10.1995	287	11.0985	321	11.5191	275	8.95755
ENSG00000023734	STRAP	1177	43.8979	921	35.5716	1092	43.1245	920	45.1819	820	37.3702	896	37.0647
ENSG00000023839	ABCC2	194	2.045	95	1.03703	133	1.48449	78	1.08267	123	1.58431	209	2.44356
ENSG00000023892	DEF6	44	1.40943	49	1.62541	35	1.18711	39	1.64499	56	2.1919	97	3.44625
ENSG00000023902	PLEKHO1	1438	17.9206	1766	22.7909	1444	19.0544	974	15.9831	1013	15.4257	1546	21.3692
ENSG00000023909	GCLM	485	7.38419	242	3.81552	428	6.89985	438	8.78102	378	7.03229	327	5.52197
ENSG00000024048	UBR2	860	8.00608	956	9.21629	992	9.7784	753	9.23052	866	9.85107	813	8.39455
ENSG00000024422	EHD2	2023	43.4764	2022	45.0003	1824	41.5066	1399	39.5899	1337	35.1102	2054	48.9602
ENSG00000024526	DEPDC1	29	0.405782	12	0.173881	79	1.17046	129	2.37681	95	1.62428	77	1.19501
ENSG00000024862	CCDC28A	239	15.8333	194	13.3092	227	15.9234	159	13.8701	213	17.2424	276	20.28
ENSG00000025039	RRAGD	77	1.2485	21	0.352609	32	0.549391	36	0.768615	43	0.85194	131	2.35588
ENSG00000025156	HSF2	304	9.3118	302	9.57952	368	11.9356	278	11.2128	341	12.7632	312	10.5999
ENSG00000025293	PHF20	544	5.36798	615	6.2844	561	5.86151	569	7.39322	544	6.55926	446	4.88126
ENSG00000025423	HSD17B6	8	0.290886	0	0	8	0.308005	11	0.526665	6	0.26658	6	0.241974
ENSG00000025434	NR1H3	196	3.57121	204	3.84917	213	4.10936	232	5.56618	187	4.16337	197	3.98117
ENSG00000025708	TYMP	442	10.1429	335	7.96086	298	7.24085	355	10.727	396	11.104	662	16.8493
ENSG00000025770	NCAPH2	459	8.50386	368	7.06038	345	6.76795	459	11.1976	350	7.92347	640	13.1513
ENSG00000025772	TOMM34	621	26.0019	508	22.027	498	22.0789	472	26.0235	446	22.8188	640	29.7221
ENSG00000025796	SEC63	2952	28.3371	2167	21.5415	2144	21.7921	1787	22.5878	2100	24.6322	2432	25.8934
ENSG00000025800	KPNA6	820	9.08428	862	9.8892	1003	11.7656	765	11.1596	745	10.085	687	8.44148
ENSG00000026025	VIM	19269	307.543	21011	347.272	18089	305.7	18690	392.795	19459	379.499	27627	489.064
ENSG00000026036	RTEL1-TNFRSF6B	31	0.281641	70	0.65858	55	0.529092	67	0.801527	60	0.666084	56	0.564296
ENSG00000026103	FAS	431	1.86808	616	2.76488	482	2.21207	586	3.34445	576	3.05059	483	2.32194
ENSG00000026297	RNASET2	95	0.401807	123	0.538736	70	0.313492	129	0.718445	123	0.635687	151	0.708364
ENSG00000026508	CD44	18409	152.201	12050	103.17	13049	114.235	7801	84.9275	10229	103.339	11431	104.823
ENSG00000026559	KCNG1	375	5.72102	369	5.82969	378	6.10617	232	4.66058	245	4.56723	301	5.09324
ENSG00000026652	AGPAT4	1417	8.21305	1552	9.31544	1390	8.53069	1137	8.6777	1197	8.4776	1235	7.93938
ENSG00000026751	SLAMF7	0	0	0	0	0	0	0	0	0	0	0	0
ENSG00000026950	BTN3A1	392	5.8465	264	4.07747	267	4.21653	325	6.38267	339	6.17807	460	7.60944
ENSG00000027001	MIPEP	88	2.14576	144	3.63611	142	3.66624	122	3.91712	129	3.84354	91	2.46107
ENSG00000027075	PRKCH	42	0.387805	69	0.659765	97	0.948353	75	0.911873	79	0.891322	73	0.747604
ENSG00000027644	INSRR	19	0.30185	24	0.394844	33	0.555119	20	0.418386	15	0.291188	24	0.422896
ENSG00000027697	IFNGR1	1234	31.118	1092	28.5165	1173	31.3206	1094	36.3265	1165	35.8977	939	26.2632
ENSG00000027847	B4GALT7	297	5.02986	335	5.87518	335	6.00729	350	7.80507	303	6.27026	413	7.75773
ENSG00000027869	SH2D2A	108	3.57168	117	4.00693	160	5.60277	89	3.87568	86	3.47529	117	4.2916
ENSG00000028116	VRK2	142	3.32224	152	3.68268	189	4.68209	166	5.114	132	3.77365	132	3.42533
ENSG00000028137	TNFRSF1B	843	18.4335	589	13.3374	415	9.60864	320	9.21379	435	11.6228	978	23.7194
ENSG00000028203	VEZT	632	5.95603	691	6.74364	675	6.73563	591	7.33392	707	8.14147	569	5.94753
ENSG00000028277	POU2F2	1578	14.3696	792	7.46861	960	9.25644	467	5.59969	845	9.4024	657	6.63573
ENSG00000028310	BRD9	824	7.1287	1146	10.267	1110	10.1681	982	11.1868	1189	12.5692	1262	12.1095
ENSG00000028528	SNX1	1327	11.1989	1268	11.0815	1166	10.4192	1068	11.8682	1078	11.1164	1145	10.7175
ENSG00000028839	TBPL1	268	4.39371	294	4.99138	284	4.93003	258	5.56962	275	5.50901	255	4.63684
ENSG00000029153	ARNTL2	746	8.80278	717	8.76147	1027	12.8318	667	10.3637	715	10.3093	386	5.05188
ENSG00000029363	BCLAF1	3059	26.5089	2461	22.0851	2738	25.1235	2186	24.9443	2835	30.0198	2054	19.7423
ENSG00000029364	SLC39A9	1336	15.4622	1318	15.7964	1513	18.5412	1088	16.5807	1170	16.546	1340	17.201
ENSG00000029534	ANK1	94	0.719227	43	0.340709	58	0.469895	36	0.362702	49	0.458118	65	0.551615
ENSG00000029559	IBSP	0	0	0	0	0	0	0	0	0	0	0	0
ENSG00000029639	TFB1M	422	8.4802	423	8.8026	328	6.97914	307	8.12347	382	9.37995	428	9.53943
ENSG00000029725	RABEP1	624	7.30268	663	8.03504	825	10.2232	582	8.96872	643	9.19502	482	6.25648
ENSG00000029993	HMGB3	131	2.76498	159	3.47532	231	5.16258	203	5.6419	195	5.0292	152	3.55835
ENSG00000030066	NUP160	1113	10.7214	1037	10.3446	1258	12.8313	990	12.5574	961	11.3116	839	8.96403
ENSG00000030110	BAK1	96	3.58531	86	3.32607	145	5.73401	87	4.27843	97	4.42661	109	4.5151
ENSG00000030304	MUSK	13	0.117039	12	0.111878	17	0.162058	22	0.260807	11	0.121011	27	0.26961
ENSG00000030419	IKZF2	207	1.39677	142	0.992244	135	0.964543	65	0.577532	124	1.02239	86	0.643631
ENSG00000030582	GRN	1024	24.0052	871	21.1446	674	16.7301	567	17.5024	501	14.3511	903	23.4789
ENSG00000031003	FAM13B	778	9.44063	678	8.51977	712	9.14821	657	10.4978	653	9.6823	539	7.2543
ENSG00000031081	ARHGAP31	148	1.3043	164	1.49671	195	1.81964	141	1.63623	144	1.55068	115	1.12408
ENSG00000031691	CENPQ	95	4.50781	122	5.99486	136	6.83307	170	10.6219	148	8.5812	105	5.52607
ENSG00000031698	SARS1	1629	34.9634	1409	31.3171	1432	32.544	1192	33.6883	1243	32.5993	2022	48.1348
ENSG00000031823	RANBP3	648	7.19037	695	7.98616	735	8.63571	608	8.88361	632	8.56914	704	8.66431
ENSG00000032219	ARID4A	394	4.36958	306	3.51432	310	3.64032	295	4.30799	376	5.09536	274	3.37038
ENSG00000032389	EIPR1	126	1.81881	149	2.22731	207	3.1639	144	2.73709	178	3.13965	188	3.00996
ENSG00000032444	PNPLA6	1177	13.5783	1154	13.7864	991	12.1053	862	13.0944	815	11.4886	1150	14.7147
ENSG00000032742	IFT88	346	4.72535	354	5.00654	292	4.22255	294	5.28706	303	5.05643	260	3.93836
ENSG00000033011	ALG1	152	1.1805	195	1.56832	216	1.77628	150	1.53399	141	1.33809	164	1.4127
ENSG00000033030	ZCCHC8	803	7.26982	652	6.11269	628	6.02008	543	6.47318	618	6.8366	672	6.74781
ENSG00000033050	ABCF2	81	1.29731	84	1.39321	100	1.69588	124	2.61511	75	1.46779	88	1.56325
ENSG00000033100	CHPF2	1624	20.6465	1597	21.0253	1629	21.9289	1347	22.5496	1208	18.766	1519	21.4192
ENSG00000033122	LRRC7	23	0.0632449	21	0.059799	32	0.0931713	42	0.152075	28	0.0940805	23	0.0701473
ENSG00000033170	FUT8	492	5.82639	682	8.36365	870	10.9091	562	8.76355	594	8.59537	405	5.31955
ENSG00000033178	UBA6	1956	14.1645	1629	12.216	1730	13.2652	1467	13.9885	1773	15.6886	1599	12.843
ENSG00000033327	GAB2	625	7.621	604	7.62686	555	7.16571	410	6.58302	451	6.71973	560	7.57364
ENSG00000033627	ATP6V0A1	577	4.3627	645	5.05029	741	5.93243	739	7.35756	554	5.11839	710	5.9542
ENSG00000033800	PIAS1	524	4.06579	542	4.35502	515	4.23112	433	4.42396	437	4.14323	409	3.51983
ENSG00000033867	SLC4A7	1431	12.2938	1303	11.5923	1585	14.4182	942	10.6563	1298	13.6259	914	8.70919
ENSG00000034053	APBA2	763	9.17639	641	7.9833	544	6.92757	506	8.01323	522	7.67117	685	9.13741
ENSG00000034152	MAP2K3	449	9.82586	396	8.97421	544	12.6054	420	12.1027	415	11.0973	474	11.505
ENSG00000034239	EFCAB1	17	0.241222	9	0.132248	5	0.0751231	13	0.242897	10	0.173385	13	0.204596
ENSG00000034510	TMSB10	15474	2772.95	13446	2495.23	11991	2275.26	12072	2848.58	12807	2804.34	17608	3499.74
ENSG00000034533	ASTE1	99	2.3865	124	3.09546	142	3.62451	118	3.74557	114	3.35796	123	3.28865
ENSG00000034677	RNF19A	1011	14.2721	759	11.0957	762	11.3901	616	11.4506	733	12.644	638	9.98947
ENSG00000034693	PEX3	167	4.87496	145	4.38328	149	4.60549	131	5.03542	142	5.06509	120	3.88527
ENSG00000034713	GABARAPL2	1170	32.1115	1161	32.9977	1089	31.6473	793	28.6587	879	29.4786	815	24.8095
ENSG00000034971	MYOC	0	0	0	0	0	0	0	0	0	0	0	0
ENSG00000035115	SH3YL1	499	3.70312	451	3.46594	496	3.89748	490	4.78821	563	5.10529	578	4.75752
ENSG00000035141	FAM136A	354	9.47651	331	9.17593	360	10.2043	385	13.5711	383	12.5282	497	14.7566
ENSG00000035403	VCL	2437	20.1486	2828	24.2128	3230	28.2765	3332	36.2746	2700	27.277	2361	21.6506
ENSG00000035499	DEPDC1B	22	0.477524	8	0.17982	33	0.758439	31	0.88602	19	0.503929	35	0.842608
ENSG00000035664	DAPK2	39	0.236692	67	0.421086	56	0.359867	37	0.295686	39	0.289219	28	0.188479
ENSG00000035681	NSMAF	1058	14.1658	929	12.881	887	12.5752	777	13.6989	763	12.4832	790	11.7319
ENSG00000035687	ADSS2	2529	60.7163	3025	75.2071	2913	74.0511	1760	55.6389	2243	65.8005	1541	41.034
ENSG00000035720	STAP1	0	0	6	0.263095	0	0	0	0	1	0.0517401	0	0
ENSG00000035862	TIMP2	4959	72.727	6836	103.82	5475	85.0198	3787	73.1318	3578	64.1188	3996	64.9998
ENSG00000035928	RFC1	682	8.39284	558	7.11108	653	8.50888	549	8.89623	614	9.23287	616	8.40795
ENSG00000036054	TBC1D23	1801	28.7449	1835	30.3291	1759	29.7267	1283	26.9639	1653	32.2377	1487	26.3235
ENSG00000036257	CUL3	801	5.75158	725	5.391	740	5.62627	646	6.10796	699	6.13303	640	5.09706
ENSG00000036448	MYOM2	0	0	0	0	2	0.024794	2	0.0308334	4	0.0572251	5	0.0649288
ENSG00000036473	OTC	0	0	0	0	0	0	0	0	0	0	0	0
ENSG00000036530	CYP46A1	11	0.097107	12	0.109702	5	0.0467372	8	0.0929945	20	0.215741	24	0.234993
ENSG00000036549	ZZZ3	910	8.34553	775	7.36023	919	8.92407	706	8.52564	815	9.13301	672	6.83545
ENSG00000036565	SLC18A1	0	0	0	0	0	0	0	0	0	0	0	0
ENSG00000036672	USP2	9	0.164383	3	0.056743	9	0.174057	2	0.048101	9	0.200863	9	0.182323
ENSG00000036828	CASR	0	0	0	0	0	0	0	0	0	0	0	0
ENSG00000037042	TUBG2	433	12.8073	419	12.834	405	12.6841	479	18.6558	594	21.4684	571	18.7323
ENSG00000037241	RPL26L1	232	16.4655	264	19.403	342	25.7009	336	31.4005	347	30.0927	245	19.2859
ENSG00000037280	FLT4	0	0	2	0.0193289	0	0	0	0	0	0	0	0
ENSG00000037474	NSUN2	1133	16.9994	667	10.3635	769	12.217	671	13.2567	675	12.3752	667	11.0998
ENSG00000037637	FBXO42	1065	9.76594	714	6.78015	625	6.06847	584	7.05158	531	5.94981	995	10.1198
ENSG00000037749	MFAP3	660	5.36703	606	5.10316	832	7.16387	544	5.82503	562	5.58432	538	4.85241
ENSG00000037757	MRI1	249	5.93488	314	7.75031	336	8.47981	258	8.09733	356	10.3683	334	8.82966
ENSG00000037897	METTL1	153	6.49182	133	5.84391	136	6.1101	95	5.30772	107	5.54757	134	6.30616
ENSG00000037965	HOXC8	0	0	0	0	0	0	1	0.0450063	0	0	0	0
ENSG00000038002	AGA	164	5.20088	206	6.76515	317	10.6445	230	9.60441	234	9.06761	188	6.61266
ENSG00000038210	PI4K2B	324	7.26354	343	7.96296	450	10.682	330	9.74152	411	11.2587	241	5.99247
ENSG00000038219	BOD1L1	1246	6.48935	823	4.43874	985	5.43193	645	4.42336	928	5.90575	718	4.14756
ENSG00000038274	MAT2B	873	14.0448	1053	17.5431	996	16.9666	651	13.7908	873	17.1616	651	11.6163
ENSG00000038295	TLL1	0	0	2	0.0211103	3	0.0323775	1	0.0134214	2	0.0249093	0	0
ENSG00000038358	EDC4	554	7.45388	474	6.60432	477	6.79557	414	7.3347	365	6.0008	488	7.28245
ENSG00000038382	TRIO	3760	17.3919	3900	18.681	3390	16.6033	3030	18.4549	3335	18.8495	2971	15.2422
ENSG00000038427	VCAN	1731	9.74252	4236	24.6892	3162	18.8439	3607	26.7319	2520	17.3308	2637	16.4615
ENSG00000038532	CLEC16A	208	1.37213	229	1.56439	214	1.49479	239	2.07606	219	1.76531	214	1.56578
ENSG00000038945	MSR1	10	0.10575	13	0.142364	7	0.0783811	0	0	12	0.155061	2	0.0234582
ENSG00000039068	CDH1	0	0	0	0	0	0	0	0	0	0	0	0
ENSG00000039123	MTREX	846	11.0114	688	9.27338	850	11.7146	792	13.574	779	12.3895	603	8.70512
ENSG00000039139	DNAH5	25	0.0831169	59	0.203132	97	0.341473	108	0.472806	124	0.50375	79	0.291314
ENSG00000039319	ZFYVE16	1195	6.3732	775	4.28024	996	5.6245	713	5.00713	946	6.16488	613	3.62606
ENSG00000039523	RIPOR1	886	10.8774	791	10.0564	696	9.04762	693	11.203	740	11.1011	843	11.479
ENSG00000039537	C6	0	0	0	0	0	0	0	0	0	0	0	0
ENSG00000039560	RAI14	4442	48.4053	3805	42.9384	4246	48.9924	3290	47.2085	3578	47.643	3212	38.8218
ENSG00000039600	SOX30	5	0.118389	4	0.0980792	3	0.0752135	5	0.15589	1	0.0289324	6	0.157571
ENSG00000039650	PNKP	530	9.63348	358	6.73856	415	7.98711	352	8.42479	418	9.28383	512	10.322
ENSG00000039987	BEST2	0	0	5	0.161658	0	0	2	0.0822225	0	0	0	0
ENSG00000040199	PHLPP2	303	2.00363	329	2.25293	354	2.47863	269	2.34226	246	1.98771	236	1.7309
ENSG00000040275	SPDL1	410	7.09335	419	7.50686	554	10.1487	538	12.2563	501	10.5913	318	6.10211
ENSG00000040341	STAU2	197	1.81554	222	2.1187	214	2.08827	246	2.98527	225	2.53376	208	2.12612
ENSG00000040487	SLC66A1	387	11.9027	311	9.90541	363	11.8216	281	11.3802	312	11.7256	486	16.5789
ENSG00000040531	CTNS	288	4.80746	276	4.771	249	4.40106	252	5.53903	280	5.71117	364	6.73923
ENSG00000040608	RTN4R	0	0	0	0	0	0	0	0	1	0.0322921	0	0
ENSG00000040633	PHF23	599	18.1062	614	19.2197	635	20.324	469	18.6674	454	16.7688	573	19.2106
ENSG00000040731	CDH10	0	0	0	0	0	0	0	0	0	0	0	0
ENSG00000040933	INPP4A	288	1.80394	348	2.25728	387	2.5667	296	2.44135	381	2.91607	331	2.29955
ENSG00000041353	RAB27B	2557	29.5272	4156	49.6986	6059	74.0845	1814	27.5828	3190	45.0118	1544	19.7754
ENSG00000041357	PSMA4	1735	20.4934	1766	21.6015	2322	29.041	1707	26.5496	1909	27.5528	1556	20.385
ENSG00000041515	MYO16	21	0.196784	11	0.106743	11	0.109143	20	0.246779	20	0.229004	14	0.145507
ENSG00000041802	LSG1	439	7.55395	785	13.988	980	17.8554	958	21.7062	832	17.4935	831	15.8597
ENSG00000041880	PARP3	519	13.4069	484	12.9475	397	10.8589	520	17.6879	642	20.2648	626	17.9359
ENSG00000041982	TNC	4502	38.5846	4789	42.5041	5189	47.0899	3888	43.8778	3476	36.4026	3621	34.4209
ENSG00000041988	THAP3	301	6.11411	229	4.81703	212	4.55971	181	4.84122	201	4.98892	271	6.1055
ENSG00000042062	RIPOR3	1147	15.7323	1096	15.5674	1261	18.3138	1390	25.1045	1398	23.4304	1229	18.6967
ENSG00000042088	TDP1	285	3.78343	224	3.0794	277	3.89364	243	4.24773	219	3.55246	290	4.26997
ENSG00000042286	AIFM2	845	13.5943	566	9.42961	539	9.18172	557	11.7995	517	10.1633	752	13.4185
ENSG00000042317	SPATA7	237	2.84909	240	2.98776	192	2.44396	162	2.56438	166	2.43843	215	2.86669
ENSG00000042429	MED17	172	0.85546	164	0.84468	166	0.874207	161	1.0544	148	0.89945	145	0.799879
ENSG00000042445	RETSAT	308	6.28411	226	4.77506	272	5.8762	283	7.60307	277	6.90585	295	6.67576
ENSG00000042493	CAPG	347	11.8504	322	11.3877	304	10.9929	302	13.5807	272	11.3506	429	16.2498
ENSG00000042753	AP2S1	1486	78.7939	1434	78.7408	1062	59.6256	885	61.7911	947	61.3575	1840	108.212
ENSG00000042781	USH2A	4	0.0160154	3	0.0124388	9	0.0381554	2	0.0105443	14	0.0684937	5	0.0222041
ENSG00000042813	ZPBP	0	0	0	0	0	0	0	0	0	0	0	0
ENSG00000042832	TG	51	0.378476	76	0.584061	58	0.455754	61	0.596083	67	0.607556	110	0.905411
ENSG00000042980	ADAM28	388	3.43993	233	2.1392	184	1.72731	265	3.09367	479	5.18917	521	5.1232
ENSG00000043039	BARX2	0	0	0	0	0	0	0	0	3	0.080713	0	0
ENSG00000043093	DCUN1D1	723	7.1901	682	7.02357	784	8.25558	680	8.90461	688	8.36044	507	5.59229
ENSG00000043143	JADE2	301	2.24201	421	3.24735	373	2.9418	362	3.55049	389	3.54049	381	3.14761
ENSG00000043355	ZIC2	0	0	1	0.0260029	0	0	2	0.0661279	1	0.0306824	2	0.0557006
ENSG00000043462	LCP2	4	0.0484312	0	0	0	0	0	0	0	0	3	0.0402877
ENSG00000043514	TRIT1	521	6.58819	495	6.48202	391	5.23528	396	6.59376	476	7.35494	491	6.88644
ENSG00000043591	ADRB1	20	0.543676	14	0.394108	7	0.201485	4	0.143179	16	0.531464	11	0.331656
ENSG00000044012	GUCA2B	0	0	0	0	0	0	0	0	0	0	0	0
ENSG00000044090	CUL7	613	6.43223	768	8.34524	591	6.56633	640	8.84281	739	9.47521	1005	11.6964
ENSG00000044115	CTNNA1	4442	41.5584	4712	45.6523	4382	43.4098	3077	37.9068	2869	32.7986	3913	40.6046
ENSG00000044446	PHKA2	414	4.00154	351	3.51327	335	3.42852	323	4.11092	306	3.61404	377	4.0416
ENSG00000044459	CNTLN	241	1.79948	231	1.78615	230	1.81841	247	2.42848	265	2.41779	202	1.67288
ENSG00000044524	EPHA3	66	0.829005	52	0.676384	27	0.359097	18	0.297711	43	0.659972	39	0.543329
ENSG00000044574	HSPA5	39725	502.564	17942	235.058	17470	234.021	16226	270.302	20517	317.165	48452	679.868
ENSG00000046604	DSG2	11	0.0957362	27	0.243346	12	0.110586	11	0.126062	15	0.159521	12	0.115838
ENSG00000046647	GEMIN8	247	5.09999	240	5.13169	210	4.5912	275	7.47678	258	6.50933	299	6.84745
ENSG00000046651	OFD1	845	4.48918	590	3.24593	563	3.16704	500	3.49776	636	4.12868	619	3.64743
ENSG00000046653	GPM6B	175	2.50685	103	1.52794	110	1.66847	114	2.15033	83	1.45282	67	1.06451
ENSG00000046774	MAGEC2	0	0	0	0	0	0	0	0	0	0	0	0
ENSG00000046889	PREX2	0	0	4	0.0282063	3	0.0216304	0	0	0	0	1	0.00755255
ENSG00000047056	WDR37	564	7.39453	459	6.23191	434	6.02498	376	6.49126	381	6.1038	525	7.63442
ENSG00000047188	YTHDC2	390	2.98182	500	3.9588	431	3.48922	477	4.80224	573	5.35322	400	3.39204
ENSG00000047230	CTPS2	254	3.79377	260	4.0215	254	4.01704	238	4.68084	250	4.56269	258	4.27408
ENSG00000047249	ATP6V1H	252	4.07879	192	3.21817	275	4.713	163	3.47398	154	3.04575	188	3.375
ENSG00000047315	POLR2B	2184	30.627	2131	30.9466	2468	36.6464	1802	33.2749	1838	31.495	1597	24.8395
ENSG00000047346	FAM214A	464	3.89234	434	3.77016	390	3.46411	300	3.31378	420	4.30513	340	3.16342
ENSG00000047365	ARAP2	0	0	0	0	1	0.00703897	0	0	0	0	0	0
ENSG00000047410	TPR	2090	13.9804	1776	12.3025	1772	12.5508	1555	13.6966	1875	15.3257	1370	10.1644
ENSG00000047457	CP	24	0.280356	6	0.0725817	5	0.0618448	14	0.215346	14	0.199835	7	0.0906947
ENSG00000047578	KATNIP	428	3.62309	387	3.39253	424	3.80046	372	4.14656	376	3.88926	335	3.14533
ENSG00000047579	DTNBP1	50	1.35607	56	1.57281	56	1.60818	37	1.32136	50	1.65701	82	2.46666
ENSG00000047597	XK	10	0.159667	7	0.115742	0	0	0	0	4	0.0780402	1	0.0177092
ENSG00000047617	ANO2	3	0.0408699	6	0.0846467	8	0.1154	6	0.107632	3	0.0499398	14	0.211541
ENSG00000047621	C12orf4	292	4.89104	274	4.75275	419	7.43133	362	7.98428	407	8.33021	312	5.79639
ENSG00000047634	SCML1	887	13.3303	648	10.0848	866	13.7806	486	9.61747	777	14.2686	650	10.8346
ENSG00000047644	WWC3	670	7.46356	665	7.67131	694	8.18588	536	7.86223	463	6.30226	587	7.25261
ENSG00000047648	ARHGAP6	205	1.90435	145	1.39488	148	1.45576	163	1.99384	163	1.85022	109	1.12306
ENSG00000047662	FAM184B	28	0.343652	36	0.457552	22	0.285903	23	0.371705	25	0.374926	35	0.476447
ENSG00000047849	MAP4	3037	16.7328	3099	17.6816	2748	16.0315	2255	16.3599	2241	15.0872	3103	18.9623
ENSG00000047932	GOPC	1148	20.4922	902	16.6737	1071	20.2429	986	23.1758	1091	23.7967	920	18.2146
ENSG00000047936	ROS1	1	0.00929264	2	0.0192462	0	0	2	0.0244725	2	0.0227098	0	0
ENSG00000048028	USP28	1121	16.193	836	12.5056	678	10.3702	528	10.043	615	10.8553	737	11.8079
ENSG00000048052	HDAC9	575	2.75069	334	1.65462	297	1.50441	161	1.01417	355	2.07513	259	1.37423
ENSG00000048140	TSPAN17	450	7.12852	459	7.52968	496	8.31961	564	11.7645	425	8.22658	531	9.32967
ENSG00000048162	NOP16	304	8.95008	281	8.56715	230	7.16994	246	9.53669	259	9.31745	330	10.7759
ENSG00000048342	CC2D2A	129	0.730525	202	1.1846	207	1.24122	282	2.10283	195	1.34935	230	1.44464
ENSG00000048392	RRM2B	1527	23.3997	1659	26.3266	1622	26.3183	1321	26.6553	1530	28.6488	1108	18.832
ENSG00000048405	ZNF800	358	5.10529	287	4.23834	356	5.37554	245	4.60058	292	5.0882	362	5.72573
ENSG00000048462	TNFRSF17	18	1.46503	3	0.252856	4	0.344722	6	0.643037	8	0.795626	7	0.631914
ENSG00000048471	SNX29	512	3.74344	458	3.46771	479	3.70827	381	3.66805	368	3.2877	514	4.16821
ENSG00000048540	LMO3	17	0.140412	2	0.0171065	3	0.0262367	3	0.0326276	17	0.171572	7	0.0641265
ENSG00000048544	MRPS10	389	15.3028	482	19.6357	582	24.2426	471	24.3979	436	20.9581	359	15.664
ENSG00000048545	GUCA1A	8	0.207176	3	0.0804542	3	0.0822633	3	0.102301	2	0.0632884	2	0.0574468
ENSG00000048649	RSF1	1064	5.64213	960	5.27169	878	4.92981	581	4.05683	804	5.20956	645	3.79355
ENSG00000048707	VPS13D	554	2.20372	562	2.31505	545	2.2955	481	2.51942	434	2.1095	543	2.39569
ENSG00000048740	CELF2	307	2.29955	216	1.67547	185	1.46727	110	1.08494	151	1.38206	135	1.12156
ENSG00000048828	FAM120A	1348	15.3685	1351	15.9505	1550	18.7115	1120	16.814	1138	15.8536	1189	15.0352
ENSG00000048991	R3HDM1	229	2.3953	282	3.05457	226	2.50304	241	3.31933	263	3.36143	238	2.76112
ENSG00000049089	COL9A2	69	1.35236	115	2.33409	93	1.93002	89	2.2969	64	1.53274	112	2.43471
ENSG00000049130	KITLG	1206	16.0563	1211	16.6963	1439	20.2859	1361	23.8598	1138	18.5134	787	11.6214
ENSG00000049167	ERCC8	168	0.524558	120	0.388009	153	0.505836	170	0.698944	164	0.625708	135	0.467523
ENSG00000049192	ADAMTS6	1722	16.6091	2514	25.1105	1934	19.7517	1693	21.5021	2530	29.818	1501	16.0576
ENSG00000049239	H6PD	1759	15.5883	2352	21.5847	2076	19.4802	1730	20.1877	1664	18.0189	1782	17.5156
ENSG00000049245	VAMP3	2244	67.8304	2087	65.3282	2261	72.3663	1853	73.7541	1969	72.7262	2299	77.0771
ENSG00000049246	PER3	144	1.46359	151	1.58932	200	2.15239	127	1.69969	272	3.37808	210	2.36735
ENSG00000049247	UTS2	0	0	0	0	0	0	1	0.0606695	1	0.0562995	0	0
ENSG00000049249	TNFRSF9	0	0	0	0	1	0.0137667	2	0.03424	0	0	0	0
ENSG00000049283	EPN3	2	0.0366918	0	0	2	0.0388511	1	0.0241573	1	0.0224173	5	0.101741
ENSG00000049323	LTBP1	10510	118.161	10851	126.333	9898	117.829	7934	117.456	7471	102.635	6628	82.6494
ENSG00000049449	RCN1	997	18.4177	874	16.7197	848	16.5871	824	20.0436	755	17.0424	1268	25.9803
ENSG00000049540	ELN	193	2.42606	364	4.73829	431	5.73661	376	6.22359	240	3.68637	368	5.1307
ENSG00000049541	RFC2	232	8.66843	216	8.35763	285	11.2754	212	10.4303	219	9.99862	305	12.6397
ENSG00000049618	ARID1B	981	1.76443	1205	2.24439	1115	2.12346	812	1.92309	925	2.03292	715	1.42635
ENSG00000049656	CLPTM1L	792	9.99059	826	10.79	749	10.0042	710	11.7933	639	9.84942	718	10.0456
ENSG00000049759	NEDD4L	1397	3.38471	838	2.10255	677	1.73679	413	1.3176	625	1.85033	1071	2.87806
ENSG00000049768	FOXP3	3	0.0803094	2	0.0554437	1	0.0283452	1	0.0352496	5	0.163553	17	0.504753
ENSG00000049769	PPP1R3F	92	1.73601	78	1.52418	82	1.63838	84	2.08715	58	1.33733	81	1.69526
ENSG00000049860	HEXB	2112	34.7908	2080	35.4822	1757	30.6462	1704	36.9615	1451	29.2066	1383	25.2684
ENSG00000049883	PTCD2	198	1.35015	201	1.41935	266	1.92059	255	2.28964	235	1.95807	215	1.62608
ENSG00000050030	NEXMIF	5	0.0334785	1	0.00693383	0	0	0	0	0	0	2	0.0148529
ENSG00000050130	JKAMP	1105	20.9852	1270	24.9765	1473	29.6203	1293	32.334	1295	30.0514	1028	21.6536
ENSG00000050165	DKK3	4677	32.311	5941	42.5029	6995	51.1687	5268	47.9223	4149	35.0243	5892	45.1472
ENSG00000050327	ARHGEF5	90	1.27794	76	1.11753	53	0.796852	62	1.15923	68	1.17983	111	1.74814
ENSG00000050344	NFE2L3	146	2.803	204	4.0558	164	3.33387	140	3.53922	117	2.74473	119	2.53397
ENSG00000050393	MCUR1	407	5.55108	310	4.37847	375	5.41563	295	5.29804	281	4.6831	333	5.03747
ENSG00000050405	LIMA1	1628	21.3784	3121	42.4416	2790	38.7936	2699	46.6696	2580	41.3985	2031	29.5812
ENSG00000050426	LETMD1	727	9.95667	677	9.60164	652	9.45501	644	11.6138	645	10.794	825	12.532
ENSG00000050438	SLC4A8	104	0.479442	93	0.443979	113	0.55159	108	0.655596	94	0.529511	102	0.521541
ENSG00000050555	LAMC3	291	2.68934	329	3.14865	279	2.73018	168	2.04442	176	1.98751	258	2.64458
ENSG00000050628	PTGER3	25	0.21717	3	0.0269872	1	0.00919804	3	0.0343156	7	0.0743023	3	0.0289046
ENSG00000050730	TNIP3	43	0.947532	23	0.524844	12	0.279989	10	0.290158	28	0.753924	15	0.366608
ENSG00000050748	MAPK9	608	5.60892	646	6.17142	708	6.91581	558	6.77827	573	6.45913	533	5.45366
ENSG00000050767	COL23A1	3	0.0568559	11	0.215886	2	0.0401346	2	0.0499107	0	0	10	0.210203
ENSG00000050820	BCAR1	3081	27.6689	2413	22.4406	2042	19.4174	1760	20.8124	1837	20.1583	2987	29.7523
ENSG00000051009	FHIP1B	742	12.9703	817	14.7893	774	14.3259	735	16.9178	817	17.4507	949	18.3992
ENSG00000051108	HERPUD1	3544	57.8379	1687	28.5109	1655	28.599	1150	24.713	1649	32.8839	3167	57.3261
ENSG00000051128	HOMER3	539	13.0122	642	16.0499	605	15.465	398	12.6518	444	13.0975	763	20.4301
ENSG00000051180	RAD51	12	0.321446	22	0.610276	48	1.36145	39	1.37563	50	1.63659	59	1.75293
ENSG00000051341	POLQ	25	0.224855	31	0.288736	63	0.59998	75	0.888245	76	0.835255	47	0.468862
ENSG00000051382	PIK3CB	326	3.43469	320	3.49137	281	3.1348	231	3.20473	270	3.47598	191	2.23197
ENSG00000051523	CYBA	1108	28.1382	646	16.9889	573	15.408	527	17.6229	616	19.1153	900	25.3504
ENSG00000051596	THOC3	234	5.60485	251	6.22585	262	6.64483	223	7.03335	159	4.6536	201	5.33985
ENSG00000051620	HEBP2	1909	15.2343	1873	15.4786	1714	14.4831	1314	13.8077	1221	11.9063	1548	13.7016
ENSG00000051825	MPHOSPH9	235	1.8841	197	1.6356	299	2.53829	294	3.10379	286	2.80185	223	1.98301
ENSG00000052126	PLEKHA5	1472	9.66878	1778	12.0941	1691	11.7609	1359	11.7542	1695	13.6043	1062	7.73702
ENSG00000052344	PRSS8	1	0.0277686	3	0.0862685	0	0	3	0.109694	1	0.0339311	1	0.0307992
ENSG00000052723	SIKE1	745	10.4421	514	7.46055	745	11.0566	527	9.72637	703	12.0401	596	9.26536
ENSG00000052749	RRP12	290	2.80893	339	3.40032	376	3.85625	354	4.51498	305	3.60983	459	4.93107
ENSG00000052795	FNIP2	207	1.55729	190	1.48023	180	1.43386	118	1.16894	151	1.3881	122	1.01799
ENSG00000052802	MSMO1	460	13.3245	320	9.59883	421	12.9124	248	9.45916	291	10.2998	282	9.05995
ENSG00000052841	TTC17	1628	11.9061	1723	13.049	1586	12.2816	1410	13.5783	1592	14.2267	1478	11.9888
ENSG00000052850	ALX4	32	0.461598	71	1.06059	44	0.672049	53	1.0067	57	1.00469	60	0.959954
ENSG00000053108	FSTL4	3	0.0369296	0	0	0	0	0	0	0	0	0	0
ENSG00000053254	FOXN3	820	6.07329	679	5.20783	577	4.52502	389	3.79376	433	3.9187	452	3.71308
ENSG00000053328	METTL24	9	0.193671	0	0	0	0	4	0.113342	2	0.0525892	1	0.0238676
ENSG00000053371	AKR7A2	586	27.2121	766	36.8359	632	31.0754	454	27.7607	600	34.0455	702	36.1566
ENSG00000053372	MRTO4	477	15.417	587	19.6469	556	19.0278	558	23.7478	491	19.3912	577	20.6843
ENSG00000053438	NNAT	30	1.86482	33	2.12426	35	2.30366	30	2.45554	18	1.3672	28	1.93045
ENSG00000053501	USE1	328	11.1463	315	11.0852	290	10.4349	227	10.1576	303	12.5818	403	15.1896
ENSG00000053524	MCF2L2	0	0	2	0.00819283	0	0	1	0.00520879	1	0.0048336	2	0.00877491
ENSG00000053702	NRIP2	40	1.17429	76	2.31051	87	2.7044	52	2.01016	70	2.51107	78	2.53978
ENSG00000053747	LAMA3	200	1.14041	512	3.02329	466	2.81354	521	3.91183	505	3.51858	574	3.63019
ENSG00000053770	AP5M1	541	3.4329	521	3.42356	651	4.374	522	4.36157	607	4.70648	454	3.19525
ENSG00000053900	ANAPC4	622	6.9028	681	7.82634	653	7.6733	606	8.85557	713	9.6687	642	7.90232
ENSG00000053918	KCNQ1	1	0.0186904	0	0	1	0.0197903	0	0	0	0	1	0.0207302
ENSG00000054116	TRAPPC3	712	16.6769	764	18.5313	708	17.5591	659	20.325	639	18.2886	822	21.3547
ENSG00000054118	THRAP3	2161	37.8228	1853	33.5855	1852	34.3222	1709	39.3868	1741	37.2342	1671	32.4385
ENSG00000054148	PHPT1	300	15.3744	223	11.8347	192	10.4187	272	18.355	350	21.9173	572	32.513
ENSG00000054179	ENTPD2	0	0	0	0	0	0	0	0	0	0	0	0
ENSG00000054219	LY75	21	0.197029	22	0.213753	13	0.129149	20	0.247088	23	0.263684	26	0.270564
ENSG00000054267	ARID4B	1096	8.17685	985	7.61007	897	7.08603	685	6.72939	1001	9.12544	641	5.30419
ENSG00000054277	OPN3	22	0.488038	5	0.114862	12	0.281869	22	0.642634	9	0.243959	10	0.246046
ENSG00000054282	SDCCAG8	404	6.27233	431	6.9295	295	4.84958	216	4.41582	283	5.36881	276	4.75272
ENSG00000054356	PTPRN	2340	23.4943	2413	25.0889	1769	18.8066	1548	20.4657	1774	21.7643	2524	28.1074
ENSG00000054392	HHAT	52	0.646471	68	0.875451	47	0.618698	54	0.883994	68	1.033	64	0.882493
ENSG00000054523	KIF1B	995	4.57803	1037	4.94096	1149	5.59771	989	5.99186	846	4.75631	778	3.97027
ENSG00000054598	FOXC1	454	9.41644	331	7.10944	361	7.92816	192	5.24374	271	6.86821	316	7.26947
ENSG00000054611	TBC1D22A	356	5.53334	385	6.19691	289	4.75631	242	4.95293	217	4.12137	441	7.60259
ENSG00000054654	SYNE2	306	0.781209	251	0.663585	264	0.713649	211	0.709313	251	0.783003	280	0.792846
ENSG00000054690	PLEKHH1	37	0.282289	59	0.466146	55	0.444314	62	0.622865	56	0.522065	57	0.482339
ENSG00000054793	ATP9A	956	9.78282	1137	12.0488	797	8.63573	700	9.43221	781	9.76564	814	9.2388
ENSG00000054796	SPO11	1	0.0453163	0	0	0	0	0	0	0	0	1	0.050262
ENSG00000054803	CBLN4	0	0	0	0	0	0	0	0	0	0	0	0
ENSG00000054938	CHRDL2	12	0.318349	42	1.15385	18	0.505626	12	0.419192	20	0.64833	27	0.794459
ENSG00000054965	FAM168A	738	7.73011	654	7.09388	654	7.2534	475	6.55137	546	6.98821	576	6.69171
ENSG00000054967	RELT	248	3.31141	168	2.32299	119	1.68245	115	2.02194	143	2.33314	200	2.96194
ENSG00000054983	GALC	609	7.46889	662	8.40763	685	8.89537	520	8.39753	620	9.29126	605	8.22961
ENSG00000055044	NOP58	613	15.4676	433	11.3143	512	13.6794	482	16.0147	513	15.817	432	12.0901
ENSG00000055070	SZRD1	1292	22.5083	1284	23.1644	1199	22.1174	878	20.1411	804	17.1151	996	19.2453
ENSG00000055118	KCNH2	0	0	0	0	0	0	0	0	0	0	0	0
ENSG00000055130	CUL1	1419	28.2336	1360	28.022	1332	28.0623	1057	27.6929	1160	28.2024	1142	25.202
ENSG00000055147	FAM114A2	312	3.95137	305	4.0001	366	4.90805	295	4.91955	314	4.85923	342	4.80402
ENSG00000055163	CYFIP2	185	1.45581	193	1.57278	171	1.42484	118	1.22272	127	1.22119	161	1.40522
ENSG00000055208	TAB2	1698	23.687	1542	22.2758	1588	23.4562	1093	20.0772	1239	21.1197	1147	17.7468
ENSG00000055211	GINM1	647	23.7554	658	25.0185	733	28.4969	594	28.718	581	26.0662	529	21.5427
ENSG00000055332	EIF2AK2	1465	10.9665	1095	8.48829	1402	11.1125	1091	10.7538	983	8.99139	1016	8.43545
ENSG00000055483	USP36	1426	12.7095	956	8.82354	1030	9.72031	878	10.3041	928	10.1065	1147	11.3385
ENSG00000055609	KMT2C	1001	1.55085	968	1.55305	957	1.56993	714	1.45661	823	1.55804	765	1.31456
ENSG00000055732	MCOLN3	24	0.299317	26	0.335792	17	0.224494	12	0.197066	9	0.137154	9	0.124494
ENSG00000055813	CCDC85A	0	0	0	0	0	0	0	0	0	0	0	0
ENSG00000055917	PUM2	2471	29.2916	2350	28.848	2472	31.028	1771	27.6439	2135	30.9252	1809	23.7845
ENSG00000055950	MRPL43	299	6.90354	247	5.90574	251	6.13633	208	6.32373	225	6.34786	283	7.24723
ENSG00000055955	ITIH4	4	0.0709265	0	0	6	0.112651	2	0.0466969	7	0.151667	0	0
ENSG00000055957	ITIH1	0	0	0	0	0	0	0	0	0	0	5	0.100889
ENSG00000056050	HPF1	228	13.2457	244	14.6794	287	17.6546	223	17.0591	266	18.8828	215	13.8537
ENSG00000056097	ZFR	2218	27.0614	2399	30.3107	2514	32.4779	1878	30.1712	2125	31.6804	1846	24.9807
ENSG00000056277	ZNF280C	106	1.88806	95	1.75231	110	2.07462	106	2.48614	118	2.56824	97	1.91632
ENSG00000056291	NPFFR2	0	0	0	0	0	0	2	0.0870591	0	0	0	0
ENSG00000056487	PHF21B	1	0.0137526	5	0.0712082	2	0.0291238	1	0.0181089	0	0	0	0
ENSG00000056558	TRAF1	309	5.70308	234	4.47243	231	4.51437	272	6.61042	298	6.72065	306	6.26408
ENSG00000056586	RC3H2	1584	11.3169	1395	10.321	1595	12.0661	1212	11.402	1276	11.1395	1118	8.85926
ENSG00000056736	IL17RB	64	1.73691	53	1.48953	65	1.86786	49	1.75106	63	2.0892	34	1.02344
ENSG00000056972	TRAF3IP2	798	8.37556	498	5.41274	536	5.95677	313	4.32578	410	5.25822	524	6.09997
ENSG00000056998	GYG2	269	6.13712	335	7.91469	262	6.32919	287	8.62192	233	6.49549	347	8.78066
ENSG00000057019	DCBLD2	1620	11.8644	1935	14.6754	2184	16.9363	1347	12.99	1818	16.2693	1117	9.0734
ENSG00000057149	SERPINB3	0	0	0	0	0	0	0	0	0	0	0	0
ENSG00000057252	SOAT1	595	7.01697	486	5.93535	657	8.20414	574	8.91362	545	7.85368	493	6.44859
ENSG00000057294	PKP2	0	0	0	0	0	0	0	0	0	0	0	0
ENSG00000057468	MSH4	9	0.227371	11	0.287781	1	0.0267503	4	0.133065	1	0.03087	3	0.084062
ENSG00000057593	F7	6	0.130474	18	0.405342	4	0.0921014	9	0.257705	7	0.186	13	0.313545
ENSG00000057608	GDI2	3836	80.8826	3762	82.1433	3927	87.6743	3029	84.0979	3598	92.7004	4261	99.6491
ENSG00000057657	PRDM1	678	8.29788	841	10.6588	756	9.79701	427	6.88136	717	10.7226	528	7.16731
ENSG00000057663	ATG5	607	8.86742	577	8.72893	647	10.008	515	9.90661	625	11.1566	550	8.91161
ENSG00000057704	TMCC3	33	0.41864	67	0.880194	87	1.16864	41	0.684889	50	0.775069	75	1.05529
ENSG00000057757	PITHD1	685	26.0419	528	20.787	589	23.71	466	23.328	479	22.2516	629	26.5227
ENSG00000057935	MTA3	506	3.95099	634	5.12651	508	4.20004	442	4.54451	531	5.06633	476	4.12237
ENSG00000058056	USP13	276	1.49064	358	2.00227	399	2.28176	341	2.42508	324	2.13822	302	1.80907
ENSG00000058063	ATP11B	1440	12.9488	1311	12.2081	1415	13.4728	881	10.4316	1201	13.1964	971	9.68438
ENSG00000058085	LAMC2	40	0.488104	20	0.252731	41	0.52975	19	0.305292	37	0.551694	59	0.798527
ENSG00000058091	CDK14	1304	15.3521	1639	19.9823	1516	18.8983	808	12.5259	906	13.0335	679	8.86634
ENSG00000058262	SEC61A1	8899	158.44	5935	109.426	6140	115.751	4587	107.538	4792	104.252	10173	200.889
ENSG00000058272	PPP1R12A	1237	8.6135	1273	9.17942	1308	9.64389	1070	9.81077	1151	9.7933	816	6.3021
ENSG00000058335	RASGRF1	2	0.0165604	2	0.0171494	5	0.0438375	0	0	2	0.0202355	4	0.0367355
ENSG00000058404	CAMK2B	32	0.324007	28	0.293588	7	0.0750476	12	0.159991	13	0.160839	43	0.482901
ENSG00000058453	CROCC	608	5.65948	647	6.23668	540	5.32232	594	7.28062	675	7.67751	630	6.50427
ENSG00000058600	POLR3E	247	2.15107	317	2.85887	374	3.44877	320	3.66959	279	2.96897	231	2.23128
ENSG00000058668	ATP2B4	2780	24.1875	2266	20.4166	2699	24.8647	2031	23.2683	2096	22.2834	2052	19.802
ENSG00000058673	ZC3H11A	8	0.0515155	8	0.0533476	6	0.0409104	1	0.00847925	0	0	11	0.0785644
ENSG00000058729	RIOK2	243	3.65725	334	5.2056	296	4.71709	242	4.79593	297	5.46195	235	3.92284
ENSG00000058799	YIPF1	474	19.2328	388	16.3032	422	18.1305	401	21.4248	434	21.5177	569	25.6071
ENSG00000058804	NDC1	568	9.9414	461	8.35558	629	11.6569	508	11.7077	442	9.4529	447	8.67744
ENSG00000058866	DGKG	35	0.263454	22	0.171489	64	0.510095	19	0.188321	28	0.257536	26	0.217068
ENSG00000059122	FLYWCH1	1426	13.9827	1486	15.0892	1333	13.84	1543	19.9226	1810	21.6867	2397	26.069
ENSG00000059145	UNKL	385	4.24412	332	3.79003	322	3.75853	275	3.99181	266	3.58305	275	3.36237
ENSG00000059377	TBXAS1	69	0.908978	71	0.968589	82	1.14381	72	1.24895	36	0.579496	69	1.00818
ENSG00000059378	PARP12	321	4.81276	270	4.19208	362	5.74689	289	5.70554	321	5.88083	412	6.85128
ENSG00000059573	ALDH18A1	1058	23.2517	1423	32.3855	1276	29.693	983	28.4467	1009	27.0959	1341	32.6876
ENSG00000059588	TARBP1	164	1.73274	239	2.61496	297	3.32262	448	6.23271	424	5.47393	261	3.05855
ENSG00000059691	GATB	140	0.985063	156	1.13668	168	1.25164	107	0.991355	147	1.26385	171	1.3345
ENSG00000059728	MXD1	680	8.8452	427	5.7518	385	5.30267	310	5.3097	422	6.70742	508	7.32905
ENSG00000059758	CDK17	1152	14.716	1122	14.8425	1223	16.5424	916	15.4079	1107	17.2794	881	12.4824
ENSG00000059769	DNAJC25	474	15.0376	249	8.18043	221	7.42381	222	9.2739	297	11.5133	366	12.8785
ENSG00000059804	SLC2A3	3363	45.7623	2820	39.7381	2113	30.4449	1674	29.9948	2078	34.5518	2742	41.3841
ENSG00000059915	PSD	273	3.77203	411	5.88073	250	3.65752	270	4.91231	268	4.52471	339	5.19514
ENSG00000060069	CTDP1	750	9.99979	527	7.27641	420	5.92944	357	6.26769	371	6.04432	669	9.89329
ENSG00000060138	YBX3	2533	24.2727	3033	30.0977	2179	22.1093	1811	22.8513	1941	22.7276	1891	20.0983
ENSG00000060140	STYK1	7	0.168105	4	0.0994763	22	0.559422	10	0.316222	7	0.205411	6	0.159816
ENSG00000060237	WNK1	1469	7.02294	1592	7.88165	1614	8.17025	1329	8.36627	1271	7.42483	1344	7.12659
ENSG00000060339	CCAR1	1288	17.5613	1161	16.3926	1278	18.4504	1009	18.1151	1226	20.4256	869	13.1415
ENSG00000060491	OGFR	1035	18.1844	987	17.9578	868	16.1478	773	17.8833	888	19.0641	1126	21.9423
ENSG00000060558	GNA15	19	0.570149	4	0.1243	5	0.158869	4	0.158054	2	0.0733345	9	0.299545
ENSG00000060566	CREB3L3	0	0	2	0.0646145	0	0	0	0	0	0	0	0
ENSG00000060642	PIGV	165	1.68616	186	1.96836	185	2.0018	171	2.30102	175	2.18523	217	2.45957
ENSG00000060656	PTPRU	1792	22.155	1297	16.6055	1296	16.9658	864	14.0656	1006	15.1976	1175	16.1123
ENSG00000060688	SNRNP40	275	5.84466	351	7.72521	373	8.39402	352	9.85096	330	8.57007	429	10.1127
ENSG00000060709	RIMBP2	0	0	0	0	0	0	1	0.0100909	2	0.0187282	2	0.0169995
ENSG00000060718	COL11A1	29	0.263528	36	0.338773	14	0.134708	17	0.203417	11	0.122142	21	0.211658
ENSG00000060749	QSER1	1265	9.58046	1216	9.53688	1195	9.58293	925	9.22459	1032	9.55035	754	6.33363
ENSG00000060762	MPC1	201	10.7406	224	12.3953	182	10.2976	196	13.791	203	13.2547	192	11.3794
ENSG00000060971	ACAA1	313	3.63882	289	3.47929	318	3.91451	361	5.52627	334	4.74467	375	4.8354
ENSG00000060982	BCAT1	3801	27.5083	1646	12.3359	2162	16.5674	991	9.44383	1594	14.096	1516	12.1688
ENSG00000061273	HDAC7	1197	9.96032	1332	11.4778	1204	10.6082	1327	14.5398	1315	13.3705	1332	12.2933
ENSG00000061337	LZTS1	44	0.637033	31	0.46478	28	0.429242	33	0.629119	26	0.459967	27	0.433569
ENSG00000061455	PRDM6	18	0.161106	17	0.157567	10	0.0947707	10	0.117855	5	0.0546831	8	0.0794172
ENSG00000061492	WNT8A	0	0	0	0	0	0	0	0	0	0	0	0
ENSG00000061656	SPAG4	989	34.7968	662	24.12	551	20.5272	453	20.987	550	23.6456	1021	39.8432
ENSG00000061676	NCKAP1	2922	10.719	3050	11.5864	3449	13.3968	2631	12.7088	2805	12.5733	2048	8.33274
ENSG00000061794	MRPS35	567	24.2698	574	25.4432	672	30.457	470	26.4906	514	26.8838	464	22.0286
ENSG00000061918	GUCY1B1	12	0.251354	2	0.0433821	1	0.0221788	12	0.330975	13	0.332729	8	0.185857
ENSG00000061936	SFSWAP	792	6.44107	847	7.13334	890	7.66403	933	9.99134	962	9.55986	874	7.88369
ENSG00000061938	TNK2	742	5.00595	718	5.0163	601	4.2933	628	5.57893	622	5.12763	866	6.48015
ENSG00000061987	MON2	1497	7.72259	1216	6.49608	1349	7.36865	1093	7.42456	1368	8.62325	1327	7.59272
ENSG00000062038	CDH3	2	0.0258484	3	0.0401516	1	0.0136848	2	0.0340364	2	0.0315848	7	0.100343
ENSG00000062096	ARSF	0	0	0	0	0	0	0	0	0	0	0	0
ENSG00000062194	GPBP1	1780	22.7207	1570	20.7529	1606	21.7061	1322	22.22	1522	23.7389	1444	20.4435
ENSG00000062282	DGAT2	5	0.0522594	2	0.0216472	7	0.0774688	8	0.110102	8	0.102171	10	0.115926
ENSG00000062370	ZNF112	119	2.55478	90	2.0009	96	2.18229	108	3.05309	101	2.64954	125	2.97647
ENSG00000062485	CS	832	10.7378	857	11.4538	991	13.5426	822	13.9693	831	13.105	874	12.5109
ENSG00000062524	LTK	44	1.04122	77	1.88694	58	1.45329	67	2.08774	53	1.53254	68	1.78478
ENSG00000062582	MRPS24	29	0.918963	17	0.557861	26	0.872384	18	0.751073	21	0.813136	17	0.597495
ENSG00000062598	ELMO2	426	5.33463	420	5.44654	518	6.86845	416	6.85958	416	6.36549	458	6.36129
ENSG00000062650	WAPL	795	9.11537	787	9.34456	815	9.89462	618	9.3305	707	9.90536	628	7.98641
ENSG00000062716	VMP1	9590	115.589	8630	107.717	7750	98.9084	6703	106.384	8133	119.782	8930	119.381
ENSG00000062725	APPBP2	1058	8.83752	1044	9.03071	987	8.72964	797	8.76622	878	8.96155	818	7.5785
ENSG00000062822	POLD1	248	4.15235	265	4.59478	316	5.60226	247	5.44563	245	5.01247	447	8.30108
ENSG00000063015	SEZ6	7	0.116919	10	0.172967	4	0.0707427	4	0.0879744	2	0.0408188	8	0.148205
ENSG00000063046	EIF4B	5653	77.4724	5014	71.1589	3939	57.1595	2968	53.5601	3371	56.4508	4509	68.5383
ENSG00000063127	SLC6A16	161	3.7059	112	2.6697	99	2.41289	76	2.30351	93	2.61574	137	3.49763
ENSG00000063169	BICRA	210	2.31436	258	2.94448	167	1.94878	245	3.55539	297	3.99956	289	3.5326
ENSG00000063176	SPHK2	212	2.91457	201	2.86162	257	3.74116	199	3.60248	169	2.83903	213	3.24791
ENSG00000063177	RPL18	7890	168.993	7118	157.88	4899	111.105	4098	115.577	4378	114.581	7310	173.658
ENSG00000063180	CA11	32	1.35846	32	1.40678	21	0.943957	33	1.84468	41	2.1268	29	1.36547
ENSG00000063241	ISOC2	373	6.9905	365	7.08385	332	6.58828	316	7.79823	273	6.25181	496	10.3102
ENSG00000063244	U2AF2	1660	33.3176	1607	33.4009	1620	34.4283	1342	35.4673	1283	31.4656	1530	34.0598
ENSG00000063245	EPN1	1097	5.14447	1250	6.07045	868	4.31011	614	3.7915	647	3.70751	1265	6.57975
ENSG00000063322	MED29	372	8.00508	425	9.47084	465	10.5952	433	12.2693	345	9.07164	374	8.92647
ENSG00000063438	AHRR	36	0.313715	58	0.523405	55	0.507493	58	0.665534	47	0.500466	45	0.434941
ENSG00000063515	GSC2	0	0	0	0	0	0	0	0	0	0	0	0
ENSG00000063587	ZNF275	511	5.1816	649	6.81498	506	5.43286	388	5.18065	492	6.0961	495	5.56716
ENSG00000063601	MTMR1	431	5.62667	441	5.96197	418	5.77811	464	7.97631	372	5.93419	399	5.7774
ENSG00000063660	GPC1	379	4.80064	447	5.86333	348	4.66739	413	6.88842	489	7.56855	634	8.90706
ENSG00000063761	ADCK1	30	0.468231	37	0.598023	53	0.87589	69	1.41807	73	1.39221	58	1.00404
ENSG00000063854	HAGH	332	4.69722	241	3.53099	297	4.44932	217	4.0427	217	3.75151	269	4.22124
ENSG00000063978	RNF4	1027	11.881	778	9.32048	785	9.61582	645	9.82542	648	9.16011	965	12.3821
ENSG00000064012	CASP8	368	4.46549	453	5.69241	599	7.69632	385	6.15165	487	7.22095	381	5.12781
ENSG00000064042	LIMCH1	88	0.669289	185	1.45707	221	1.77975	255	2.55376	165	1.53341	135	1.13881
ENSG00000064102	INTS13	743	20.0655	581	16.2485	601	17.1858	390	13.8687	506	16.6977	589	17.6426
ENSG00000064115	TM7SF3	307	4.60788	345	5.36239	483	7.67617	441	8.71587	411	7.53786	321	5.34383
ENSG00000064195	DLX3	18	0.547701	28	0.882279	11	0.354404	7	0.280465	9	0.334624	13	0.438732
ENSG00000064199	SPA17	20	0.320262	24	0.397982	32	0.542575	24	0.506053	24	0.469603	12	0.213129
ENSG00000064201	TSPAN32	82	1.78408	66	1.48704	42	0.967574	66	1.89084	46	1.22293	75	1.80987
ENSG00000064205	CCN5	59	0.978535	88	1.51142	52	0.913193	79	1.72529	77	1.56048	112	2.06029
ENSG00000064218	DMRT3	0	0	0	0	0	0	0	0	0	0	0	0
ENSG00000064225	ST3GAL6	28	0.36693	106	1.43849	86	1.19332	51	0.880044	70	1.1209	46	0.668602
ENSG00000064270	ATP2C2	34	0.382045	22	0.255997	23	0.273652	30	0.443881	26	0.356987	69	0.859943
ENSG00000064300	NGFR	0	0	0	0	0	0	3	0.0788073	0	0	1	0.0221269
ENSG00000064309	CDON	73	0.302683	27	0.115932	47	0.206346	17	0.092816	33	0.167195	62	0.285129
ENSG00000064313	TAF2	732	3.72019	719	3.78408	758	4.07904	558	3.7342	738	4.58305	589	3.32013
ENSG00000064393	HIPK2	1002	5.29873	945	5.17503	1017	5.69456	793	5.52188	788	5.09184	622	3.64821
ENSG00000064419	TNPO3	615	10.8653	544	9.95273	605	11.3177	486	11.3061	467	10.0815	611	11.9727
ENSG00000064489	BORCS8-MEF2B	0	0	0	0	3	0.136039	0	0	0	0	3	0.1425
ENSG00000064490	RFXANK	197	6.50199	211	7.21173	187	6.53516	237	10.3	171	6.89636	314	11.4946
ENSG00000064545	TMEM161A	211	5.31272	179	4.66729	174	4.63894	266	8.81913	245	7.5378	322	8.9924
ENSG00000064547	LPAR2	133	3.69322	112	3.22069	123	3.61654	126	4.60717	120	4.07173	191	5.88264
ENSG00000064601	CTSA	775	7.41619	937	9.2853	815	8.25794	744	9.37479	807	9.43619	1153	12.2375
ENSG00000064607	SUGP2	1996	19.4725	1989	20.0943	2022	20.887	2215	28.454	2201	26.2376	2173	23.5128
ENSG00000064651	SLC12A2	421	3.26476	344	2.76251	356	2.92317	215	2.19542	274	2.59635	209	1.79763
ENSG00000064652	SNX24	111	2.63958	106	2.61032	158	3.97835	123	3.85146	104	3.02196	136	3.58703
ENSG00000064655	EYA2	77	1.75818	216	5.10744	233	5.6333	203	6.10349	141	3.93401	192	4.86249
ENSG00000064666	CNN2	1119	25.3963	1263	29.6838	1133	27.2273	976	29.1675	912	25.2917	961	24.1907
ENSG00000064687	ABCA7	86	0.740757	44	0.39247	71	0.647545	90	1.02077	73	0.768323	87	0.831154
ENSG00000064692	SNCAIP	111	1.26203	349	4.10911	249	2.99764	406	6.07829	243	3.37595	354	4.4641
ENSG00000064703	DDX20	224	2.10811	252	2.45597	315	3.13899	235	2.91221	249	2.86344	227	2.3695
ENSG00000064726	BTBD1	1220	24.7875	1317	27.71	1362	29.3012	1197	32.0241	1159	28.774	1007	22.6928
ENSG00000064763	FAR2	208	1.25572	142	0.887755	175	1.11867	97	0.771097	153	1.12866	116	0.776732
ENSG00000064787	BCAS1	17	0.133333	4	0.0324882	7	0.0581328	6	0.0619654	13	0.124588	16	0.139186
ENSG00000064835	POU1F1	2	0.105507	0	0	7	0.391005	1	0.0694638	0	0	6	0.351063
ENSG00000064886	CHI3L2	14	0.351005	9	0.233671	6	0.159284	5	0.165069	4	0.122543	6	0.166848
ENSG00000064932	SBNO2	1657	20.7091	1332	17.2393	1218	16.1184	1273	20.9497	1203	18.3717	1593	22.0821
ENSG00000064933	PMS1	215	3.26019	229	3.59597	278	4.46358	284	5.67063	336	6.22568	310	5.21376
ENSG00000064961	HMG20B	749	16.0425	994	22.0473	853	19.3453	734	20.7013	781	20.4403	1054	25.039
ENSG00000064989	CALCRL	7	0.0791191	8	0.0936375	5	0.0598395	7	0.104181	5	0.0690553	5	0.0626813
ENSG00000064995	TAF11	610	7.29911	532	6.59218	560	7.09517	553	8.71314	598	8.7435	571	7.57812
ENSG00000064999	ANKS1A	286	2.78029	279	2.8087	291	2.99538	270	3.45619	215	2.55392	243	2.62009
ENSG00000065000	AP3D1	1491	14.3009	1287	12.7833	1310	13.3043	1098	13.8675	1117	13.0913	1498	15.9362
ENSG00000065029	ZNF76	583	7.10153	495	6.24403	591	7.62264	488	7.82731	515	7.66539	723	9.76802
ENSG00000065054	SLC9A3R2	616	14.4735	569	13.8446	722	17.9624	524	16.2119	524	15.0441	598	15.584
ENSG00000065057	NTHL1	63	2.14178	73	2.57001	87	3.13176	84	3.76031	87	3.61408	118	4.4494
ENSG00000065060	UHRF1BP1	143	1.23481	162	1.44863	173	1.58178	157	1.78515	171	1.80429	149	1.42704
ENSG00000065135	GNAI3	1586	14.4872	1474	13.943	1529	14.7884	1362	16.382	1376	15.3583	1395	14.1332
ENSG00000065150	IPO5	8741	74.7214	5616	49.7151	7136	64.5912	4660	52.4541	4727	49.3757	5006	47.4635
ENSG00000065154	OAT	1288	31.4061	1494	37.7246	1529	39.4766	1149	36.8916	1259	37.5117	1007	27.234
ENSG00000065183	WDR3	305	2.45198	218	1.81489	364	3.09851	258	2.73115	253	2.48531	261	2.32725
ENSG00000065243	PKN2	689	8.25278	644	7.9881	766	9.71503	616	9.71563	812	11.8845	605	8.03751
ENSG00000065268	WDR18	247	8.93783	300	11.2417	306	11.7244	303	14.4373	286	12.6458	436	17.4987
ENSG00000065308	TRAM2	1178	13.8096	1615	19.6059	1631	20.2454	1481	22.8613	1240	17.7624	1333	17.3321
ENSG00000065320	NTN1	41	0.527993	99	1.32025	60	0.818145	42	0.712202	40	0.629431	50	0.714167
ENSG00000065325	GLP2R	4	0.0580138	7	0.105135	11	0.168927	12	0.229172	5	0.0886104	5	0.0804315
ENSG00000065328	MCM10	26	0.393677	28	0.439037	66	1.05815	102	2.03365	61	1.1286	39	0.654962
ENSG00000065357	DGKA	690	5.64488	613	5.1933	636	5.50931	575	6.19417	623	6.22784	740	6.71464
ENSG00000065361	ERBB3	3	0.0211626	1	0.00730506	1	0.00746933	2	0.0185775	5	0.0430984	0	0
ENSG00000065371	ROPN1	0	0	0	0	2	0.0387221	1	0.0240771	1	0.0223429	3	0.0608417
ENSG00000065413	ANKRD44	145	0.933937	143	0.953812	143	0.97526	149	1.2637	146	1.14907	125	0.892987
ENSG00000065427	KARS1	1058	21.5757	1068	22.5542	1064	22.975	949	25.4832	860	21.4299	1138	25.7399
ENSG00000065457	ADAT1	174	2.34953	264	3.69158	353	5.04709	304	5.40523	266	4.38891	278	4.16353
ENSG00000065485	PDIA5	365	7.41412	276	5.80568	281	6.04377	216	5.77737	218	5.41087	399	8.98928
ENSG00000065491	TBC1D22B	269	6.41898	244	6.02949	174	4.39641	146	4.5875	164	4.78191	204	5.3992
ENSG00000065518	NDUFB4	1415	62.2778	998	45.4867	861	40.1249	752	43.5817	887	47.7028	932	45.4965
ENSG00000065526	SPEN	1170	6.74216	802	4.78591	807	4.92404	659	5.00044	663	4.66842	743	4.74883
ENSG00000065534	MYLK	298	0.780615	447	1.21257	617	1.71136	587	2.02473	505	1.61643	546	1.58635
ENSG00000065548	ZC3H15	979	26.7273	761	21.5146	1085	31.3644	944	33.9354	1021	34.0598	795	24.0727
ENSG00000065559	MAP2K4	522	7.55356	609	9.12589	558	8.54968	443	8.441	512	9.05305	451	7.2384
ENSG00000065600	PACC1	95	2.69047	112	3.28473	106	3.17867	81	3.02064	76	2.63004	63	1.97893
ENSG00000065609	SNAP91	0	0	0	0	0	0	0	0	0	0	0	0
ENSG00000065613	SLK	2182	22.2349	2401	25.3367	2262	24.4066	1679	22.529	2216	27.5927	1577	17.8237
ENSG00000065615	CYB5R4	480	4.12156	291	2.58756	444	4.03681	315	3.56156	338	3.54635	355	3.38092
ENSG00000065618	COL17A1	0	0	0	0	2	0.0250317	2	0.031129	2	0.0288868	5	0.0655513
ENSG00000065621	GSTO2	219	1.82268	116	0.999773	99	0.872442	91	0.997281	85	0.864429	195	1.80006
ENSG00000065665	SEC61A2	172	3.6285	233	5.09016	242	5.40565	221	6.13903	261	6.72795	237	5.54539
ENSG00000065675	PRKCQ	31	0.779592	28	0.72919	5	0.133141	9	0.298028	33	1.01406	57	1.58988
ENSG00000065717	TLE2	35	0.696724	58	1.19563	47	0.990662	52	1.36303	50	1.2162	49	1.08187
ENSG00000065802	ASB1	1468	16.3729	1200	13.8598	1362	16.0846	1183	17.3737	1032	14.0644	1327	16.4155
ENSG00000065809	FAM107B	2387	28.0943	2572	31.3483	2223	27.7038	1648	25.5407	1984	28.5333	1737	22.6752
ENSG00000065833	ME1	652	16.1362	395	10.1235	448	11.74	434	14.1434	452	13.669	362	9.93684
ENSG00000065882	TBC1D1	655	5.99231	591	5.59909	640	6.19966	473	5.69802	423	4.72865	518	5.25616
ENSG00000065883	CDK13	1523	5.11079	1487	5.16745	1517	5.39024	1087	4.80316	1368	5.60942	1326	4.93534
ENSG00000065911	MTHFD2	656	4.73593	290	2.16808	389	2.97362	251	2.38608	308	2.71704	427	3.41912
ENSG00000065923	SLC9A7	439	3.63392	454	3.89173	536	4.69797	401	4.37083	472	4.77415	402	3.69081
ENSG00000065970	FOXJ2	479	6.2841	567	7.70313	630	8.7515	474	8.18833	439	7.03746	525	7.63927
ENSG00000065978	YBX1	5645	137.362	5276	132.948	5274	135.886	3946	126.435	3982	118.399	4276	115.405
ENSG00000065989	PDE4A	466	5.69314	420	5.31364	352	4.55348	343	5.51784	325	4.85169	438	5.93506
ENSG00000066027	PPP2R5A	601	12.595	699	15.1698	668	14.823	564	15.5637	599	15.3389	634	14.7367
ENSG00000066032	CTNNA2	0	0	0	0	0	0	0	0	0	0	0	0
ENSG00000066044	ELAVL1	713	8.46051	656	8.06098	725	9.10919	607	9.4843	586	8.49666	633	8.33098
ENSG00000066056	TIE1	3	0.0369627	0	0	4	0.0521839	1	0.0162238	2	0.0301104	1	0.0136656
ENSG00000066084	DIP2B	391	3.12058	401	3.31421	396	3.34648	326	3.42599	305	2.97442	258	2.28383
ENSG00000066117	SMARCD1	463	7.80118	558	9.73622	551	9.83027	502	11.1376	508	10.4589	580	10.8391
ENSG00000066135	KDM4A	86	1.37049	66	1.08917	82	1.38364	87	1.8256	68	1.32412	84	1.48471
ENSG00000066136	NFYC	411	5.66834	418	5.9699	408	5.95812	362	6.57404	345	5.81403	431	6.5929
ENSG00000066185	ZMYND12	6	0.227267	6	0.23535	4	0.160428	6	0.299258	3	0.138851	2	0.0840234
ENSG00000066230	SLC9A3	26	0.373288	8	0.118943	21	0.319246	18	0.340293	3	0.0526303	25	0.398104
ENSG00000066248	NGEF	6	0.106664	5	0.0920482	9	0.169413	5	0.117044	5	0.108613	14	0.276046
ENSG00000066279	ASPM	71	0.48903	51	0.363768	184	1.34193	239	2.16763	195	1.64118	145	1.10772
ENSG00000066294	CD84	0	0	0	0	0	0	0	0	0	0	0	0
ENSG00000066322	ELOVL1	670	22.0869	1104	37.6882	1035	36.1272	826	35.855	767	30.8958	964	35.247
ENSG00000066336	SPI1	32	1.29587	23	0.96453	28	1.20061	30	1.59971	26	1.28655	22	0.98814
ENSG00000066379	POLR1H	63	1.41736	65	1.51436	19	0.452613	47	1.39234	46	1.26456	61	1.52214
ENSG00000066382	MPPED2	7	0.0712696	36	0.379564	19	0.20483	26	0.348569	24	0.29858	24	0.271021
ENSG00000066405	CLDN18	31	0.689357	31	0.713873	28	0.659287	40	1.17126	27	0.733651	26	0.64127
ENSG00000066422	ZBTB11	866	8.71503	566	5.89853	732	7.80003	588	7.79179	629	7.73473	605	6.75291
ENSG00000066427	ATXN3	746	6.4036	577	5.12906	611	5.55343	454	5.13157	656	6.88071	677	6.44554
ENSG00000066455	GOLGA5	1306	33.6633	1187	31.684	1326	36.1902	984	33.3978	1113	35.0552	1268	36.2508
ENSG00000066468	FGFR2	15	0.065868	4	0.0181895	7	0.0325473	9	0.0520397	8	0.0429256	16	0.077927
ENSG00000066557	LRRC40	330	9.58911	310	9.3283	304	9.35346	325	12.4353	384	13.6345	275	8.86303
ENSG00000066583	ISOC1	108	4.59426	71	3.12771	121	5.45019	109	6.10559	143	7.43313	116	5.47312
ENSG00000066629	EML1	446	4.12595	721	6.90719	751	7.35638	440	5.35984	467	5.27898	509	5.22267
ENSG00000066651	TRMT11	187	2.69982	206	3.0799	230	3.51605	191	3.63108	257	4.53388	190	3.04251
ENSG00000066654	THUMPD1	660	8.38696	626	8.23782	710	9.55331	560	9.3704	681	10.5743	584	8.23112
ENSG00000066697	MSANTD3	876	22.003	697	18.1295	659	17.5266	541	17.893	577	17.7091	858	23.9028
ENSG00000066735	KIF26A	1	0.0119866	0	0	0	0	0	0	1	0.0146467	2	0.0265895
ENSG00000066739	ATG2B	1073	6.21789	1054	6.325	1052	6.45496	810	6.1807	1037	7.34287	819	5.26396
ENSG00000066777	ARFGEF1	795	5.93871	807	6.24274	762	6.02719	663	6.52151	731	6.67247	604	5.00434
ENSG00000066813	ACSM2B	0	0	0	0	0	0	0	0	0	0	0	0
ENSG00000066827	ZFAT	98	0.909656	72	0.692086	122	1.19907	67	0.818908	58	0.657844	65	0.66919
ENSG00000066855	MTFR1	293	5.22903	227	4.19524	226	4.27068	155	3.64246	210	4.57949	187	3.70152
ENSG00000066923	STAG3	133	1.25771	87	0.85197	112	1.12145	76	0.946349	93	1.07462	123	1.29009
ENSG00000066926	FECH	208	1.54414	201	1.54524	240	1.88656	261	2.55137	249	2.25874	218	1.795
ENSG00000066933	MYO9A	691	2.80928	593	2.4966	623	2.68188	558	2.98718	685	3.40292	639	2.8814
ENSG00000067048	DDX3Y	6631	95.7688	4679	69.9802	4277	65.4062	3159	60.0764	3649	64.3966	3288	52.6698
ENSG00000067057	PFKP	4636	49.5584	3072	34.0073	2952	33.4137	2032	28.6027	2305	30.1085	3151	37.36
ENSG00000067064	IDI1	507	9.75409	355	7.07268	506	10.3078	363	9.19592	458	10.7668	426	9.09021
ENSG00000067066	SP100	1532	8.95436	1181	7.1483	975	6.03414	867	6.67274	1024	7.31341	1085	7.03381
ENSG00000067082	KLF6	1718	23.1189	2211	30.8112	2794	39.8111	2360	41.8181	3065	50.3985	2560	38.2092
ENSG00000067113	PLPP1	150	6.404	219	9.68236	192	8.67952	125	7.02715	143	7.46002	219	10.3703
ENSG00000067141	NEO1	379	3.84783	671	7.05466	586	6.29954	494	6.60409	455	5.64458	383	4.31281
ENSG00000067167	TRAM1	6558	131.147	5472	113.321	6625	140.283	4168	109.755	5124	125.21	4521	100.278
ENSG00000067177	PHKA1	136	1.76932	123	1.6571	95	1.30866	128	2.19274	132	2.09838	141	2.03456
ENSG00000067182	TNFRSF1A	1081	22.2979	1120	23.924	1051	22.9549	807	21.919	716	18.0466	962	22.0089
ENSG00000067191	CACNB1	298	3.46883	237	2.85688	202	2.48973	233	3.57134	269	3.82615	375	4.84153
ENSG00000067208	EVI5	552	5.50877	531	5.48766	593	6.26621	399	5.24322	515	6.2801	368	4.07332
ENSG00000067221	STOML1	37	0.292277	50	0.409015	105	0.878246	101	1.05057	93	0.897675	103	0.902433
ENSG00000067225	PKM	20438	197.061	22910	228.751	19616	200.266	13934	176.908	14221	167.547	18800	201.05
ENSG00000067248	DHX29	451	7.61919	470	8.22256	515	9.21243	583	12.9691	501	10.3422	415	7.77616
ENSG00000067334	DNTTIP2	941	10.3402	719	8.18172	817	9.50595	589	8.52243	820	11.0102	545	6.64233
ENSG00000067365	METTL22	307	3.07266	341	3.53434	325	3.44425	276	3.63743	286	3.49773	438	4.86223
ENSG00000067369	TP53BP1	1186	7.55066	1131	7.45658	1135	7.65122	916	7.67901	852	6.62802	772	5.45133
ENSG00000067445	TRO	626	7.70025	853	10.8657	788	10.2634	780	12.6338	704	10.5815	768	10.478
ENSG00000067533	RRP15	247	2.59046	290	3.1496	259	2.87617	219	3.02436	334	4.28026	224	2.60563
ENSG00000067560	RHOA	5413	93.0648	5241	93.3122	5297	96.43	3802	86.0734	4368	91.7644	5645	107.646
ENSG00000067596	DHX8	466	3.68781	500	4.09759	544	4.55843	401	4.17865	385	3.72295	412	3.6163
ENSG00000067606	PRKCZ	7	0.0751503	11	0.122293	4	0.0454702	1	0.0141365	13	0.170537	6	0.0714445
ENSG00000067646	ZFY	602	8.94947	547	8.42102	512	8.05945	448	8.76977	499	9.06452	354	5.83699
ENSG00000067704	IARS2	1160	23.1752	1272	26.3166	1220	25.8083	971	25.5443	1087	26.5362	1063	23.555
ENSG00000067715	SYT1	11	0.142233	3	0.0401704	0	0	13	0.221341	7	0.110599	10	0.143415
ENSG00000067798	NAV3	198	1.23189	168	1.08242	281	1.85118	303	2.48234	266	2.02225	229	1.58026
ENSG00000067829	IDH3G	450	13.7737	528	16.7359	443	14.3574	462	18.6204	381	14.2497	629	21.3537
ENSG00000067836	ROGDI	14	0.320111	36	0.852418	18	0.435793	32	0.963457	18	0.502909	36	0.912979
ENSG00000067840	PDZD4	130	2.47397	109	2.1481	78	1.57174	50	1.25294	140	3.25554	228	4.81251
ENSG00000067842	ATP2B3	40	0.328117	27	0.229355	15	0.130285	13	0.140417	30	0.3007	48	0.436712
ENSG00000067900	ROCK1	1536	11.4575	1215	9.38535	1274	10.0624	1038	10.1954	1270	11.5756	935	7.7356
ENSG00000067955	CBFB	1208	21.452	1425	26.2055	1389	26.1179	979	22.8925	1040	22.5672	1035	20.3858
ENSG00000067992	PDK3	1225	5.79739	868	4.25395	840	4.2093	479	2.98498	731	4.22725	713	3.74258
ENSG00000068001	HYAL2	89	1.66307	132	2.5543	129	2.55238	139	3.42015	132	3.01397	104	2.15546
ENSG00000068024	HDAC4	803	4.67855	454	2.73923	386	2.38132	473	3.62882	472	3.36032	449	2.90153
ENSG00000068028	RASSF1	1527	34.2514	1181	27.4325	1250	29.6882	998	29.4767	1030	28.2306	1653	41.1242
ENSG00000068078	FGFR3	12	0.204484	13	0.229403	20	0.360864	11	0.24682	3	0.062466	17	0.321301
ENSG00000068079	IFI35	77	3.24877	60	2.62154	79	3.52931	92	5.11123	75	3.86664	90	4.21169
ENSG00000068097	HEATR6	511	5.99383	372	4.51859	442	5.48959	390	6.02362	449	6.43537	480	6.24467
ENSG00000068120	COASY	546	11.187	600	12.7306	516	11.1945	589	15.8908	515	12.8935	729	16.5666
ENSG00000068137	PLEKHH3	253	4.3516	220	3.91857	183	3.33284	187	4.23525	229	4.81291	251	4.78837
ENSG00000068305	MEF2A	2257	26.158	1976	23.7158	1460	17.9168	988	15.0779	1649	23.3527	1455	18.7034
ENSG00000068308	OTUD5	954	23.6458	959	24.6151	847	22.2292	678	22.1281	887	26.8642	1198	32.9342
ENSG00000068323	TFE3	1812	35.5817	1729	35.1593	1613	33.538	1453	37.5702	1308	31.3849	1461	31.8203
ENSG00000068354	TBC1D25	162	3.37445	187	4.03373	146	3.22015	167	4.58051	163	4.14877	202	4.66686
ENSG00000068366	ACSL4	8158	67.5906	9290	79.7067	9836	86.289	11472	125.156	10375	105.035	5441	49.9996
ENSG00000068383	INPP5A	275	6.07601	236	5.39976	255	5.96569	143	4.16036	158	4.26566	184	4.50909
ENSG00000068394	GPKOW	222	11.0614	181	9.33925	188	9.91857	138	9.05409	156	9.49784	187	10.3344
ENSG00000068400	GRIPAP1	729	8.80337	587	7.34068	720	9.20637	611	9.71565	600	8.85353	741	9.92487
ENSG00000068438	FTSJ1	979	28.1604	715	21.298	810	24.6704	585	22.1576	657	23.0922	871	27.7882
ENSG00000068489	PRR11	44	0.539064	51	0.647046	160	2.07559	206	3.32326	123	1.84135	100	1.35885
ENSG00000068615	REEP1	14	0.166724	2	0.0246647	10	0.126097	2	0.0313624	4	0.0582067	0	0
ENSG00000068650	ATP11A	313	1.8438	294	1.79347	374	2.33279	301	2.33477	269	1.93627	272	1.77715
ENSG00000068654	POLR1A	295	1.23745	380	1.6507	466	2.0698	426	2.35302	318	1.62996	403	1.87498
ENSG00000068697	LAPTM4A	4513	241.155	4939	273.305	4492	254.159	4123	290.104	4348	283.9	4501	266.763
ENSG00000068724	TTC7A	350	4.02703	320	3.81279	373	4.54423	330	4.99965	396	5.56744	497	6.34247
ENSG00000068745	IP6K2	1883	27.6596	1643	24.9925	1421	22.1016	1438	27.814	1328	23.8362	1521	24.7805
ENSG00000068781	STON1-GTF2A1L	3	0.0577165	2	0.0398461	4	0.0814842	1	0.0253331	7	0.164559	5	0.106693
ENSG00000068784	SRBD1	124	2.03049	175	2.96753	150	2.60079	177	3.81648	158	3.16141	191	3.46895
ENSG00000068796	KIF2A	365	2.31059	399	2.61565	443	2.9694	359	2.9925	402	3.10957	319	2.23978
ENSG00000068831	RASGRP2	4	0.054314	7	0.0984298	6	0.0862656	8	0.143038	5	0.0829594	13	0.195785
ENSG00000068878	PSME4	1596	12.6875	1640	13.5009	1782	14.9998	1323	13.8488	1520	14.7649	1342	11.8326
ENSG00000068885	IFT80	447	5.21573	369	4.45873	323	3.99066	305	4.68616	406	5.78865	315	4.07665
ENSG00000068903	SIRT2	411	5.47105	421	5.80348	370	5.21514	394	6.90613	371	6.03458	524	7.73652
ENSG00000068912	ERLEC1	1500	7.5472	1174	6.11701	1198	6.38243	895	5.92962	1098	6.75057	1250	6.97573
ENSG00000068971	PPP2R5B	1184	29.1108	886	22.5586	875	22.7795	672	21.7561	786	23.6139	1419	38.6963
ENSG00000068976	PYGM	27	0.478856	9	0.165295	13	0.244129	10	0.233534	14	0.303398	31	0.609801
ENSG00000068985	PAGE1	0	0	0	0	0	0	0	0	0	0	0	0
ENSG00000069011	PITX1	0	0	1	0.0248546	0	0	3	0.0948115	0	0	2	0.0532409
ENSG00000069018	TRPC7	0	0	0	0	0	0	0	0	0	0	0	0
ENSG00000069020	MAST4	603	3.3994	544	3.17585	524	3.12788	356	2.64268	539	3.71294	476	2.9763
ENSG00000069122	ADGRF5	2	0.02503	2	0.0259202	0	0	0	0	1	0.0152924	0	0
ENSG00000069188	SDK2	1	0.00690559	0	0	1	0.00731199	1	0.00909307	1	0.0084381	4	0.030637
ENSG00000069206	ADAM7	0	0	0	0	0	0	0	0	0	0	0	0
ENSG00000069248	NUP133	420	5.70578	496	6.9779	527	7.58073	521	9.31994	487	8.08423	504	7.59419
ENSG00000069275	NUCKS1	2268	29.053	2795	37.0772	3119	42.3057	3052	51.4805	3007	47.068	2255	32.0391
ENSG00000069329	VPS35	1519	12.8929	1349	11.8572	1619	14.5504	1092	12.2047	1296	13.4414	1059	9.96955
ENSG00000069345	DNAJA2	1060	17.687	891	15.3958	1132	20	806	17.7089	836	17.045	804	14.8795
ENSG00000069399	BCL3	398	10.6268	262	7.24434	226	6.38945	350	12.3055	328	10.7013	310	9.18053
ENSG00000069424	KCNAB2	75	0.356864	88	0.433612	93	0.468553	103	0.645339	106	0.616298	111	0.5858
ENSG00000069431	ABCC9	99	0.4678	34	0.166372	20	0.100067	20	0.124441	23	0.1328	14	0.0733733
ENSG00000069482	GAL	0	0	0	0	3	0.201862	0	0	0	0	1	0.0704827
ENSG00000069493	CLEC2D	1987	23.6016	1388	17.073	1005	12.6399	804	12.575	1407	20.4212	1510	19.8933
ENSG00000069509	FUNDC1	157	10.3182	193	13.1353	172	11.9693	190	16.4425	170	13.6521	159	11.5901
ENSG00000069535	MAOB	0	0	2	0.0591016	1	0.0302153	0	0	0	0	0	0
ENSG00000069667	RORA	4673	22.6778	3117	15.6646	3135	16.1093	1826	11.6685	3278	19.4383	3204	17.2458
ENSG00000069696	DRD4	32	1.76121	20	1.1399	12	0.69932	8	0.579775	34	2.28656	69	4.21206
ENSG00000069702	TGFBR3	293	2.82211	452	4.50838	399	4.06924	409	5.18726	397	4.6724	359	3.83518
ENSG00000069764	PLA2G10	10	1.09856	4	0.455051	6	0.697925	2	0.289309	4	0.536942	5	0.609226
ENSG00000069812	HES2	1	0.0152786	0	0	0	0	0	0	0	0	0	0
ENSG00000069849	ATP1B3	1389	43.847	1438	47.0081	1379	46.0931	1075	44.6843	989	38.1485	1032	36.1328
ENSG00000069869	NEDD4	2353	21.5123	1840	17.4205	2266	21.9361	1583	19.057	1875	20.9464	1152	11.6816
ENSG00000069943	PIGB	166	3.01927	195	3.67287	168	3.23547	178	4.26308	183	4.06714	146	2.94532
ENSG00000069956	MAPK6	1393	17.4572	1198	15.5474	1449	19.2277	917	15.1322	1116	17.0896	1136	15.7902
ENSG00000069966	GNB5	314	1.94599	278	1.78415	306	2.00801	238	1.94221	214	1.62057	317	2.17899
ENSG00000069974	RAB27A	933	13.7563	781	11.9247	901	14.0663	518	10.0568	693	12.4853	605	9.89375
ENSG00000069998	HDHD5	863	14.4436	739	12.8082	672	11.9088	600	13.2229	635	12.9862	939	17.4308
ENSG00000070010	UFD1	1005	9.51899	866	8.49415	980	9.82846	894	11.1499	840	9.72183	921	9.67542
ENSG00000070018	LRP6	508	4.04732	641	5.28858	622	5.24722	493	5.17202	531	5.16943	341	3.01331
ENSG00000070019	GUCY2C	0	0	1	0.0204127	0	0	2	0.0519114	0	0	0	0
ENSG00000070031	SCT	1	0.157056	2	0.325284	4	0.665196	0	0	0	0	1	0.174197
ENSG00000070047	PHRF1	758	10.8245	761	11.2538	726	10.9776	655	12.3165	709	12.3717	827	13.0987
ENSG00000070061	ELP1	915	3.11568	867	3.05723	946	3.41081	924	4.14299	925	3.84873	914	3.45194
ENSG00000070081	NUCB2	2148	19.6664	1222	11.5861	1308	12.6804	1160	13.9848	1596	17.8553	1802	18.2991
ENSG00000070087	PFN2	1738	39.7946	1408	33.3852	1669	40.4637	1668	50.2898	1632	45.6603	1592	40.4299
ENSG00000070159	PTPN3	600	4.95918	1128	9.65482	959	8.39289	619	6.73687	686	6.92829	556	5.09704
ENSG00000070182	SPTB	4	0.0223335	5	0.0289097	3	0.0177359	3	0.022056	3	0.0204674	5	0.0309636
ENSG00000070190	DAPP1	1	0.0179982	0	0	0	0	3	0.0710983	0	0	0	0
ENSG00000070193	FGF10	28	0.361482	94	1.25671	70	0.956889	182	3.09392	85	1.34089	92	1.31735
ENSG00000070214	SLC44A1	1733	11.7619	2189	15.3851	2135	15.343	1465	13.0926	1793	14.8697	1385	10.4259
ENSG00000070269	TMEM260	202	2.06734	178	1.8865	164	1.77721	157	2.11577	194	2.42608	154	1.7481
ENSG00000070366	SMG6	302	2.36078	239	1.93474	237	1.96169	175	1.80134	175	1.67159	238	2.06353
ENSG00000070367	EXOC5	1005	6.65688	1013	6.9485	1338	9.38416	873	7.61428	1092	8.83835	673	4.9443
ENSG00000070371	CLTCL1	200	1.64368	147	1.25107	115	1.00074	109	1.17957	180	1.80761	291	2.65257
ENSG00000070388	FGF22	3	0.0891492	7	0.215413	5	0.157326	3	0.117389	3	0.108933	6	0.197757
ENSG00000070404	FSTL3	933	25.4127	765	21.5778	749	21.6016	722	25.895	615	20.4686	1024	30.9353
ENSG00000070413	DGCR2	408	6.01348	483	7.37207	509	7.94361	392	7.60783	305	5.49299	462	7.55253
ENSG00000070423	RNF126	876	20.964	764	18.9339	641	16.2429	396	12.4789	572	16.7267	867	23.0131
ENSG00000070444	MNT	579	5.49731	552	5.42735	489	4.91604	453	5.66343	466	5.40632	490	5.16004
ENSG00000070476	ZXDC	654	7.37181	561	6.54841	582	6.94631	544	8.0743	569	7.83705	694	8.67643
ENSG00000070495	JMJD6	1352	18.7118	1034	14.8196	831	12.178	728	13.2672	765	12.9373	1349	20.7079
ENSG00000070501	POLB	266	5.35185	192	4.00037	238	5.0703	209	5.53704	184	4.5236	187	4.173
ENSG00000070526	ST6GALNAC1	0	0	0	0	2	0.0515155	0	0	0	0	1	0.026981
ENSG00000070540	WIPI1	1998	48.5037	1576	39.6198	1612	41.4361	1333	42.6107	1283	38.0583	1519	40.8999
ENSG00000070601	FRMPD1	0	0	0	0	0	0	2	0.0367936	0	0	0	0
ENSG00000070610	GBA2	898	15.4456	938	16.7074	992	18.0665	997	22.5805	893	18.7682	952	18.1615
ENSG00000070614	NDST1	1307	11.3537	1309	11.7754	1600	14.7169	1099	12.5709	929	9.86098	1297	12.4964
ENSG00000070669	ASNS	25	0.421832	15	0.2621	22	0.393058	20	0.444364	15	0.309268	29	0.542729
ENSG00000070718	AP3M2	309	4.0674	185	2.52178	220	3.06631	264	4.57585	253	4.06933	281	4.10251
ENSG00000070729	CNGB1	3	0.0339035	1	0.0117031	0	0	2	0.0297621	0	0	0	0
ENSG00000070731	ST6GALNAC2	9	0.24767	9	0.256478	17	0.495352	8	0.289888	10	0.336259	4	0.122089
ENSG00000070748	CHAT	0	0	0	0	0	0	0	0	0	0	0	0
ENSG00000070756	PABPC1	9254	80.0846	6870	61.5677	6762	61.9626	4509	51.3818	5319	56.2462	5256	50.4499
ENSG00000070759	TESK2	122	3.03664	101	2.60335	85	2.2402	48	1.5732	88	2.67646	78	2.15334
ENSG00000070761	CFAP20	251	9.00761	247	9.1793	232	8.81573	192	9.0729	230	10.0857	203	8.0801
ENSG00000070770	CSNK2A2	454	3.61919	380	3.13701	383	3.23287	253	2.65574	299	2.91253	333	2.94432
ENSG00000070778	PTPN21	596	6.41936	658	7.33919	656	7.48142	513	7.27566	498	6.55419	453	5.41164
ENSG00000070785	EIF2B3	149	3.60866	226	5.66819	238	6.10339	270	8.61058	207	6.12595	164	4.40543
ENSG00000070808	CAMK2A	62	0.54023	55	0.49628	46	0.424404	53	0.608096	68	0.724002	56	0.541203
ENSG00000070814	TCOF1	501	3.61818	470	3.51502	554	4.2364	440	4.18423	503	4.43879	474	3.79679
ENSG00000070831	CDC42	2888	14.6567	3452	18.1421	3436	18.4641	2603	17.395	2911	18.052	2664	14.9954
ENSG00000070882	OSBPL3	347	3.54385	288	3.0459	332	3.5902	281	3.77887	361	4.50503	274	3.10372
ENSG00000070886	EPHA8	1	0.0152027	0	0	1	0.0160974	0	0	0	0	4	0.0674476
ENSG00000070915	SLC12A3	0	0	0	0	0	0	0	0	0	0	0	0
ENSG00000070950	RAD18	284	3.35935	309	3.78505	278	3.4819	301	4.68827	306	4.42285	246	3.22743
ENSG00000070961	ATP2B1	4247	36.9317	2360	21.2523	3192	29.391	2039	23.3477	3022	32.1111	2666	25.7136
ENSG00000070985	TRPM5	0	0	0	0	0	0	0	0	1	0.0254783	1	0.0231266
ENSG00000071051	NCK2	324	8.99703	327	9.40326	273	8.02696	154	5.63098	222	7.5327	184	5.66705
ENSG00000071054	MAP4K4	8171	56.4492	8089	57.8701	5930	43.3782	4563	41.509	5277	44.5465	5171	39.6225
ENSG00000071073	MGAT4A	4	0.0342929	1	0.00887812	4	0.0363111	0	0	1	0.0104758	1	0.00950888
ENSG00000071082	RPL31	6178	96.7168	5877	95.2767	4655	77.1628	4226	87.115	4341	83.04	5622	97.618
ENSG00000071127	WDR1	2709	28.5927	3238	35.3915	3526	39.406	2672	37.1357	2218	28.6056	2709	31.7132
ENSG00000071189	SNX13	903	4.54369	834	4.34574	973	5.18404	558	3.69713	927	5.6996	612	3.41552
ENSG00000071203	MS4A12	0	0	0	0	0	0	0	0	0	0	0	0
ENSG00000071205	ARHGAP10	187	1.43639	244	1.94087	219	1.78119	155	1.56773	159	1.49235	240	2.04469
ENSG00000071242	RPS6KA2	435	4.35536	658	6.8224	534	5.66122	522	6.882	417	5.10169	436	4.84179
ENSG00000071243	ING3	265	4.21001	221	3.63586	275	4.62599	231	4.83236	239	4.63959	213	3.75321
ENSG00000071246	VASH1	160	1.82997	238	2.81888	208	2.51896	218	3.28314	176	2.45969	150	1.90283
ENSG00000071282	LMCD1	104	0.951979	98	0.928959	78	0.756002	57	0.687034	46	0.514512	58	0.588853
ENSG00000071462	BUD23	556	5.78271	559	6.02067	585	6.44239	522	7.14885	536	6.81185	637	7.3482
ENSG00000071537	SEL1L	3844	33.2418	2266	20.2926	2739	25.08	1754	19.9729	2533	26.7658	3052	29.2732
ENSG00000071539	TRIP13	139	3.45978	135	3.47972	258	6.79967	227	7.43993	201	6.11327	256	7.06739
ENSG00000071553	ATP6AP1	944	13.7226	969	14.5869	849	13.0679	690	13.2075	700	12.4338	871	14.0432
ENSG00000071564	TCF3	973	13.1989	994	13.9633	987	14.1767	805	14.379	770	12.7632	945	14.2181
ENSG00000071575	TRIB2	1519	27.4769	1538	28.81	1126	21.5667	1170	27.868	1233	27.2532	1457	29.2317
ENSG00000071626	DAZAP1	1899	17.0503	1516	14.0956	1437	13.6615	1305	15.4286	1456	15.9739	2034	20.2555
ENSG00000071655	MBD3	786	8.20998	767	8.29644	856	9.46734	692	9.51776	500	6.38165	865	10.0212
ENSG00000071677	PRLH	0	0	0	0	0	0	0	0	0	0	0	0
ENSG00000071794	HLTF	621	8.51624	632	8.97532	696	10.1065	401	7.24119	537	8.99858	291	4.42623
ENSG00000071859	FAM50A	1081	34.9934	974	32.651	876	30.0261	909	38.7466	862	34.0966	1600	57.4468
ENSG00000071889	FAM3A	589	9.54457	503	8.44085	422	7.24083	449	9.58069	492	9.74204	844	15.1694
ENSG00000071894	CPSF1	866	11.8094	758	10.7043	744	10.7428	633	11.3665	692	11.5309	866	13.0983
ENSG00000071909	MYO3B	2	0.0200611	2	0.0207745	3	0.0318626	1	0.0132079	2	0.0245131	2	0.0222505
ENSG00000071967	CYBRD1	5622	89.7994	7089	117.259	5941	100.479	4747	99.8415	4667	91.0886	3986	70.6163
ENSG00000071991	CDH19	6	0.0722129	36	0.448687	22	0.280363	19	0.301111	27	0.397074	10	0.13349
ENSG00000071994	PDCD2	629	8.02389	749	9.89448	798	10.7788	613	10.2968	607	9.46165	601	8.50342
ENSG00000072041	SLC6A15	458	1.87735	295	1.25221	192	0.833327	157	0.847401	184	0.921598	99	0.450091
ENSG00000072042	RDH11	674	10.1274	683	10.6276	736	11.7098	697	13.7905	709	13.0175	607	10.116
ENSG00000072062	PRKACA	382	4.06461	436	4.80418	366	4.12355	287	4.02112	273	3.54946	369	4.35479
ENSG00000072071	ADGRL1	263	2.56002	239	2.40914	249	2.56638	169	2.16612	175	2.08146	183	1.97571
ENSG00000072080	SPP2	0	0	0	0	0	0	0	0	0	0	0	0
ENSG00000072110	ACTN1	5250	30.2871	5897	35.2295	5286	32.2894	4278	32.4974	3887	27.4004	4000	25.5943
ENSG00000072121	ZFYVE26	345	1.79432	270	1.45419	329	1.81181	315	2.15725	345	2.19252	289	1.66711
ENSG00000072133	RPS6KA6	117	1.09911	155	1.50787	184	1.83024	130	1.60808	174	1.99732	121	1.26074
ENSG00000072134	EPN2	195	1.89699	183	1.84357	243	2.50306	185	2.3698	154	1.83061	156	1.68322
ENSG00000072135	PTPN18	484	6.97558	420	6.26846	370	5.64639	382	7.24949	426	7.50219	577	9.2235
ENSG00000072163	LIMS2	11	0.104081	15	0.146976	17	0.170318	15	0.186886	10	0.115617	29	0.304341
ENSG00000072182	ASIC4	13	0.204562	2	0.0325903	8	0.133293	6	0.12432	17	0.32687	55	0.959908
ENSG00000072195	SPEG	1294	6.26388	1197	6.0004	1169	5.99181	1358	8.65602	1261	7.45879	1482	7.95688
ENSG00000072201	LNX1	69	1.01355	61	0.927903	54	0.839893	54	1.04448	69	1.23848	60	0.977535
ENSG00000072210	ALDH3A2	477	2.57033	686	3.828	671	3.82849	705	5.00229	655	4.31276	575	3.43656
ENSG00000072274	TFRC	2246	23.8062	2063	22.6442	3400	38.1587	2107	29.4073	1896	24.5563	1369	16.0942
ENSG00000072310	SREBF1	1044	10.4744	856	8.89367	685	7.27705	569	7.51713	758	9.29273	1351	15.0339
ENSG00000072315	TRPC5	2	0.0136065	2	0.0140904	0	0	1	0.00895828	3	0.0249391	1	0.00754571
ENSG00000072364	AFF4	4012	29.3802	3726	28.2562	4251	32.9624	2798	26.9805	3380	30.245	3042	24.708
ENSG00000072401	UBE2D1	765	18.1603	699	17.1837	754	18.9526	486	15.1917	566	16.4181	512	13.4808
ENSG00000072415	PALS1	373	2.07852	313	1.80621	435	2.56667	345	2.53148	379	2.58065	303	1.87273
ENSG00000072422	RHOBTB1	104	1.79778	271	4.85121	188	3.44109	259	5.8954	187	3.94993	262	5.02332
ENSG00000072501	SMC1A	669	5.10315	597	4.71589	730	5.89617	655	6.57905	588	5.48067	489	4.1372
ENSG00000072506	HSD17B10	237	6.93797	245	7.42723	269	8.33817	265	10.215	215	7.69071	232	7.53281
ENSG00000072518	MARK2	366	2.51756	329	2.34353	394	2.86965	351	3.17918	245	2.05924	291	2.22012
ENSG00000072571	HMMR	38	0.798383	11	0.23933	69	1.53501	122	3.37518	84	2.15651	49	1.14185
ENSG00000072609	CHFR	498	2.40405	495	2.47455	563	2.87778	459	2.91768	620	3.65721	625	3.34642
ENSG00000072657	TRHDE	52	0.350277	34	0.237173	35	0.249638	14	0.124178	17	0.139927	19	0.141954
ENSG00000072682	P4HA2	2094	17.0802	1998	16.8768	1789	15.4512	1249	13.415	1283	12.7876	2369	21.4322
ENSG00000072694	FCGR2B	0	0	0	0	0	0	0	0	0	0	0	0
ENSG00000072736	NFATC3	144	1.35091	182	1.76812	192	1.90721	139	1.71706	133	1.52461	141	1.46712
ENSG00000072756	TRNT1	268	3.81591	262	3.86315	298	4.49277	262	4.91218	271	4.71494	231	3.64805
ENSG00000072778	ACADVL	11915	204.215	10532	186.931	8804	159.775	8328	187.951	10232	214.288	12544	238.46
ENSG00000072786	STK10	785	7.27427	780	7.48499	562	5.5143	418	5.10041	618	6.99765	1036	10.6479
ENSG00000072803	FBXW11	870	12.8872	807	12.3791	937	14.6965	658	12.8344	606	10.9687	655	10.7614
ENSG00000072818	ACAP1	65	0.723686	51	0.588009	60	0.707331	38	0.557096	67	0.911498	99	1.22252
ENSG00000072832	CRMP1	310	4.37696	385	5.62922	388	5.80066	490	9.10996	446	7.69466	518	8.11196
ENSG00000072840	EVC	311	3.59633	343	4.10743	379	4.64059	299	4.55282	276	3.89989	252	3.2321
ENSG00000072849	DERL2	1488	19.2584	1116	14.9574	1108	15.1842	879	14.9801	1145	18.1078	1569	22.5229
ENSG00000072858	SIDT1	8	0.0847516	18	0.197473	4	0.0448696	5	0.0697489	7	0.0906149	14	0.164502
ENSG00000072864	NDE1	117	1.17629	187	1.94691	176	1.87359	101	1.33708	62	0.761664	121	1.34927
ENSG00000072952	IRAG1	30	0.321863	53	0.588848	38	0.431687	105	1.48337	55	0.721036	82	0.975774
ENSG00000072954	TMEM38A	28	0.774397	18	0.515531	23	0.673548	12	0.437015	20	0.675896	41	1.25769
ENSG00000072958	AP1M1	604	3.54033	531	3.22313	616	3.82316	472	3.64299	492	3.52384	671	4.36229
ENSG00000073008	PVR	867	11.7455	558	7.82825	675	9.6826	546	9.73993	492	8.14446	501	7.52795
ENSG00000073050	XRCC1	247	7.43354	196	6.10846	182	5.79969	147	5.8254	179	6.58257	225	7.51046
ENSG00000073060	SCARB1	633	3.51267	396	2.27565	260	1.52771	256	1.87061	385	2.61059	554	3.4098
ENSG00000073067	CYP2W1	0	0	0	0	0	0	0	0	0	0	1	0.0328297
ENSG00000073111	MCM2	67	1.17391	42	0.762054	96	1.78101	55	1.26891	58	1.24174	60	1.16599
ENSG00000073146	MOV10L1	39	0.468838	101	1.25735	86	1.09469	77	1.21887	64	0.940116	106	1.41335
ENSG00000073150	PANX2	248	6.60254	125	3.44624	180	5.07419	118	4.13667	184	5.98578	307	9.06531
ENSG00000073169	SELENOO	453	16.0545	417	15.3042	462	17.3371	484	22.5867	533	23.0818	700	27.5158
ENSG00000073282	TP63	2	0.0220916	3	0.0343159	0	0	9	0.130903	0	0	2	0.0245026
ENSG00000073331	ALPK1	309	2.07099	293	2.03359	240	1.7032	270	2.38282	295	2.41593	342	2.54232
ENSG00000073350	LLGL2	28	0.291362	11	0.118534	30	0.330545	10	0.13702	18	0.228871	23	0.265453
ENSG00000073417	PDE8A	2869	29.6118	2464	26.3361	2569	28.0758	1983	26.9505	2524	31.8322	2018	23.1015
ENSG00000073464	CLCN4	25	0.273114	47	0.531715	48	0.555239	37	0.53225	31	0.413818	42	0.508907
ENSG00000073536	NLE1	88	1.32782	90	1.40629	77	1.23022	110	2.18554	115	2.12031	99	1.65683
ENSG00000073578	SDHA	127	1.20552	104	1.02231	89	0.894534	89	1.11243	128	1.48466	166	1.74769
ENSG00000073584	SMARCE1	327	1.46259	210	0.972681	209	0.989817	177	1.04245	242	1.32261	198	0.982255
ENSG00000073598	FNDC8	9	0.549929	5	0.316382	1	0.0646992	0	0	1	0.0746635	3	0.203316
ENSG00000073605	GSDMB	1517	21.223	962	13.9371	939	13.9098	1019	18.7717	1488	25.4371	2443	37.9079
ENSG00000073614	KDM5A	849	5.83068	818	5.81757	772	5.61388	593	5.3626	695	5.8323	604	4.6008
ENSG00000073670	ADAM11	24	0.411942	17	0.30217	18	0.327139	11	0.248615	28	0.587255	32	0.609201
ENSG00000073711	PPP2R3A	586	6.21842	596	6.54946	614	6.89899	333	4.65303	486	6.30177	427	5.02569
ENSG00000073712	FERMT2	2156	21.0458	2237	22.6131	2198	22.7185	1938	24.9104	1948	23.2354	1771	19.1743
ENSG00000073734	ABCB11	0	0	0	0	3	0.0340143	0	0	0	0	0	0
ENSG00000073737	DHRS9	0	0	0	0	0	0	0	0	0	0	0	0
ENSG00000073754	CD5L	0	0	0	0	0	0	0	0	1	0.040885	1	0.0371112
ENSG00000073756	PTGS2	65559	987.588	20479	319.469	34067	543.391	23391	463.983	34698	638.693	22191	370.771
ENSG00000073792	IGF2BP2	1855	28.7513	1477	23.7067	1394	22.8776	1076	21.9602	1339	25.3594	1524	26.199
ENSG00000073803	MAP3K13	291	1.90733	231	1.56791	267	1.85301	201	1.73475	257	2.0583	237	1.72292
ENSG00000073849	ST6GAL1	4	0.0296577	58	0.445331	57	0.447494	42	0.41005	23	0.208377	37	0.304274
ENSG00000073861	TBX21	0	0	0	0	2	0.0666463	0	0	0	0	0	0
ENSG00000073910	FRY	18	0.078878	73	0.331271	40	0.1856	54	0.311592	46	0.246312	38	0.184694
ENSG00000073921	PICALM	3139	40.889	3101	41.8305	3125	43.1022	2228	38.2155	2751	43.7874	2504	36.1771
ENSG00000073969	NSF	377	6.22269	415	7.09352	455	7.95212	368	7.99824	315	6.35318	349	6.38922
ENSG00000074047	GLI2	119	1.27342	66	0.731382	75	0.849806	79	1.11317	76	0.993759	87	1.03259
ENSG00000074054	CLASP1	852	6.43315	818	6.39608	754	6.02823	608	6.04501	774	7.14116	809	6.77513
ENSG00000074071	MRPS34	261	19.7451	255	19.9772	224	17.9432	278	27.6932	252	23.295	319	26.7667
ENSG00000074181	NOTCH3	2422	21.2676	1554	14.131	1198	11.1387	913	10.5566	924	9.91424	1204	11.7261
ENSG00000074201	CLNS1A	594	10.7119	635	11.8585	655	12.5071	591	14.0339	527	11.6128	527	10.5409
ENSG00000074211	PPP2R2C	1	0.00882037	0	0	0	0	0	0	3	0.0323334	0	0
ENSG00000074219	TEAD2	437	12.1145	572	16.4209	428	12.5633	378	13.7983	413	13.99	423	13.0062
ENSG00000074266	EED	343	4.16274	331	4.15997	251	3.22547	290	4.63439	325	4.81962	331	4.45552
ENSG00000074276	CDHR2	22	0.336753	9	0.142662	23	0.372779	5	0.100779	10	0.187039	19	0.322573
ENSG00000074317	SNCB	13	0.534836	15	0.639066	5	0.217812	11	0.595908	27	1.35733	41	1.87088
ENSG00000074319	TSG101	976	22.6613	959	23.0585	1184	29.1086	788	24.0919	770	21.8459	736	18.9539
ENSG00000074356	NCBP3	1301	7.30147	1460	8.48522	1348	8.01046	1203	8.89013	1354	9.28529	1247	7.7622
ENSG00000074370	ATP2A3	1205	14.4417	933	11.5795	642	8.14709	377	5.94954	515	7.54195	960	12.7611
ENSG00000074410	CA12	4270	50.4075	2047	25.0243	1537	19.2121	1195	18.5757	1866	26.9167	2224	29.1197
ENSG00000074416	MGLL	1359	9.93708	1004	7.60239	1497	11.5903	732	7.0479	833	7.44266	998	8.09385
ENSG00000074527	NTN4	103	1.94937	141	2.76346	108	2.16429	120	2.99053	89	2.05821	116	2.43501
ENSG00000074582	BCS1L	137	3.34945	216	5.46869	182	4.7115	272	8.75651	242	7.22956	316	8.5689
ENSG00000074590	NUAK1	262	3.65365	470	6.78736	403	5.95067	268	4.92119	309	5.26536	250	3.86679
ENSG00000074603	DPP8	928	7.50794	932	7.80846	1006	8.61798	733	7.80883	889	8.78857	617	5.5366
ENSG00000074621	SLC24A1	117	1.06402	88	0.82875	93	0.895533	112	1.34119	107	1.18903	101	1.01876
ENSG00000074657	ZNF532	1439	10.1138	1768	12.8681	1634	12.1602	1394	12.9011	1436	12.3326	1302	10.1497
ENSG00000074660	SCARF1	37	0.617002	34	0.587139	39	0.688627	21	0.46112	53	1.07995	34	0.628853
ENSG00000074695	LMAN1	10595	144.196	6426	90.567	8346	120.272	4849	86.8988	6910	114.914	6862	103.583
ENSG00000074696	HACD3	710	8.26815	858	10.347	1077	13.2801	1073	16.4535	909	12.9347	825	10.6559
ENSG00000074706	IPCEF1	5	0.048681	9	0.090742	13	0.134019	12	0.153844	6	0.0713813	3	0.0323963
ENSG00000074755	ZZEF1	776	4.03491	731	3.9361	839	4.61922	707	4.84062	771	4.89858	660	3.80628
ENSG00000074771	NOX3	6	0.250338	8	0.345655	2	0.0883569	2	0.109879	4	0.203929	3	0.13883
ENSG00000074800	ENO1	24487	387.828	24286	398.324	18590	311.758	13971	291.367	14444	279.534	25866	454.379
ENSG00000074803	SLC12A1	18	0.115829	7	0.0466464	3	0.0204409	9	0.0762598	8	0.0629039	13	0.0927838
ENSG00000074842	MYDGF	2073	102.547	1140	58.3991	1142	59.8171	834	54.325	941	56.8798	1893	103.863
ENSG00000074855	ANO8	117	1.93118	167	2.8545	155	2.70896	203	4.41207	209	4.21529	209	3.82621
ENSG00000074935	TUBE1	306	3.56697	309	3.73004	316	3.90032	333	5.11131	362	5.15621	298	3.85283
ENSG00000074964	ARHGEF10L	407	4.22717	420	4.51733	376	4.13502	308	4.21226	343	4.35305	418	4.81523
ENSG00000074966	TXK	39	0.929559	59	1.45627	44	1.11045	33	1.0357	35	1.01935	83	2.1942
ENSG00000075035	WSCD2	0	0	0	0	0	0	0	0	2	0.029954	0	0
ENSG00000075043	KCNQ2	0	0	0	0	0	0	0	0	0	0	0	0
ENSG00000075073	TACR2	43	1.21571	26	0.761221	25	0.748403	7	0.260596	7	0.241826	18	0.564441
ENSG00000075089	ACTR6	345	7.47469	338	7.58347	337	7.73105	250	7.1322	328	8.68344	228	5.47891
ENSG00000075131	TIPIN	101	3.04628	44	1.37429	53	1.69262	110	4.36869	95	3.5012	109	3.64637
ENSG00000075142	SRI	430	8.40582	514	10.4052	466	9.64566	513	13.205	443	10.5818	393	8.52097
ENSG00000075151	EIF4G3	1200	8.3411	1459	10.502	1539	11.327	1243	11.3769	1198	10.1752	807	6.22158
ENSG00000075188	NUP37	126	2.98425	197	4.83179	239	5.99373	215	6.70521	186	5.38296	189	4.96491
ENSG00000075213	SEMA3A	478	4.26486	1044	9.64616	1215	11.4786	850	9.98632	970	10.5753	624	6.17514
ENSG00000075218	GTSE1	48	0.964103	32	0.665594	93	1.97788	97	2.56545	83	2.03706	77	1.71537
ENSG00000075223	SEMA3C	1308	17.7141	2087	29.2692	2531	36.2943	1828	32.5984	2334	38.6239	1256	18.8663
ENSG00000075234	TTC38	448	10.3438	403	9.63569	413	10.0968	349	10.6105	421	11.8775	427	10.9349
ENSG00000075239	ACAT1	211	2.97002	228	3.32345	269	4.00926	292	5.41214	268	4.60952	257	4.01232
ENSG00000075240	GRAMD4	98	1.65189	96	1.67573	74	1.32076	97	2.15297	111	2.28625	100	1.86957
ENSG00000075275	CELSR1	90	0.463387	46	0.245265	45	0.245329	29	0.196611	61	0.383773	92	0.525381
ENSG00000075290	WNT8B	8	0.308252	4	0.159607	8	0.326393	1	0.0507371	8	0.37666	5	0.213684
ENSG00000075292	ZNF638	2495	16.5236	1974	13.5381	1770	12.412	1543	13.4558	2071	16.7594	1796	13.1925
ENSG00000075303	SLC25A40	127	2.06366	159	2.67553	200	3.44112	175	3.74441	172	3.41513	142	2.55923
ENSG00000075336	TIMM21	513	8.15466	451	7.42406	482	8.11278	364	7.61902	398	7.73064	413	7.28154
ENSG00000075340	ADD2	0	0	0	0	0	0	0	0	0	0	1	0.00723014
ENSG00000075388	FGF4	0	0	0	0	0	0	0	0	0	0	0	0
ENSG00000075391	RASAL2	367	1.88536	442	2.3514	507	2.75785	427	2.88845	458	2.875	303	1.72646
ENSG00000075399	VPS9D1	262	6.48031	247	6.32657	277	7.25452	255	8.30509	290	8.76469	401	11.0008
ENSG00000075407	ZNF37A	769	4.8164	461	2.99002	469	3.11031	451	3.71948	469	3.58933	502	3.48727
ENSG00000075413	MARK3	2090	8.01943	1753	6.96556	1706	6.93123	1392	7.03308	1601	7.50641	1611	6.85611
ENSG00000075415	SLC25A3	3592	33.3567	4293	41.2842	4068	40.0002	3419	41.8076	3124	35.4488	3095	31.8781
ENSG00000075420	FNDC3B	3388	21.0063	2829	18.1642	2925	19.2029	1972	16.0999	2839	21.5088	2705	18.602
ENSG00000075426	FOSL2	1979	22.8272	1327	15.8509	1267	15.4745	1116	16.9504	1219	17.1812	2124	27.1735
ENSG00000075429	CACNG5	0	0	1	0.00808903	0	0	0	0	0	0	0	0
ENSG00000075461	CACNG4	0	0	1	0.0238765	0	0	0	0	3	0.08452	0	0
ENSG00000075539	FRYL	573	2.60591	625	2.94349	653	3.14451	438	2.62294	583	3.2398	457	2.30519
ENSG00000075568	TMEM131	948	6.00489	956	6.27092	939	6.29792	806	6.72266	811	6.27714	781	5.48698
ENSG00000075618	FSCN1	2479	55.3647	2547	58.9064	2484	58.7412	1687	49.6114	1604	43.7729	2213	54.818
ENSG00000075624	ACTB	16185	303.534	22411	435.244	24725	490.982	21324	526.591	17228	394.797	18889	392.906
ENSG00000075643	MOCOS	231	3.02765	321	4.35688	411	5.70388	565	9.75105	427	6.83857	489	7.10866
ENSG00000075651	PLD1	162	1.34449	194	1.66733	180	1.5818	199	2.17473	232	2.35275	219	2.01592
ENSG00000075673	ATP12A	0	0	0	0	0	0	0	0	0	0	0	0
ENSG00000075702	WDR62	45	0.304291	28	0.19607	72	0.515518	99	0.881497	58	0.479235	73	0.5475
ENSG00000075711	DLG1	1696	8.46479	1263	6.52786	1228	6.48968	765	5.02761	1053	6.42189	964	5.33645
ENSG00000075785	RAB7A	2500	28.7085	2497	29.6938	2470	30.0332	1725	26.0837	1703	23.8962	1930	24.5818
ENSG00000075790	BCAP29	75	1.10149	17	0.25855	44	0.684236	26	0.502807	45	0.80756	43	0.700442
ENSG00000075826	SEC31B	488	5.08123	340	3.6661	323	3.56111	359	4.92213	393	5.00017	434	5.01215
ENSG00000075856	SART3	477	5.15984	450	5.04089	440	5.03971	487	6.93676	372	4.91705	457	5.48302
ENSG00000075884	ARHGAP15	0	0	2	0.0279254	0	0	1	0.0177543	0	0	1	0.0149547
ENSG00000075886	TUBA3D	49	2.57504	34	1.85031	43	2.39272	38	2.62955	27	1.73379	37	2.15663
ENSG00000075891	PAX2	0	0	0	0	1	0.0132898	0	0	0	0	0	0
ENSG00000075914	EXOSC7	186	3.46935	154	2.97463	166	3.27852	169	4.1508	190	4.33045	194	4.01349
ENSG00000075945	KIFAP3	238	3.94969	259	4.45105	226	3.97127	259	5.65972	303	6.1443	277	5.0986
ENSG00000075975	MKRN2	115	0.971106	107	0.935685	148	1.32332	145	1.6123	121	1.24853	118	1.10519
ENSG00000076003	MCM6	305	6.09348	464	9.59976	603	12.7561	679	17.8626	541	13.2071	428	9.48406
ENSG00000076043	REXO2	899	20.3473	933	21.8679	770	18.4533	730	21.7561	718	19.8571	816	20.4844
ENSG00000076053	RBM7	498	5.21757	499	5.41398	449	4.98104	381	5.25622	400	5.12086	409	4.75278
ENSG00000076067	RBMS2	787	7.29362	1217	11.6798	1073	10.5294	1163	14.1925	962	10.894	879	9.0353
ENSG00000076108	BAZ2A	1566	11.8297	1359	10.6311	1354	10.8302	1230	12.2348	1284	11.852	1215	10.1799
ENSG00000076201	PTPN23	702	8.44645	550	6.85294	629	8.0135	545	8.63462	603	8.8654	784	10.4626
ENSG00000076242	MLH1	416	4.31197	423	4.54046	568	6.23398	482	6.57869	497	6.29481	580	6.668
ENSG00000076248	UNG	230	7.46882	268	9.0123	252	8.66481	256	10.9465	254	10.0786	260	9.36445
ENSG00000076258	FMO4	20	0.649973	11	0.370199	24	0.825869	28	1.19821	27	1.07219	21	0.756955
ENSG00000076321	KLHL20	306	5.95644	328	6.61175	386	7.95587	296	7.58694	308	7.32589	220	4.74978
ENSG00000076344	RGS11	42	0.723153	11	0.196133	20	0.364624	48	1.08826	43	0.904676	55	1.05034
ENSG00000076351	SLC46A1	45	0.467378	27	0.2904	29	0.318925	27	0.369257	44	0.558408	43	0.495346
ENSG00000076356	PLXNA2	105	0.626523	224	1.38412	264	1.66796	158	1.24141	137	0.998878	178	1.17802
ENSG00000076382	SPAG5	104	1.64653	102	1.6723	179	3.00071	215	4.48213	153	2.95987	182	3.1959
ENSG00000076513	ANKRD13A	1082	12.1613	1278	14.8752	1502	17.8755	1247	18.4557	1107	15.2036	1123	13.9997
ENSG00000076554	TPD52	18	0.183332	1	0.0105474	0	0	3	0.0402344	5	0.0622272	1	0.0112967
ENSG00000076555	ACACB	178	1.01322	251	1.47957	232	1.39832	234	1.75392	262	1.82234	273	1.72358
ENSG00000076604	TRAF4	405	7.32597	353	6.61244	281	5.38209	333	7.93165	279	6.16677	427	8.56689
ENSG00000076641	PAG1	1040	7.79425	587	4.55571	535	4.24551	498	4.91451	644	5.89754	630	5.23681
ENSG00000076650	GPATCH1	141	2.60645	135	2.58429	133	2.60326	127	3.09132	128	2.89124	120	2.46035
ENSG00000076662	ICAM3	1	0.0296311	0	0	0	0	2	0.0780347	1	0.036207	4	0.13146
ENSG00000076685	NT5C2	481	4.34893	520	4.86875	560	5.36118	380	4.52408	454	5.01576	383	3.8408
ENSG00000076706	MCAM	1020	11.3533	500	5.76324	668	7.87283	554	8.11969	408	5.54912	436	5.38259
ENSG00000076716	GPC4	259	4.31466	203	3.50203	145	2.5577	94	2.06198	183	3.72513	245	4.52687
ENSG00000076770	MBNL3	13	0.083602	15	0.0998944	24	0.163425	21	0.177829	31	0.243601	12	0.0855932
ENSG00000076826	CAMSAP3	0	0	0	0	0	0	1	0.0222728	1	0.0206685	0	0
ENSG00000076864	RAP1GAP	9	0.129463	9	0.134067	9	0.137082	5	0.0947069	16	0.281233	23	0.366957
ENSG00000076924	XAB2	533	9.46314	495	9.10102	462	8.68529	435	10.1697	513	11.1293	769	15.1433
ENSG00000076928	ARHGEF1	1375	13.1715	1267	12.5686	1253	12.7092	1156	14.5814	1249	14.6197	1451	15.4165
ENSG00000076944	STXBP2	63	0.981802	23	0.371183	8	0.13201	18	0.369373	13	0.247554	44	0.760538
ENSG00000076984	MAP2K7	911	14.6276	666	11.0741	638	10.847	514	10.8675	622	12.2037	899	16.0103
ENSG00000077009	NMRK2	0	0	0	0	0	0	0	0	0	0	3	0.233943
ENSG00000077044	DGKD	514	4.33998	665	5.81464	784	7.00931	712	7.91615	678	6.99517	816	7.64187
ENSG00000077063	CTTNBP2	118	1.39879	79	0.969783	43	0.539726	36	0.56193	55	0.796667	46	0.604802
ENSG00000077080	ACTL6B	0	0	2	0.0720114	0	0	0	0	0	0	1	0.0385638
ENSG00000077092	RARB	91	0.79594	133	1.20467	90	0.83352	86	0.990483	73	0.7802	104	1.00892
ENSG00000077097	TOP2B	1609	20.9623	1727	23.2998	1668	23.0099	1324	22.7133	1586	25.2482	1181	17.0655
ENSG00000077147	TM9SF3	4686	51.6571	4645	53.0261	4962	57.9187	3564	51.7338	4100	55.2275	3462	42.3291
ENSG00000077150	NFKB2	1569	27.4963	1045	18.9646	1008	18.7045	969	22.3607	1045	22.3775	1530	29.7391
ENSG00000077152	UBE2T	53	2.65037	49	2.53749	125	6.61874	187	12.3135	115	7.02704	80	4.43717
ENSG00000077157	PPP1R12B	344	1.34882	265	1.07602	289	1.19986	246	1.27011	297	1.42298	331	1.4395
ENSG00000077232	DNAJC10	1741	5.7409	1766	6.03044	2195	7.66391	1746	7.58115	1676	6.75304	1307	4.78016
ENSG00000077235	GTF3C1	761	5.43742	972	7.19202	958	7.24783	799	7.51734	761	6.64411	841	6.66483
ENSG00000077238	IL4R	1971	27.6729	2054	29.8638	2270	33.7465	2212	40.8943	1991	34.1573	2223	34.6173
ENSG00000077254	USP33	1284	15.3329	1149	14.2088	1315	16.6273	945	14.8594	1104	16.1092	938	12.4236
ENSG00000077264	PAK3	5	0.0395422	3	0.0245691	9	0.0753647	9	0.0937223	5	0.0483175	4	0.0350862
ENSG00000077274	CAPN6	2	0.0467789	0	0	0	0	0	0	0	0	0	0
ENSG00000077279	DCX	0	0	0	0	0	0	0	0	0	0	0	0
ENSG00000077312	SNRPA	226	7.93465	131	4.76285	164	6.09674	168	7.76672	155	6.64959	309	12.0327
ENSG00000077327	SPAG6	4	0.0852545	6	0.13243	2	0.0451359	0	0	1	0.0260436	2	0.0472794
ENSG00000077348	EXOSC5	133	2.95995	135	3.11131	129	3.03989	129	3.78035	118	3.20892	154	3.80136
ENSG00000077380	DYNC1I2	1088	13.9719	1417	18.844	1610	21.8921	1333	22.5407	1271	19.9442	1063	15.1407
ENSG00000077420	APBB1IP	72	1.54776	138	3.07204	175	3.9833	115	3.2552	106	2.78433	132	3.14724
ENSG00000077454	LRCH4	77	0.893789	108	1.29821	48	0.589956	69	1.05464	60	0.851019	67	0.862589
ENSG00000077458	FAM76B	731	10.0131	482	6.83716	598	8.67336	442	7.9723	608	10.1765	570	8.65988
ENSG00000077463	SIRT6	306	9.19576	295	9.18048	313	9.95968	258	10.2093	251	9.21688	404	13.4658
ENSG00000077498	TYR	7	0.223016	2	0.065985	4	0.134938	5	0.209758	11	0.428228	10	0.353365
ENSG00000077514	POLD3	373	5.60155	410	6.37617	468	7.44183	428	8.46355	376	6.89971	388	6.46273
ENSG00000077522	ACTN2	16	0.0735306	9	0.0428319	1	0.00486612	6	0.0363085	19	0.106695	31	0.158014
ENSG00000077549	CAPZB	5446	23.5625	5853	26.224	5366	24.5827	3674	20.9311	3817	20.1795	4524	21.7096
ENSG00000077585	GPR137B	528	18.9072	526	19.5055	413	15.6595	232	10.9393	302	13.2143	376	14.9337
ENSG00000077616	NAALAD2	115	1.32538	52	0.620616	93	1.13491	70	1.06231	71	0.999874	53	0.677492
ENSG00000077684	JADE1	296	2.7014	488	4.61204	412	3.98133	403	4.84296	493	5.49778	484	4.89922
ENSG00000077713	SLC25A43	356	10.3592	253	7.62383	280	8.62717	253	9.69406	265	9.42248	282	9.10144
ENSG00000077721	UBE2A	1171	18.5785	1166	19.1571	1217	20.4446	1099	22.9594	1153	22.3525	1033	18.1777
ENSG00000077782	FGFR1	3559	17.0929	4257	21.1723	3598	18.2971	3189	20.1675	3702	21.7254	4314	22.9801
ENSG00000077800	FKBP6	0	0	0	0	0	0	0	0	0	0	0	0
ENSG00000077935	SMC1B	15	0.291365	11	0.221266	3	0.0617023	12	0.306928	5	0.118675	5	0.107721
ENSG00000077942	FBLN1	2109	23.916	3635	42.6867	2289	27.4848	2393	35.7325	1861	25.787	3543	44.5623
ENSG00000077943	ITGA8	396	4.46915	328	3.83337	375	4.48122	390	5.79567	442	6.09531	548	6.85955
ENSG00000077984	CST7	0	0	0	0	1	0.0981743	2	0.244176	1	0.113294	0	0
ENSG00000078018	MAP2	4	0.0279731	1	0.00724199	1	0.00740484	5	0.0460426	4	0.034181	6	0.046539
ENSG00000078043	PIAS2	734	3.45805	657	3.20536	506	2.52418	476	2.95292	630	3.62677	677	3.5376
ENSG00000078053	AMPH	395	5.9449	469	7.30967	339	5.40234	434	8.60096	350	6.43665	416	6.94426
ENSG00000078061	ARAF	732	17.7388	654	16.4123	666	17.0892	582	18.5715	580	17.1746	704	18.9222
ENSG00000078070	MCCC1	136	2.60616	109	2.16305	121	2.45518	108	2.72519	120	2.80988	134	2.84808
ENSG00000078081	LAMP3	16	0.349217	9	0.20342	2	0.046221	5	0.143699	12	0.320037	20	0.484162
ENSG00000078098	FAP	3092	36.6583	3348	41.1051	2643	33.1791	1501	23.4327	2308	33.4359	1870	24.5901
ENSG00000078114	NEBL	10	0.046385	7	0.0336242	7	0.0343803	2	0.0122156	7	0.0396752	12	0.0617367
ENSG00000078124	ACER3	326	1.16576	306	1.13316	407	1.54106	297	1.39848	349	1.52497	278	1.10261
ENSG00000078140	UBE2K	1264	20.1585	1281	21.1562	1391	23.4895	1119	23.4991	1327	25.8599	1009	17.8479
ENSG00000078142	PIK3C3	1391	7.583	1465	8.27043	1309	7.55593	863	6.1949	1098	7.31408	881	5.3269
ENSG00000078177	N4BP2	310	2.61029	290	2.52873	310	2.76391	232	2.57232	356	3.66287	252	2.3535
ENSG00000078237	TIGAR	50	0.437376	63	0.570693	90	0.833609	87	1.00211	69	0.737527	48	0.465706
ENSG00000078246	TULP3	1049	27.26	848	22.8204	764	21.0222	693	23.7134	829	26.3238	1159	33.4056
ENSG00000078269	SYNJ2	2178	14.3747	1995	13.6352	1693	11.8313	1235	10.7329	1518	12.2421	1483	10.8559
ENSG00000078295	ADCY2	0	0	0	0	0	0	0	0	0	0	0	0
ENSG00000078304	PPP2R5C	1220	7.05341	1220	7.30425	1214	7.43177	989	7.52913	957	6.76075	915	5.8674
ENSG00000078328	RBFOX1	0	0	0	0	0	0	0	0	0	0	0	0
ENSG00000078369	GNB1	3742	48.174	4035	53.7934	3849	52.4676	2949	49.9912	2943	46.296	3259	46.5349
ENSG00000078399	HOXA9	0	0	0	0	0	0	0	0	0	0	0	0
ENSG00000078401	EDN1	46	1.86739	32	1.34525	33	1.41849	26	1.38982	30	1.48813	39	1.75601
ENSG00000078403	MLLT10	500	4.52418	650	6.09061	570	5.46109	653	7.78024	661	7.30829	573	5.75056
ENSG00000078487	ZCWPW1	80	1.99184	43	1.10869	71	1.87179	55	1.80317	71	2.16006	142	3.92137
ENSG00000078549	ADCYAP1R1	0	0	0	0	0	0	0	0	0	0	1	0.0131178
ENSG00000078579	FGF20	0	0	0	0	2	0.0950797	1	0.0591198	1	0.0548614	0	0
ENSG00000078589	P2RY10	0	0	0	0	0	0	2	0.0608391	0	0	0	0
ENSG00000078596	ITM2A	0	0	0	0	0	0	0	0	0	0	0	0
ENSG00000078618	NRDC	2010	25.0074	1918	24.7115	2013	26.5186	1860	30.4716	1946	29.5842	1895	26.1497
ENSG00000078668	VDAC3	1306	33.9172	1184	31.8424	1325	36.4358	1272	43.4985	1318	41.8251	1340	38.5982
ENSG00000078674	PCM1	1672	9.64504	1545	9.22939	1508	9.21093	1281	9.7303	1634	11.5176	1125	7.19789
ENSG00000078687	TNRC6C	151	1.1227	115	0.885447	152	1.19665	136	1.33148	155	1.4082	157	1.29471
ENSG00000078699	CBFA2T2	868	7.58241	931	8.42198	927	8.57436	712	8.18987	788	8.41119	973	9.42726
ENSG00000078725	BRINP1	27	0.575765	36	0.794988	33	0.745126	13	0.365035	5	0.130285	5	0.11826
ENSG00000078747	ITCH	1556	12.0823	1243	9.99512	1296	10.6556	934	9.54985	1222	11.5946	1176	10.1282
ENSG00000078795	PKD2L2	30	0.532634	11	0.202245	13	0.244391	6	0.140271	4	0.0867784	15	0.295382
ENSG00000078804	TP53INP2	617	12.197	603	12.3442	588	12.3078	422	10.9848	378	9.1307	540	11.8399
ENSG00000078808	SDF4	2635	45.8857	2366	42.6666	2231	41.1368	1795	41.1595	1665	35.4286	2505	48.3826
ENSG00000078814	MYH7B	50	0.500858	26	0.269709	28	0.296987	35	0.46166	34	0.416167	57	0.633293
ENSG00000078898	BPIFB2	0	0	0	0	0	0	0	0	0	0	0	0
ENSG00000078900	TP73	1	0.012208	0	0	0	0	1	0.0160751	1	0.0149172	2	0.0270807
ENSG00000078902	TOLLIP	661	9.1269	530	7.57835	498	7.28091	421	7.65444	397	6.69817	517	7.91768
ENSG00000078967	UBE2D4	61	1.06878	47	0.852774	29	0.538012	42	0.968987	47	1.00624	40	0.777328
ENSG00000079101	CLUL1	5	0.107399	0	0	0	0	2	0.056568	1	0.0262468	2	0.0476482
ENSG00000079102	RUNX1T1	74	0.451663	119	0.752154	96	0.620424	114	0.916214	88	0.65631	85	0.575422
ENSG00000079112	CDH17	1	0.0213026	3	0.0661807	0	0	2	0.0561013	5	0.130151	3	0.0708826
ENSG00000079134	THOC1	747	7.61957	646	6.82369	590	6.3723	591	7.93792	772	9.62212	719	8.13436
ENSG00000079150	FKBP7	432	5.31866	750	9.56217	741	9.65987	652	10.57	638	9.59805	588	8.02936
ENSG00000079156	OSBPL6	143	1.02833	182	1.35533	196	1.49241	112	1.06053	141	1.23897	139	1.10866
ENSG00000079215	SLC1A3	280	1.08971	299	1.20504	277	1.14148	420	2.15234	312	1.48372	243	1.04892
ENSG00000079246	XRCC5	2925	44.2319	3820	59.8205	4287	68.6433	3194	63.5996	3195	59.037	2607	43.7256
ENSG00000079257	LXN	135	7.64398	326	19.1153	284	17.027	236	17.5957	263	18.1964	215	13.5023
ENSG00000079263	SP140	0	0	0	0	1	0.0156706	3	0.0584631	1	0.018084	0	0
ENSG00000079277	MKNK1	605	6.19254	463	4.90763	639	6.92547	448	6.03811	545	6.81638	528	5.99422
ENSG00000079308	TNS1	4225	21.4381	3401	17.8708	2590	13.9154	1490	9.95533	2036	12.6236	3315	18.6564
ENSG00000079313	REXO1	230	3.40575	268	4.10957	270	4.23334	185	3.60716	220	3.98062	243	3.99095
ENSG00000079332	SAR1A	2549	30.4566	2555	31.614	2306	29.1746	2105	33.1187	2222	32.4414	2277	30.1759
ENSG00000079335	CDC14A	108	1.37051	138	1.81349	110	1.47804	57	0.952455	74	1.14745	65	0.914868
ENSG00000079337	RAPGEF3	48	0.327553	27	0.190801	35	0.252897	33	0.296527	46	0.383568	59	0.446558
ENSG00000079385	CEACAM1	1	0.0149469	0	0	2	0.0316531	3	0.0590449	8	0.146112	6	0.099469
ENSG00000079387	SENP1	235	3.17529	255	3.56806	359	5.13623	266	4.73267	265	4.37527	263	3.94145
ENSG00000079393	DUSP13	0	0	0	0	0	0	0	0	0	0	0	0
ENSG00000079432	CIC	1771	13.2631	1625	12.6025	1323	10.4911	972	9.58521	1254	11.4754	1893	15.724
ENSG00000079435	LIPE	48	0.768331	20	0.331523	14	0.237285	27	0.569089	17	0.332506	20	0.355077
ENSG00000079459	FDFT1	730	11.6041	898	14.7823	979	16.478	667	13.9612	701	13.616	745	13.135
ENSG00000079462	PAFAH1B3	35	2.03764	26	1.5675	18	1.1096	22	1.68652	21	1.4939	58	3.74517
ENSG00000079482	OPHN1	79	0.31522	99	0.409071	76	0.321096	97	0.509645	65	0.316916	51	0.225705
ENSG00000079557	AFM	0	0	0	0	0	0	0	0	0	0	0	0
ENSG00000079616	KIF22	95	1.09473	104	1.24106	176	2.14748	224	3.39891	181	2.54862	182	2.32616
ENSG00000079689	SCGN	0	0	0	0	0	0	0	0	0	0	0	0
ENSG00000079691	CARMIL1	31	0.373699	68	0.84888	68	0.867968	42	0.666682	45	0.662852	44	0.588299
ENSG00000079739	PGM1	1397	28.3072	1223	25.6628	802	17.2072	566	15.1017	708	17.5298	1078	24.2273
ENSG00000079785	DDX1	1479	12.0674	1470	12.4205	1914	16.5357	1685	18.1032	1592	15.872	1460	13.2125
ENSG00000079805	DNM2	1364	6.41516	1444	7.03294	1351	6.72795	1197	7.41304	1343	7.71814	1700	8.86803
ENSG00000079819	EPB41L2	1933	15.4737	1771	14.681	1513	12.8243	1079	11.3734	1635	15.9927	1530	13.5843
ENSG00000079841	RIMS1	5	0.0319136	3	0.0198292	4	0.0270334	2	0.0168091	2	0.0155984	6	0.0424759
ENSG00000079931	MOXD1	224	3.54298	380	6.22417	327	5.4765	308	6.41477	291	5.62416	275	4.82435
ENSG00000079950	STX7	744	3.75072	722	3.76926	778	4.15294	543	3.60455	631	3.887	648	3.62328
ENSG00000079974	RABL2B	552	7.2418	503	6.83364	470	6.5289	466	8.05013	483	7.7428	566	8.23586
ENSG00000079999	KEAP1	797	18.4275	741	17.742	756	18.5082	615	18.7237	536	15.1432	737	18.8999
ENSG00000080007	DDX43	19	0.576219	1	0.0314059	12	0.385345	17	0.678879	10	0.370576	9	0.302734
ENSG00000080031	PTPRH	225	4.27793	77	1.51607	45	0.905938	51	1.27682	60	1.39395	158	3.33191
ENSG00000080166	DCT	4	0.0438258	0	0	2	0.0232025	0	0	2	0.0267759	10	0.121522
ENSG00000080189	SLC35C2	814	8.72416	794	8.81245	778	8.82904	657	9.27201	784	10.2674	983	11.6852
ENSG00000080200	CRYBG3	526	3.95789	294	2.29088	347	2.76466	161	1.59519	369	3.39272	271	2.26169
ENSG00000080224	EPHA6	2	0.00902366	2	0.00934457	2	0.0095547	4	0.0237641	0	0	2	0.0100085
ENSG00000080293	SCTR	0	0	0	0	0	0	0	0	0	0	0	0
ENSG00000080298	RFX3	409	3.02517	345	2.64255	292	2.28688	214	2.08425	306	2.76562	249	2.04273
ENSG00000080345	RIF1	1428	6.49396	1296	6.10328	1275	6.13941	1099	6.58095	1347	7.48502	993	5.0086
ENSG00000080371	RAB21	1062	5.46694	830	4.42461	916	4.99287	688	4.66356	871	5.47876	737	4.20797
ENSG00000080493	SLC4A4	424	3.82687	679	6.34635	987	9.43255	844	10.0307	774	8.53616	415	4.15442
ENSG00000080503	SMARCA2	1019	4.52709	896	4.12221	936	4.40307	760	4.44598	836	4.53832	851	4.19333
ENSG00000080511	RDH8	31	1.27984	15	0.641301	25	1.09287	7	0.380541	17	0.857604	4	0.183164
ENSG00000080546	SESN1	183	2.07778	182	2.13992	185	2.2241	186	2.78081	207	2.87185	172	2.16602
ENSG00000080561	MID2	102	1.11549	88	0.996606	89	1.0306	68	0.979225	82	1.09578	114	1.38278
ENSG00000080572	DNAAF6	0	0	0	0	0	0	0	0	0	0	0	0
ENSG00000080573	COL5A3	1175	14.3106	1156	14.5799	879	11.3356	853	13.6797	971	14.4505	832	11.239
ENSG00000080603	SRCAP	55	0.333014	36	0.225724	53	0.339789	44	0.350801	45	0.332932	66	0.443229
ENSG00000080608	PUM3	450	14.4482	403	13.3993	524	17.8142	505	21.3502	445	17.4584	467	16.6304
ENSG00000080618	CPB2	2	0.0246639	0	0	0	0	0	0	0	0	0	0
ENSG00000080644	CHRNA3	2	0.0347035	2	0.0359377	0	0	1	0.0228482	1	0.0212025	0	0
ENSG00000080709	KCNN2	0	0	12	0.168074	11	0.157532	14	0.249333	16	0.264427	5	0.0750062
ENSG00000080802	CNOT4	393	4.63871	333	4.0703	324	4.04934	238	3.69906	331	4.77394	306	4.00601
ENSG00000080815	PSEN1	1148	9.53434	1425	12.2558	1400	12.3115	975	10.6626	988	10.0265	1153	10.6209
ENSG00000080819	CPOX	360	9.42039	517	14.0099	440	12.1914	361	12.4389	450	14.3887	448	13.0026
ENSG00000080822	CLDND1	2749	43.5891	2612	42.8897	2673	44.8783	1955	40.8187	2422	46.9268	2105	37.0204
ENSG00000080823	MOK	261	1.96265	277	2.15704	377	3.00177	352	3.48541	385	3.53758	323	2.69395
ENSG00000080824	HSP90AA1	14384	233.134	12228	205.238	16611	285.073	14497	309.395	12201	241.638	9548	171.642
ENSG00000080839	RBL1	148	2.05281	121	1.738	224	3.2898	197	3.59801	235	3.98289	144	2.21531
ENSG00000080845	DLGAP4	2253	21.1866	2355	22.9333	1948	19.3965	1343	16.6297	1552	17.8334	2033	21.2042
ENSG00000080854	IGSF9B	3	0.013875	1	0.00478947	6	0.029383	4	0.0243602	11	0.0621652	22	0.112854
ENSG00000080910	CFHR2	0	0	0	0	0	0	0	0	0	0	0	0
ENSG00000080986	NDC80	57	1.32495	53	1.27578	125	3.07658	151	4.62179	117	3.32318	88	2.26877
ENSG00000081014	AP4E1	333	3.74078	428	4.97895	417	4.96007	327	4.83698	334	4.58467	295	3.67557
ENSG00000081019	RSBN1	1228	14.8771	864	10.8395	880	11.2885	587	9.36414	778	11.5171	803	10.79
ENSG00000081026	MAGI3	79	0.77565	87	0.884575	114	1.18516	76	0.982566	88	1.05576	99	1.0781
ENSG00000081041	CXCL2	518	30.61	224	13.7075	501	31.3477	438	34.0814	465	33.5761	360	23.5951
ENSG00000081051	AFP	0	0	0	0	0	0	0	0	0	0	1	0.0286247
ENSG00000081052	COL4A4	18	0.125804	4	0.0289508	8	0.0592036	13	0.11964	7	0.0597813	8	0.0620153
ENSG00000081059	TCF7	282	2.30818	419	3.5515	408	3.53603	192	2.06934	271	2.7104	282	2.56009
ENSG00000081087	OSTM1	984	15.2657	995	15.9853	1289	21.1743	864	17.65	812	15.3929	650	11.1846
ENSG00000081138	CDH7	0	0	0	0	0	0	0	0	0	0	0	0
ENSG00000081148	IMPG2	22	0.217607	24	0.245832	11	0.115207	17	0.221416	21	0.253813	28	0.307181
ENSG00000081154	PCNP	3064	83.1271	2680	75.2949	2756	79.1713	2228	79.5936	2537	84.1043	2272	68.3671
ENSG00000081177	EXD2	235	3.09333	197	2.68535	216	3.01055	190	3.29322	213	3.42595	230	3.35793
ENSG00000081181	ARG2	117	4.23186	67	2.50955	66	2.52769	35	1.66695	60	2.6518	67	2.68785
ENSG00000081189	MEF2C	69	0.484917	140	1.01888	122	0.907847	91	0.842111	78	0.669818	84	0.654761
ENSG00000081237	PTPRC	7	0.063076	0	0	0	0	1	0.0118652	2	0.0220212	6	0.0599657
ENSG00000081248	CACNA1S	0	0	0	0	0	0	0	0	0	0	0	0
ENSG00000081277	PKP1	20	0.266017	5	0.0688694	5	0.0704181	0	0	3	0.0487579	4	0.0590099
ENSG00000081307	UBA5	2836	29.0246	3208	33.9994	2713	29.3998	1874	25.2545	2468	30.8638	2284	25.9263
ENSG00000081320	STK17B	1837	23.1126	1651	21.5112	1788	23.82	1329	22.0178	1468	22.5689	1003	13.9967
ENSG00000081377	CDC14B	413	3.25714	445	3.63433	413	3.44883	394	4.09159	398	3.83543	410	3.58638
ENSG00000081386	ZNF510	294	3.35792	288	3.40637	288	3.48297	238	3.57939	220	3.07036	260	3.29368
ENSG00000081479	LRP2	0	0	4	0.0212427	0	0	0	0	2	0.0125327	2	0.0113759
ENSG00000081665	ZNF506	583	5.05007	358	3.21136	404	3.70549	317	3.61575	381	4.03272	415	3.98715
ENSG00000081692	JMJD4	9	0.172307	19	0.376696	11	0.222991	27	0.680665	13	0.304122	32	0.679509
ENSG00000081721	DUSP12	344	16.1285	304	14.76	306	15.1912	282	17.4098	325	18.6193	279	14.5086
ENSG00000081760	AACS	414	2.13238	345	1.84018	311	1.69613	287	1.9465	273	1.71819	415	2.37081
ENSG00000081791	DELE1	1038	14.2918	1101	15.6983	1076	15.6869	938	17.006	1015	17.0765	997	15.2254
ENSG00000081800	SLC13A1	0	0	0	0	0	0	0	0	0	0	0	0
ENSG00000081803	CADPS2	165	2.14559	76	1.02342	96	1.32181	58	0.993115	72	1.14403	124	1.78842
ENSG00000081818	PCDHB4	9	0.195351	17	0.382118	27	0.620541	4	0.114325	11	0.291749	10	0.240745
ENSG00000081842	PCDHA6	0	0	0	0	1	0.0142558	0	0	0	0	1	0.0149328
ENSG00000081853	PCDHGA2	35	0.430269	26	0.330995	28	0.364472	29	0.469439	24	0.360518	20	0.272701
ENSG00000081870	HSPB11	581	15.9672	563	16.0228	608	17.6925	448	16.2121	561	18.839	488	14.875
ENSG00000081913	PHLPP1	102	0.930989	119	1.12478	97	0.937456	79	0.949469	93	1.03722	127	1.28568
ENSG00000081923	ATP8B1	83	0.975635	87	1.05902	71	0.883695	88	1.36208	71	1.01979	63	0.821363
ENSG00000081985	IL12RB2	11	0.149782	8	0.112806	14	0.20185	5	0.0896492	7	0.116469	19	0.28695
ENSG00000082014	SMARCD3	159	2.67031	226	3.93052	168	2.9875	170	3.75943	210	4.3095	321	5.97936
ENSG00000082068	WDR70	381	4.51838	391	4.80188	322	4.04341	404	6.30882	418	6.05728	344	4.52482
ENSG00000082074	FYB1	12	0.112359	4	0.0387848	10	0.0991424	1	0.0123292	7	0.0800878	5	0.0519254
ENSG00000082126	MPP4	52	0.872421	74	1.28568	113	2.00741	50	1.10459	51	1.04553	65	1.20954
ENSG00000082146	STRADB	291	7.56688	343	9.23623	286	7.87453	269	9.21055	335	10.6442	257	7.41211
ENSG00000082153	BZW1	6110	62.4313	5198	55.0014	5782	62.5567	4061	54.6391	4867	60.7668	4320	48.9587
ENSG00000082175	PGR	8	0.0449832	0	0	0	0	0	0	0	0	0	0
ENSG00000082196	C1QTNF3	28	0.508714	36	0.677322	32	0.615603	31	0.74163	42	0.932415	46	0.926956
ENSG00000082212	ME2	411	2.13583	461	2.48087	489	2.69072	451	3.08611	474	3.00987	479	2.76087
ENSG00000082213	C5orf22	239	4.76222	233	4.80778	271	5.71762	243	6.37569	234	5.69733	199	4.39795
ENSG00000082258	CCNT2	1184	10.7711	867	8.16777	993	9.56514	905	10.8409	1003	11.1494	888	8.95995
ENSG00000082269	FAM135A	272	2.14494	289	2.36004	327	2.73041	210	2.18059	304	2.92929	197	1.72305
ENSG00000082293	COL19A1	55	0.412383	24	0.186349	44	0.349322	21	0.207332	34	0.311502	7	0.0582132
ENSG00000082397	EPB41L3	15	0.101547	8	0.0560843	4	0.0286727	3	0.0267427	13	0.107538	3	0.0225258
ENSG00000082438	COBLL1	1	0.00480971	2	0.00996153	5	0.0254638	2	0.0126666	3	0.0176313	0	0
ENSG00000082458	DLG3	428	4.49273	422	4.58728	382	4.24585	298	4.119	337	4.32255	320	3.72564
ENSG00000082482	KCNK2	200	3.84777	226	4.50261	281	5.72427	267	6.76394	161	3.78485	115	2.45393
ENSG00000082497	SERTAD4	112	1.6915	280	4.37914	248	3.96588	193	3.83814	290	5.35175	212	3.5512
ENSG00000082512	TRAF5	1551	14.202	873	8.27807	831	8.05701	963	11.6111	1088	12.1734	1066	10.8263
ENSG00000082515	MRPL22	277	4.34715	259	4.20922	314	5.21782	254	5.2489	289	5.542	259	4.50827
ENSG00000082516	GEMIN5	295	4.31793	265	4.01677	303	4.69603	231	4.45221	249	4.45346	244	3.96122
ENSG00000082556	OPRK1	0	0	0	0	0	0	0	0	0	0	0	0
ENSG00000082641	NFE2L1	2507	35.2044	1962	28.5311	2122	31.5517	1572	29.0673	1532	26.2872	2280	35.5109
ENSG00000082684	SEMA5B	1	0.00969961	0	0	0	0	0	0	0	0	2	0.0215164
ENSG00000082701	GSK3B	962	4.447	844	4.04028	974	4.76745	645	3.9261	824	4.65439	731	3.74796
ENSG00000082781	ITGB5	4591	58.2149	5283	69.372	3976	53.3836	2699	45.065	2656	41.1527	3934	55.3281
ENSG00000082805	ERC1	408	2.12976	426	2.3028	516	2.85203	347	2.38511	276	1.76045	322	1.86428
ENSG00000082898	XPO1	1719	5.95602	1865	6.69169	2234	8.19592	1845	8.41755	1799	7.61649	1552	5.96427
ENSG00000082996	RNF13	1131	26.1499	827	19.8011	1054	25.8038	709	21.5856	867	24.4946	730	18.7204
ENSG00000083067	TRPM3	10	0.0412748	14	0.0598398	7	0.0305927	6	0.0326096	4	0.0201739	19	0.086981
ENSG00000083093	PALB2	145	2.52342	126	2.27075	172	3.16946	159	3.64358	179	3.80644	138	2.6637
ENSG00000083097	DOP1A	239	1.96557	214	1.82256	198	1.72421	185	2.00342	201	2.01991	157	1.43211
ENSG00000083099	LYRM2	350	3.33303	339	3.34309	439	4.4266	363	4.55185	402	4.6778	279	2.94687
ENSG00000083123	BCKDHB	54	1.09581	64	1.34492	88	1.89085	102	2.72552	101	2.50441	76	1.71056
ENSG00000083168	KAT6A	670	2.29258	644	2.28198	845	3.06155	509	2.29339	674	2.81808	500	1.8976
ENSG00000083223	TUT7	1547	19.0547	1367	17.4365	1337	17.4373	792	12.8454	1190	17.9103	1069	14.6041
ENSG00000083290	ULK2	262	2.19338	369	3.19901	300	2.6593	373	4.11178	344	3.51896	347	3.22201
ENSG00000083307	GRHL2	0	0	0	0	0	0	0	0	0	0	0	0
ENSG00000083312	TNPO1	3381	21.323	3246	21.1996	3818	25.4961	2829	23.4934	2995	23.0804	2011	14.067
ENSG00000083444	PLOD1	4164	64.6607	3332	53.5811	2520	41.4347	2264	46.293	1962	37.2282	3463	59.644
ENSG00000083454	P2RX5	2	0.041039	0	0	7	0.15209	1	0.0270195	0	0	1	0.022759
ENSG00000083457	ITGAE	306	3.82901	338	4.37985	334	4.42534	314	5.17374	314	4.80108	305	4.23302
ENSG00000083520	DIS3	1181	9.00455	858	6.77448	1001	8.08129	732	7.34907	884	8.23585	744	6.29173
ENSG00000083535	PIBF1	290	5.7328	181	3.70531	240	5.02359	178	4.63338	207	5.00015	151	3.31078
ENSG00000083544	TDRD3	314	3.31587	316	3.45567	254	2.84012	232	3.22601	286	3.69043	351	4.11112
ENSG00000083635	NUFIP1	96	2.27894	101	2.4829	128	3.21741	83	2.59447	102	2.95873	89	2.34335
ENSG00000083642	PDS5B	855	5.35625	1067	6.92207	1128	7.48236	841	6.93746	981	7.50945	700	4.86383
ENSG00000083720	OXCT1	99	1.99477	165	3.44285	212	4.52301	257	6.81867	190	4.67794	197	4.40259
ENSG00000083750	RRAGB	190	5.78129	213	6.71162	203	6.54036	183	7.33216	216	8.03098	220	7.4247
ENSG00000083782	EPYC	0	0	1	0.0474748	0	0	0	0	0	0	0	0
ENSG00000083799	CYLD	943	6.01473	1065	7.03446	1044	7.05081	807	6.77777	947	7.38071	757	5.35532
ENSG00000083807	SLC27A5	38	0.391183	30	0.319812	34	0.370603	28	0.379545	31	0.389943	35	0.399622
ENSG00000083812	ZNF324	122	1.78288	164	2.48189	98	1.51643	99	1.90505	112	1.99997	172	2.78789
ENSG00000083814	ZNF671	218	5.0989	172	4.16606	169	4.18544	208	6.40609	209	5.97325	227	5.88886
ENSG00000083817	ZNF416	92	2.98635	67	2.25219	75	2.5778	67	2.86377	66	2.61783	121	4.35636
ENSG00000083828	ZNF586	145	2.18589	120	1.87335	116	1.85163	124	2.46145	142	2.61573	109	1.82252
ENSG00000083838	ZNF446	45	0.779682	60	1.07655	33	0.605415	40	0.912587	37	0.78334	44	0.845556
ENSG00000083844	ZNF264	597	3.93546	503	3.43372	506	3.53188	438	3.80193	441	3.55225	536	3.91896
ENSG00000083845	RPS5	9372	214.055	8897	210.433	7111	171.972	5401	162.434	6387	178.252	10432	264.268
ENSG00000083857	FAT1	1580	8.07812	1400	7.41239	1650	8.93248	937	6.30816	894	5.58515	824	4.67268
ENSG00000083896	YTHDC1	1858	21.8246	1371	16.6769	1393	17.3255	1180	18.2512	1368	19.635	1494	19.4642
ENSG00000083937	CHMP2B	790	7.9174	660	6.84978	691	7.33278	522	6.88867	630	7.71507	437	4.85761
ENSG00000084070	SMAP2	644	14.7742	415	9.85923	430	10.4453	361	10.9052	377	10.5682	481	12.2391
ENSG00000084072	PPIE	631	4.68608	605	4.65278	637	5.00904	532	5.20237	541	4.90932	639	5.2634
ENSG00000084073	ZMPSTE24	1009	20.7248	1183	25.1629	1471	31.9924	1084	29.3182	1138	28.5618	947	21.5742
ENSG00000084090	STARD7	1011	18.9131	1162	22.511	1205	23.869	1038	25.5693	1071	24.4819	1057	21.9317
ENSG00000084092	NOA1	315	11.7325	261	10.0669	230	9.07072	185	9.0732	187	8.51069	241	9.95593
ENSG00000084093	REST	1094	9.60641	1053	9.57522	1376	12.7937	741	8.56784	896	9.61381	736	7.16814
ENSG00000084110	HAL	26	0.417392	10	0.166245	18	0.30597	12	0.253666	7	0.137313	7	0.124639
ENSG00000084112	SSH1	2334	13.2629	1749	10.2921	1675	10.0783	1681	12.5781	1662	11.5401	1675	10.5569
ENSG00000084207	GSTP1	2346	109.868	2310	112.029	2201	109.143	2008	123.827	1749	100.087	2529	131.364
ENSG00000084234	APLP2	6099	67.5128	6645	76.1727	5867	68.7667	4025	58.6682	3914	52.941	4653	57.1276
ENSG00000084444	FAM234B	185	2.27767	140	1.78494	121	1.57739	113	1.83192	135	2.03094	209	2.85397
ENSG00000084453	SLCO1A2	0	0	0	0	0	0	0	0	0	0	0	0
ENSG00000084463	WBP11	474	7.4473	453	7.37048	477	7.93548	360	7.44787	410	7.87133	378	6.58715
ENSG00000084623	EIF3I	2137	18.0956	1920	16.8363	1946	17.448	1485	16.5579	1552	16.0585	2048	19.2347
ENSG00000084628	NKAIN1	25	0.622075	10	0.257679	12	0.316169	8	0.262121	22	0.668913	45	1.24194
ENSG00000084636	COL16A1	1127	10.062	707	6.53664	769	7.26975	1343	15.7886	1154	12.5895	1180	11.6849
ENSG00000084652	TXLNA	1958	31.6295	1714	28.6727	1686	28.8385	1577	33.5445	1422	28.0688	1938	34.7232
ENSG00000084674	APOB	0	0	0	0	0	0	0	0	0	0	0	0
ENSG00000084676	NCOA1	212	1.94986	266	2.53353	230	2.23991	176	2.13152	226	2.53992	201	2.05045
ENSG00000084693	AGBL5	322	5.03519	317	5.1333	283	4.68578	251	5.16825	267	5.10171	314	5.44597
ENSG00000084710	EFR3B	38	0.294958	78	0.626972	56	0.460256	24	0.2453	69	0.65444	38	0.327149
ENSG00000084731	KIF3C	182	2.3489	218	2.91358	270	3.6897	208	3.53481	202	3.18558	209	2.99175
ENSG00000084733	RAB10	1309	29.5946	1387	32.4733	1654	39.5952	1355	40.3386	1337	36.9358	1077	27.0068
ENSG00000084734	GCKR	50	1.31171	55	1.4942	41	1.1389	44	1.51995	48	1.5387	73	2.12411
ENSG00000084754	HADHA	2336	44.558	2126	41.9946	1901	38.3945	1740	43.703	1668	38.877	2293	48.5112
ENSG00000084764	MAPRE3	299	6.8084	252	5.94225	234	5.64188	259	7.76574	286	7.95763	279	7.04633
ENSG00000084774	CAD	382	3.73773	405	4.1037	519	5.37708	588	7.57584	511	6.10955	640	6.94559
ENSG00000085063	CD59	3353	26.2382	3227	26.1503	3328	27.5752	2853	29.3976	2943	28.1407	3143	27.2791
ENSG00000085117	CD82	762	15.5856	728	15.4197	677	14.6619	423	11.3924	506	12.6462	395	8.96085
ENSG00000085185	BCORL1	155	1.60381	152	1.6287	142	1.55576	108	1.47148	134	1.69422	108	1.23945
ENSG00000085224	ATRX	1962	7.1277	1675	6.30148	1813	6.97402	1257	6.01306	1490	6.61425	966	3.89236
ENSG00000085231	AK6	188	7.25747	191	7.6355	202	8.25683	202	10.2681	199	9.38694	167	7.15038
ENSG00000085265	FCN1	0	0	0	0	0	0	1	0.0143358	0	0	7	0.0845273
ENSG00000085274	MYNN	271	4.33451	311	5.15119	303	5.13154	208	4.3807	263	5.14008	262	4.6479
ENSG00000085276	MECOM	49	0.437146	70	0.646703	124	1.17135	118	1.38619	80	0.872095	84	0.831179
ENSG00000085365	SCAMP1	1107	13.5563	1116	14.1526	1203	15.5989	721	11.6262	1015	15.1881	645	8.76071
ENSG00000085377	PREP	444	4.11344	486	4.66268	393	3.85522	313	3.81835	392	4.43764	457	4.69595
ENSG00000085382	HACE1	696	6.22471	613	5.67737	628	5.94709	481	5.66454	699	7.6389	641	6.35848
ENSG00000085415	SEH1L	676	5.32825	619	5.05249	701	5.85047	480	4.98183	539	5.19124	454	3.96898
ENSG00000085433	WDR47	427	7.98622	455	8.81256	413	8.17896	330	8.12713	449	10.2613	418	8.67112
ENSG00000085449	WDFY1	648	9.75977	810	12.6336	744	11.8651	609	12.0779	729	13.4164	603	10.0732
ENSG00000085465	OVGP1	201	6.58926	178	6.04279	180	6.24809	195	8.41753	187	7.49076	253	9.19912
ENSG00000085491	SLC25A24	954	11.7174	943	11.9942	1146	14.904	822	13.2943	969	14.5429	657	8.95024
ENSG00000085511	MAP3K4	592	6.50174	637	7.24476	677	7.87283	569	8.22866	702	9.42082	596	7.26004
ENSG00000085514	PILRA	39	1.61902	9	0.386908	18	0.791216	8	0.437308	22	1.11597	16	0.736704
ENSG00000085552	IGSF9	237	2.94997	59	0.760498	41	0.540366	45	0.737549	76	1.15592	148	2.04322
ENSG00000085563	ABCB1	37	0.475962	246	3.27705	267	3.63678	164	2.77795	136	2.13773	122	1.74067
ENSG00000085644	ZNF213	185	2.37242	168	2.23104	192	2.60709	143	2.41471	156	2.44449	157	2.23308
ENSG00000085662	AKR1B1	6859	155.072	4952	115.939	4307	103.106	3693	109.941	4122	113.874	4931	123.65
ENSG00000085719	CPNE3	1269	15.5609	1347	17.1048	1374	17.84	1083	17.4869	1294	19.3889	980	13.3286
ENSG00000085721	RRN3	1049	20.9373	1013	20.9378	1149	24.2829	898	23.6011	1013	24.7058	849	18.7948
ENSG00000085733	CTTN	6088	72.3758	5471	67.3538	5155	64.8906	4327	67.7353	4457	64.7448	5162	68.0647
ENSG00000085741	WNT11	5	0.174213	13	0.469061	0	0	4	0.183518	8	0.340599	13	0.502386
ENSG00000085760	MTIF2	477	11.6792	406	10.2943	462	11.9777	407	13.122	445	13.3137	514	13.9587
ENSG00000085788	DDHD2	764	5.98362	902	7.31567	908	7.52994	683	7.0437	808	7.73261	869	7.54876
ENSG00000085831	TTC39A	46	0.400393	29	0.261399	28	0.258061	18	0.206306	12	0.12763	30	0.289625
ENSG00000085832	EPS15	970	10.8611	814	9.43851	863	10.2317	577	8.50722	905	12.3821	695	8.63122
ENSG00000085840	ORC1	60	1.58818	30	0.822329	51	1.42939	56	1.95184	60	1.94063	78	2.28996
ENSG00000085871	MGST2	102	2.65649	118	3.18249	89	2.45433	105	3.60086	105	3.3415	140	4.04409
ENSG00000085872	CHERP	239	3.28249	200	2.84454	220	3.19936	170	3.07442	170	2.85298	189	2.87907
ENSG00000085978	ATG16L1	383	5.23239	327	4.62621	469	6.78435	412	7.41153	376	6.27672	357	5.40947
ENSG00000085982	USP40	759	6.70253	704	6.43794	745	6.96607	801	9.31406	813	8.77267	881	8.62896
ENSG00000085998	POMGNT1	688	6.29561	871	8.25362	999	9.67942	768	9.2538	770	8.60962	857	8.69792
ENSG00000085999	RAD54L	38	0.769799	23	0.482501	28	0.600602	47	1.25372	47	1.16342	39	0.876281
ENSG00000086015	MAST2	853	8.74072	1302	13.8161	1333	14.4632	1512	20.4014	1357	16.9911	1592	18.0937
ENSG00000086061	DNAJA1	3915	121.224	4291	137.591	4647	152.357	3724	151.836	3250	122.965	2720	93.4134
ENSG00000086062	B4GALT1	2147	36.2269	2098	36.6591	1926	34.4105	1744	38.7486	1423	29.3392	1649	30.8607
ENSG00000086065	CHMP5	1711	59.1169	1623	58.0707	1810	66.2178	1212	55.1409	1458	61.5549	1183	45.3348
ENSG00000086102	NFX1	897	10.3698	835	9.99635	835	10.2211	771	11.7366	827	11.6823	967	12.3991
ENSG00000086159	AQP6	0	0	0	0	0	0	0	0	0	0	2	0.0357292
ENSG00000086189	DIMT1	110	0.827545	119	0.927092	138	1.09929	128	1.268	110	1.0112	118	0.984615
ENSG00000086200	IPO11	264	2.8925	204	2.3146	259	3.00472	220	3.17396	271	3.62813	239	2.90438
ENSG00000086205	FOLH1	0	0	0	0	0	0	0	0	1	0.0189213	0	0
ENSG00000086232	EIF2AK1	1076	16.1854	995	15.4992	1142	18.1891	921	18.2423	865	15.899	967	16.1333
ENSG00000086288	NME8	0	0	1	0.0351333	3	0.10777	1	0.0446737	1	0.0414559	0	0
ENSG00000086289	EPDR1	385	11.4408	681	20.9566	805	25.3295	581	22.7343	548	19.8985	551	18.1607
ENSG00000086300	SNX10	0	0	0	0	0	0	0	0	0	0	0	0
ENSG00000086475	SEPHS1	450	9.57137	529	11.6518	642	14.4588	576	16.1322	498	12.943	520	12.2673
ENSG00000086504	MRPL28	399	10.7966	413	11.5729	433	12.4061	406	14.466	387	12.7958	580	17.4071
ENSG00000086506	HBQ1	3	0.469384	0	0	2	0.331338	2	0.412047	1	0.191184	0	0
ENSG00000086544	ITPKC	308	7.53684	233	5.90434	181	4.68977	197	6.34767	172	5.14293	380	10.3135
ENSG00000086548	CEACAM6	0	0	0	0	0	0	0	0	0	0	0	0
ENSG00000086570	FAT2	7	0.0393068	19	0.110484	24	0.142697	14	0.103516	9	0.0617527	11	0.0685089
ENSG00000086589	RBM22	752	17.3192	904	21.5603	841	20.5088	709	21.5013	756	21.2753	790	20.18
ENSG00000086598	TMED2	4788	103.194	3577	79.8359	4183	95.4607	2940	83.4371	3512	92.4912	4344	103.843
ENSG00000086619	-	1682	9.04581	555	3.09095	631	3.59323	334	2.36525	684	4.49491	928	5.53547
ENSG00000086666	ZFAND6	998	15.9997	860	14.2776	844	14.3271	771	16.2759	908	17.7873	724	12.8737
ENSG00000086696	HSD17B2	2	0.017339	0	0	5	0.0458985	6	0.0684943	5	0.0529673	8	0.0769252
ENSG00000086712	TXLNG	490	9.08635	399	7.66202	432	8.48226	341	8.3264	394	8.92757	334	6.8695
ENSG00000086717	PPEF1	4	0.0755824	6	0.117406	4	0.0800305	4	0.0995246	7	0.161623	5	0.104789
ENSG00000086730	LAT2	50	0.908818	41	0.771734	42	0.808334	40	0.957363	37	0.821775	73	1.47169
ENSG00000086758	HUWE1	2023	9.61639	1836	9.03786	1934	9.73436	1660	10.3904	1557	9.04375	1732	9.13165
ENSG00000086827	ZW10	379	10.7372	281	8.24398	355	10.6492	327	12.1986	370	12.8085	330	10.3694
ENSG00000086848	ALG9	214	2.19069	231	2.44882	194	2.10283	227	3.05987	234	2.92703	268	3.0429
ENSG00000086967	MYBPC2	2	0.0444268	0	0	0	0	0	0	0	0	2	0.0492754
ENSG00000086991	NOX4	1833	24.8282	2674	37.5077	1953	28.0104	1088	19.4053	1563	25.8693	1246	18.7191
ENSG00000087008	ACOX3	175	3.75898	178	3.95939	151	3.43434	144	4.0729	163	4.27822	233	5.55102
ENSG00000087053	MTMR2	949	5.61915	1166	7.14957	1190	7.46081	857	6.68182	935	6.76488	834	5.47716
ENSG00000087074	PPP1R15A	3020	81.3987	1834	51.1902	1725	49.2305	1372	48.6938	1660	54.6717	2858	85.4393
ENSG00000087076	HSD17B14	63	4.68033	55	4.23132	53	4.16914	34	3.32602	48	4.35734	56	4.61434
ENSG00000087077	TRIP6	713	23.0717	800	26.8075	752	25.7657	853	36.3453	737	29.1408	860	30.8655
ENSG00000087085	ACHE	9	0.1825	14	0.293985	10	0.214711	11	0.293712	21	0.520335	27	0.607252
ENSG00000087086	FTL	27156	2575.66	20029	1967.25	17588	1766.34	18244	2278.52	17271	2001.63	26468	2784.38
ENSG00000087087	SRRT	1964	33.3983	1823	32.1031	1740	31.3305	1615	36.1631	1748	36.3219	2054	38.7408
ENSG00000087088	BAX	669	21.3634	621	20.5359	604	20.4228	613	25.7759	591	23.0609	858	30.389
ENSG00000087095	NLK	167	2.89288	201	3.60568	198	3.63173	136	3.10214	143	3.02687	150	2.88197
ENSG00000087111	PIGS	302	4.22644	316	4.57965	316	4.68263	330	6.08123	263	4.49747	307	4.76532
ENSG00000087116	ADAMTS2	769	7.25623	670	6.54691	734	7.33357	887	11.0209	708	8.16323	710	7.43068
ENSG00000087128	TMPRSS11E	0	0	0	0	0	0	0	0	0	0	0	0
ENSG00000087152	ATXN7L3	869	13.4614	983	15.7688	1081	17.7309	842	17.1748	743	14.0638	934	16.0473
ENSG00000087157	PGS1	571	9.32606	529	8.94736	610	10.5494	496	10.6673	533	10.6373	585	10.5975
ENSG00000087191	PSMC5	783	15.1168	704	14.075	781	15.9656	929	23.617	632	14.9094	871	18.651
ENSG00000087206	UIMC1	330	5.71886	376	6.74777	382	7.00961	372	8.48884	340	7.19977	443	8.515
ENSG00000087237	CETP	68	1.65662	28	0.706396	33	0.851259	26	0.834058	28	0.833518	48	1.297
ENSG00000087245	MMP2	12875	226.015	14227	258.63	10080	187.363	7870	181.917	6162	132.177	9263	180.354
ENSG00000087250	MT3	228	11.2183	147	7.49005	39	2.03184	57	3.69296	131	7.876	348	18.9913
ENSG00000087253	LPCAT2	731	8.20392	764	8.87921	685	8.14009	551	8.14264	679	9.31146	570	7.09519
ENSG00000087258	GNAO1	7	0.0397308	5	0.0293884	8	0.0480788	1	0.00747374	2	0.0138708	7	0.0440668
ENSG00000087263	OGFOD1	333	4.76028	329	4.87036	398	6.02429	359	6.7576	291	5.08306	347	5.50178
ENSG00000087266	SH3BP2	1290	7.65692	1251	7.6895	1054	6.62429	1031	8.05809	1150	8.34076	1081	7.11664
ENSG00000087269	NOP14	221	5.12986	214	5.14403	252	6.19367	156	4.76812	189	5.36066	170	4.3767
ENSG00000087274	ADD1	1857	11.5868	2228	14.3961	1877	12.4009	1695	13.9262	1627	12.4046	1841	12.7407
ENSG00000087299	L2HGDH	43	0.541509	45	0.586849	48	0.640049	50	0.829118	56	0.861726	47	0.656478
ENSG00000087301	TXNDC16	27	0.471268	34	0.614554	35	0.646855	29	0.666518	38	0.810461	8	0.154874
ENSG00000087302	RTRAF	1461	14.5644	1371	14.1533	1335	14.0916	1225	16.0801	1249	15.2142	1252	13.8431
ENSG00000087303	NID2	368	4.88999	258	3.55023	352	4.95265	245	4.28682	206	3.34481	221	3.25715
ENSG00000087338	GMCL1	607	10.2505	549	9.60072	547	9.78085	359	7.98286	453	9.34752	424	7.94156
ENSG00000087365	SF3B2	2617	22.0719	2108	18.4113	2205	19.6915	1748	19.4128	1840	18.9626	3001	28.0729
ENSG00000087448	KLHL42	2071	22.5294	1897	21.3705	2137	24.6156	1551	22.2173	1773	23.568	1387	16.7352
ENSG00000087460	GNAS	10133	37.6717	9823	37.818	9155	36.0388	6148	30.0968	6653	30.2231	8389	34.5918
ENSG00000087470	DNM1L	965	10.9476	943	11.0784	1172	14.0784	915	13.6685	1073	14.8742	760	9.56289
ENSG00000087494	PTHLH	897	21.7629	1880	47.2344	2101	53.974	839	26.8037	1009	29.9129	938	25.2413
ENSG00000087495	PHACTR3	1	0.0135362	3	0.0420529	1	0.0143328	2	0.0356482	11	0.181942	3	0.0450406
ENSG00000087502	ERGIC2	837	11.8685	763	11.204	861	12.9273	622	11.6137	799	13.844	523	8.22541
ENSG00000087510	TFAP2C	894	24.6101	1021	29.1057	992	28.9149	1080	39.1479	1106	37.2027	857	26.1662
ENSG00000087586	AURKA	67	1.89036	45	1.3148	142	4.24222	177	6.57586	111	3.82681	106	3.31712
ENSG00000087589	CASS4	31	0.50512	21	0.354347	14	0.241544	12	0.257468	14	0.278744	23	0.415667
ENSG00000087842	PIR	63	2.07187	21	0.715184	43	1.49735	44	1.90539	30	1.20555	50	1.8238
ENSG00000087884	AAMDC	27	1.15212	29	1.28148	15	0.677738	15	0.842823	29	1.51209	39	1.8458
ENSG00000087903	RFX2	167	1.51706	174	1.63686	127	1.22159	76	0.909095	109	1.20992	179	1.80353
ENSG00000087995	METTL2A	113	1.45907	164	2.19289	156	2.13283	153	2.60134	136	2.14575	174	2.4919
ENSG00000088002	SULT2B1	0	0	0	0	0	0	0	0	1	0.037044	0	0
ENSG00000088035	ALG6	98	1.47548	164	2.55698	149	2.37535	176	3.48922	145	2.66758	125	2.08738
ENSG00000088038	CNOT3	731	8.85341	580	7.27441	499	6.39924	491	7.8304	522	7.72516	804	10.8003
ENSG00000088053	GP6	0	0	1	0.0316499	3	0.0970847	2	0.0804886	5	0.186728	0	0
ENSG00000088179	PTPN4	209	1.30053	196	1.26301	222	1.46272	176	1.4421	225	1.7108	147	1.01456
ENSG00000088205	DDX18	1502	15.8917	1324	14.5066	1513	16.9502	1168	16.2725	1309	16.9233	1074	12.6035
ENSG00000088247	KHSRP	1251	20.0207	1164	19.2909	1007	17.0642	837	17.6383	788	15.4097	805	14.2891
ENSG00000088256	GNA11	504	6.6247	528	7.18698	386	5.37227	531	9.19051	367	5.89448	488	7.11444
ENSG00000088280	ASAP3	371	6.14453	510	8.74705	414	7.26022	502	10.9478	472	9.55213	569	10.4523
ENSG00000088298	EDEM2	305	13.374	237	10.7618	242	11.236	202	11.6633	239	12.8057	481	23.3932
ENSG00000088305	DNMT3B	35	0.624494	39	0.720612	38	0.717924	59	1.38619	48	1.04651	57	1.12803
ENSG00000088320	REM1	18	0.895788	26	1.33993	15	0.790422	15	0.982955	19	1.15539	26	1.43513
ENSG00000088325	TPX2	105	2.40616	70	1.66116	247	5.99332	271	8.17739	217	6.0763	222	5.64253
ENSG00000088356	PDRG1	175	7.38734	135	5.90148	132	5.90009	150	8.33779	157	8.0983	175	8.19357
ENSG00000088367	EPB41L1	260	2.21982	244	2.15731	223	2.01597	161	1.81001	150	1.56488	174	1.64771
ENSG00000088386	SLC15A1	1	0.0196227	1	0.0203206	0	0	0	0	0	0	0	0
ENSG00000088387	DOCK9	167	0.931668	164	0.94747	185	1.09283	119	0.87418	172	1.17251	146	0.903405
ENSG00000088448	ANKRD10	6192	112.104	5673	106.36	5246	100.567	3903	93.0462	4512	99.8168	5429	109.017
ENSG00000088451	TGDS	272	8.73993	224	7.45356	333	11.3297	270	11.4238	329	12.9175	370	13.1864
ENSG00000088538	DOCK3	24	0.218621	15	0.141498	13	0.125389	15	0.179921	12	0.133569	23	0.232378
ENSG00000088543	C3orf18	302	7.69072	390	10.2849	393	10.5971	398	13.346	443	13.785	541	15.2807
ENSG00000088682	COQ9	421	8.05267	528	10.4585	462	9.35695	438	11.0317	426	9.9566	421	8.93151
ENSG00000088726	TMEM40	0	0	0	0	0	0	1	0.0329937	2	0.0612345	0	0
ENSG00000088727	KIF9	53	0.744882	76	1.10612	58	0.863126	62	1.14739	64	1.0991	49	0.763823
ENSG00000088756	ARHGAP28	166	1.15124	429	3.08099	264	1.93863	535	4.88562	433	3.66934	337	2.59222
ENSG00000088766	CRLS1	118	1.81632	192	3.06047	190	3.09669	121	2.45247	128	2.40748	94	1.60481
ENSG00000088782	DEFB127	0	0	0	0	0	0	0	0	0	0	0	0
ENSG00000088808	PPP1R13B	57	0.49189	41	0.366398	49	0.447738	32	0.363624	49	0.516693	58	0.555145
ENSG00000088812	ATRN	950	8.94778	1070	10.4364	993	9.9032	754	9.35131	712	8.19437	875	9.14082
ENSG00000088826	SMOX	3265	91.557	2616	75.9666	2416	71.7364	1674	61.8121	1744	59.7583	2800	87.0866
ENSG00000088827	SIGLEC1	0	0	0	0	0	0	0	0	1	0.0124225	2	0.0225517
ENSG00000088832	FKBP1A	4156	57.481	5668	81.1812	5974	87.488	3848	70.0798	4715	79.6845	4813	73.8328
ENSG00000088833	NSFL1C	909	13.0439	805	11.9624	882	13.4013	700	13.2267	817	14.3255	984	15.6612
ENSG00000088836	SLC4A11	71	1.35805	84	1.66385	83	1.68101	70	1.76305	74	1.72955	118	2.50337
ENSG00000088854	DNAAF9	524	5.04293	509	5.07278	482	4.91171	508	6.43761	549	6.45606	590	6.29779
ENSG00000088876	ZNF343	211	3.75426	157	2.8928	149	2.80713	187	4.3812	191	4.15259	202	3.98638
ENSG00000088881	EBF4	296	6.90569	369	8.91494	327	8.07788	382	11.7351	342	9.74956	450	11.6443
ENSG00000088882	CPXM1	378	13.1428	397	14.2943	260	9.572	338	15.4746	209	8.87942	385	14.8471
ENSG00000088888	MAVS	1703	11.952	1524	11.0762	1558	11.5779	1377	12.7254	1313	11.2599	1483	11.5439
ENSG00000088899	LZTS3	220	3.39584	284	4.53963	184	3.0073	162	3.29268	228	4.30035	316	5.41
ENSG00000088926	F11	0	0	0	0	6	0.131374	0	0	0	0	2	0.0458711
ENSG00000088930	XRN2	1473	35.7062	1480	37.1518	1468	37.6792	1127	35.9728	1095	32.4339	970	26.0794
ENSG00000088970	KIZ	451	7.15534	305	5.01107	266	4.46858	288	6.01666	374	7.25052	461	8.11222
ENSG00000088986	DYNLL1	2102	59.2458	2474	72.2107	2410	71.9245	2367	87.8482	2310	79.5575	2179	68.1189
ENSG00000088992	TESC	0	0	1	0.0444183	0	0	0	0	0	0	1	0.047574
ENSG00000089006	SNX5	1473	15.3008	1176	12.6501	1314	14.4524	1304	17.836	1252	15.8913	1301	14.989
ENSG00000089009	RPL6	15640	290.87	15297	294.609	14027	276.224	10317	252.653	11430	259.748	13298	274.305
ENSG00000089012	SIRPG	0	0	0	0	0	0	0	0	0	0	0	0
ENSG00000089022	MAPKAPK5	377	2.26671	393	2.44694	452	2.87758	332	2.62846	360	2.64485	369	2.46074
ENSG00000089041	P2RX7	110	1.63853	39	0.601593	41	0.646665	47	0.921867	67	1.21949	76	1.25562
ENSG00000089048	ESF1	337	8.56882	285	7.50435	318	8.56156	259	8.67163	295	9.16552	185	5.21733
ENSG00000089050	RBBP9	312	6.70695	332	7.3907	311	7.0789	310	8.77489	300	7.88017	225	5.36461
ENSG00000089053	ANAPC5	2059	13.8753	2800	19.5398	2499	17.8315	2526	22.4145	2716	22.3645	2829	21.1448
ENSG00000089057	SLC23A2	628	6.89345	1024	11.64	802	9.3215	1062	15.3501	805	10.7973	739	8.99718
ENSG00000089060	SLC8B1	318	3.88157	308	3.89321	275	3.55425	286	4.59681	259	3.863	368	4.98211
ENSG00000089063	TMEM230	1269	34.3606	1186	33.2553	1262	36.182	1065	37.9715	1185	39.2068	938	28.17
ENSG00000089091	DZANK1	125	1.56012	69	0.891815	65	0.859007	102	1.67633	98	1.49458	110	1.52274
ENSG00000089094	KDM2B	517	3.13308	425	2.66715	387	2.48329	318	2.53757	366	2.71023	549	3.69011
ENSG00000089101	CFAP61	0	0	0	0	0	0	0	0	2	0.0255073	0	0
ENSG00000089116	LHX5	0	0	0	0	1	0.0285581	0	0	0	0	7	0.2094
ENSG00000089123	TASP1	73	2.08169	73	2.15572	83	2.50614	55	2.06521	61	2.12552	48	1.51816
ENSG00000089127	OAS1	52	0.329913	25	0.164253	25	0.167947	22	0.183793	16	0.12404	28	0.197033
ENSG00000089154	GCN1	1422	12.1608	1251	11.0789	1485	13.447	1377	15.5063	1158	12.1009	1655	15.6981
ENSG00000089157	RPLP0	33790	699.961	30850	661.787	27464	602.399	21893	597.174	22679	574.055	34023	781.706
ENSG00000089159	PXN	969	10.7306	909	10.4242	890	10.4358	830	12.1029	874	11.8265	895	10.9929
ENSG00000089163	SIRT4	30	2.02811	17	1.19013	18	1.28848	7	0.623128	13	1.07388	17	1.27469
ENSG00000089169	RPH3A	0	0	0	0	0	0	2	0.0211717	0	0	0	0
ENSG00000089177	KIF16B	130	1.38843	161	1.78067	155	1.75286	137	1.92668	132	1.72266	154	1.82426
ENSG00000089195	TRMT6	288	6.28923	285	6.44505	346	8.00047	233	6.69993	277	7.39143	257	6.22476
ENSG00000089199	CHGB	11	0.204346	15	0.288564	6	0.118021	11	0.269077	9	0.204296	18	0.370878
ENSG00000089220	PEBP1	1140	62.2042	1314	74.2484	1100	63.5539	1021	73.3585	890	59.3402	924	55.9207
ENSG00000089225	TBX5	3	0.055781	0	0	4	0.0787516	1	0.0244835	0	0	3	0.0618687
ENSG00000089234	BRAP	320	5.67777	329	6.04506	325	6.10585	258	6.02778	260	5.63696	312	6.13999
ENSG00000089248	ERP29	554	15.0104	441	12.3737	433	12.4224	386	13.7715	357	11.8194	542	16.288
ENSG00000089250	NOS1	1	0.00629998	0	0	0	0	0	0	1	0.00769809	0	0
ENSG00000089280	FUS	4474	52.8837	4656	56.9923	4298	53.7932	4630	72.0637	4567	65.9631	4654	61.0151
ENSG00000089289	IGBP1	999	44.2752	917	42.0864	781	36.6506	574	33.4978	671	36.338	850	41.783
ENSG00000089327	FXYD5	1400	38.6681	1121	32.0632	1064	31.1172	752	27.3497	906	30.5771	1632	49.9954
ENSG00000089335	ZNF302	1006	16.5158	1076	18.2932	931	16.184	805	17.4023	1017	20.4016	854	15.5505
ENSG00000089351	GRAMD1A	984	13.7639	978	14.1665	698	10.338	629	11.5853	651	11.1269	916	14.2111
ENSG00000089356	FXYD3	0	0	0	0	0	0	0	0	0	0	0	0
ENSG00000089472	HEPH	359	2.99935	398	3.44344	316	2.79547	372	4.09246	233	2.37866	306	2.83556
ENSG00000089486	CDIP1	293	5.66336	218	4.36355	189	3.86815	218	5.54846	159	3.75532	263	5.63829
ENSG00000089505	CMTM1	48	2.70673	41	2.39422	20	1.19418	25	1.85632	14	0.964662	20	1.25089
ENSG00000089558	KCNH4	4	0.0872351	0	0	1	0.0230922	0	0	0	0	0	0
ENSG00000089597	GANAB	3672	60.3081	3499	59.5105	3221	56.0142	2912	62.9758	2753	55.2488	3817	69.5313
ENSG00000089639	GMIP	185	4.09736	199	4.56417	212	4.97167	132	3.8496	161	4.35714	214	5.25692
ENSG00000089682	RBM41	287	2.58358	235	2.19071	230	2.19231	229	2.71447	262	2.88194	163	1.62747
ENSG00000089685	BIRC5	77	1.66739	41	0.919406	134	3.07246	150	4.27708	105	2.7783	126	3.02623
ENSG00000089692	LAG3	9	0.243293	7	0.195958	12	0.343482	19	0.676318	13	0.429413	29	0.869502
ENSG00000089693	MLF2	1927	47.2802	2175	55.2629	1989	51.6734	1773	57.2817	1493	44.7612	2056	55.9508
ENSG00000089723	OTUB2	9	0.175313	4	0.0806881	10	0.206256	6	0.153898	6	0.142813	10	0.216052
ENSG00000089737	DDX24	1875	18.0175	1567	15.5934	1465	14.9062	1249	15.804	1281	15.0414	1417	15.1025
ENSG00000089775	ZBTB25	721	4.87342	399	2.79286	378	2.70536	356	3.16853	556	4.59216	653	4.8955
ENSG00000089818	NECAP1	441	4.14704	462	4.49902	536	5.33702	501	6.20364	441	5.06736	483	5.03769
ENSG00000089820	ARHGAP4	46	0.681028	58	0.889225	59	0.924897	36	0.701809	64	1.15779	91	1.49428
ENSG00000089847	ANKRD24	8	0.146151	0	0	5	0.0967197	19	0.45706	19	0.424139	32	0.648404
ENSG00000089876	DHX32	1074	22.6051	925	20.1614	932	20.7707	586	16.2408	758	19.4946	816	19.0492
ENSG00000089902	RCOR1	657	8.75558	542	7.4799	505	7.12599	488	8.56345	551	8.97253	578	8.54343
ENSG00000089916	GPATCH2L	2522	9.47589	1580	6.14765	1607	6.39331	1232	6.0953	1764	8.09874	1612	6.71777
ENSG00000090006	LTBP4	2715	27.656	2570	27.11	2234	24.0956	2506	33.6133	2703	33.6442	3610	40.7861
ENSG00000090013	BLVRB	279	14.2893	298	15.8052	224	12.1476	301	20.2994	309	19.3379	450	25.5626
ENSG00000090020	SLC9A1	1058	14.1086	670	9.25234	380	5.3656	319	5.60144	459	7.47922	747	11.0486
ENSG00000090054	SPTLC1	1697	13.2394	2087	16.8611	2141	17.6863	1719	17.6592	1869	17.8172	1807	15.6361
ENSG00000090060	PAPOLA	4144	25.1556	3446	21.6624	3704	23.8079	2749	21.9735	3259	24.1737	2881	19.3974
ENSG00000090061	CCNK	121	1.21606	61	0.634857	72	0.76619	50	0.661681	48	0.58946	73	0.813724
ENSG00000090097	PCBP4	576	12.7299	584	13.3657	564	13.1982	574	16.7041	641	17.3103	821	20.1247
ENSG00000090104	RGS1	24	0.486666	21	0.440977	6	0.128827	5	0.133506	9	0.223001	3	0.0674724
ENSG00000090238	YPEL3	1483	38.514	1403	37.7322	1159	31.871	967	33.0684	1226	38.9056	1585	45.6554
ENSG00000090263	MRPS33	419	6.59948	346	5.6435	363	6.05392	302	6.26343	328	6.31267	346	6.04445
ENSG00000090266	NDUFB2	182	3.381	192	3.69362	191	3.75701	222	5.43046	244	5.5387	229	4.7184
ENSG00000090273	NUDC	700	20.3048	600	18.0231	751	23.0662	611	23.3374	575	20.3804	912	29.3414
ENSG00000090316	MAEA	752	6.32562	790	6.8816	775	6.90274	680	7.53188	614	6.31099	839	7.82767
ENSG00000090339	ICAM1	840	20.1258	481	11.9343	297	7.53468	178	5.61569	395	11.5642	470	12.4898
ENSG00000090372	STRN4	790	8.54565	735	8.23346	667	7.63974	716	10.1986	565	7.46811	682	8.18253
ENSG00000090376	IRAK3	669	5.7047	268	2.36657	360	3.25045	252	2.82955	433	4.51168	356	3.36699
ENSG00000090382	LYZ	0	0	0	0	0	0	0	0	0	0	0	0
ENSG00000090402	SI	0	0	0	0	0	0	0	0	0	0	0	0
ENSG00000090432	MUL1	268	9.11858	288	10.1476	283	10.1956	217	9.72213	169	7.02624	310	11.6987
ENSG00000090447	TFAP4	122	1.28113	95	1.03308	110	1.22309	87	1.20299	110	1.41146	123	1.43259
ENSG00000090470	PDCD7	362	9.24433	299	7.90706	315	8.5175	250	8.40652	277	8.64351	275	7.78905
ENSG00000090487	SPG21	1318	27.3367	1745	37.4803	1352	29.6922	971	26.5191	973	24.6597	1337	30.7572
ENSG00000090512	FETUB	0	0	0	0	0	0	0	0	0	0	0	0
ENSG00000090520	DNAJB11	634	5.58079	423	3.85588	490	4.56707	440	5.09998	476	5.11985	575	5.61384
ENSG00000090530	P3H2	940	13.9341	811	12.4494	748	11.7405	429	8.37372	668	12.0996	799	13.1366
ENSG00000090534	THPO	3	0.091621	10	0.316265	13	0.420389	12	0.482575	7	0.261226	3	0.10162
ENSG00000090539	CHRD	88	1.09816	70	0.904603	78	1.03065	59	0.969493	64	0.975903	78	1.0796
ENSG00000090554	FLT3LG	7	0.203191	1	0.0300596	3	0.0922066	3	0.114667	7	0.248284	4	0.128781
ENSG00000090565	RAB11FIP3	698	9.17177	777	10.5729	575	8.00018	548	9.48173	580	9.31257	603	8.7882
ENSG00000090581	GNPTG	587	8.48076	538	8.04926	537	8.21497	458	8.71308	432	7.62649	568	9.10186
ENSG00000090612	ZNF268	216	1.2659	171	1.03781	213	1.32178	159	1.22702	171	1.22457	138	0.897035
ENSG00000090615	GOLGA3	3048	16.9883	2205	12.7268	2587	15.2674	2185	16.036	2117	14.4178	3253	20.1096
ENSG00000090621	PABPC4	1615	12.986	1715	14.2805	1227	10.4467	1164	12.3243	1337	13.1364	1589	14.1713
ENSG00000090659	CD209	0	0	0	0	0	0	0	0	0	0	0	0
ENSG00000090661	CERS4	49	0.997282	23	0.48476	14	0.301706	9	0.241198	18	0.44765	17	0.383757
ENSG00000090674	MCOLN1	260	5.42673	222	4.79838	235	5.19359	199	5.46925	161	4.10615	269	6.22734
ENSG00000090686	USP48	1377	11.9781	1200	10.8097	1119	10.3067	982	11.248	1123	11.9365	1235	11.9153
ENSG00000090776	EFNB1	241	6.02767	375	9.71271	403	10.6726	397	13.0747	379	11.5829	386	10.7079
ENSG00000090857	PDPR	857	7.31461	626	5.53301	565	5.10615	496	5.57444	601	6.268	698	6.60771
ENSG00000090861	AARS1	1279	10.3103	722	6.02721	863	7.36626	771	8.184	847	8.34313	1773	15.8524
ENSG00000090863	GLG1	2039	11.9371	2227	13.5014	1960	12.1499	1470	11.3321	1511	10.8091	1995	12.9542
ENSG00000090889	KIF4A	106	1.9149	162	3.03062	194	3.71087	157	3.73464	129	2.84756	131	2.6248
ENSG00000090905	TNRC6A	2061	13.1294	2193	14.4672	2500	16.8633	2131	17.8756	2129	16.5725	1889	13.347
ENSG00000090924	PLEKHG2	1087	9.85068	1381	12.9601	1535	14.7292	1412	16.8493	1264	13.9968	1386	13.9311
ENSG00000090932	DLL3	0	0	6	0.196065	1	0.0334123	1	0.0415509	5	0.19279	6	0.209994
ENSG00000090971	NAT14	258	10.77	259	11.1962	167	7.38153	239	13.1372	250	12.752	304	14.0752
ENSG00000090975	PITPNM2	356	3.09609	390	3.51241	377	3.47168	434	4.97007	398	4.22951	457	4.40823
ENSG00000090989	EXOC1	535	8.23499	489	7.79462	398	6.48675	367	7.43849	475	8.93402	450	7.68258
ENSG00000091009	RBM27	267	3.30992	231	2.96548	238	3.12405	205	3.34633	219	3.31737	231	3.17617
ENSG00000091010	POU4F3	4	0.128329	4	0.132893	0	0	0	0	0	0	3	0.106751
ENSG00000091039	OSBPL8	3345	30.043	1971	18.3321	2245	21.35	1175	13.8962	2241	24.5942	1822	18.1502
ENSG00000091073	DTX2	140	2.29386	190	3.2238	172	2.98402	170	3.66772	177	3.54369	272	4.94302
ENSG00000091106	NLRC4	60	1.30853	23	0.51944	37	0.854412	40	1.14868	33	0.879405	74	1.78998
ENSG00000091127	PUS7	857	15.9707	541	10.4404	504	9.94508	461	11.3124	566	12.8885	604	12.4843
ENSG00000091128	LAMB4	0	0	0	0	0	0	0	0	0	0	0	0
ENSG00000091129	NRCAM	77	0.797629	11	0.117999	29	0.318085	20	0.272803	12	0.151892	19	0.218298
ENSG00000091136	LAMB1	3092	13.739	4354	20.0346	3555	16.7259	3823	22.3681	3339	18.1291	2759	13.5973
ENSG00000091137	SLC26A4	61	0.898753	26	0.396699	38	0.592828	25	0.48502	46	0.828156	47	0.768057
ENSG00000091138	SLC26A3	1	0.0244268	0	0	6	0.155186	0	0	1	0.0298477	0	0
ENSG00000091140	DLD	670	10.8486	676	11.3351	889	15.2418	771	16.4386	776	15.3535	593	10.6498
ENSG00000091157	WDR7	131	1.21611	117	1.12477	122	1.19921	120	1.46687	125	1.41793	99	1.01934
ENSG00000091164	TXNL1	1230	8.99462	938	7.10326	1069	8.27733	724	6.97149	918	8.20284	955	7.7458
ENSG00000091181	IL5RA	0	0	3	0.0388744	0	0	3	0.0494306	0	0	0	0
ENSG00000091262	ABCC6	26	0.31093	34	0.42106	28	0.354553	20	0.31494	39	0.569898	36	0.477503
ENSG00000091317	CMTM6	843	18.0559	1188	26.3502	1531	34.7217	1086	30.6288	1003	26.2504	645	15.3227
ENSG00000091409	ITGA6	182	2.25113	255	3.26623	519	6.79722	229	3.7297	288	4.35277	203	2.78491
ENSG00000091428	RAPGEF4	152	1.76238	106	1.27274	147	1.80471	95	1.4504	112	1.58678	109	1.40174
ENSG00000091436	MAP3K20	1354	8.10317	1377	8.53389	1699	10.7662	1290	10.1657	1328	9.71131	1056	7.00947
ENSG00000091482	SMPX	0	0	0	0	0	0	0	0	0	0	0	0
ENSG00000091483	FH	345	3.04824	485	4.4376	533	4.98645	553	6.43375	520	5.61405	423	4.14529
ENSG00000091490	SEL1L3	79	0.872152	54	0.617356	49	0.572791	25	0.363425	28	0.377718	23	0.28163
ENSG00000091513	TF	65	0.206228	55	0.180706	45	0.151175	41	0.171288	66	0.255871	78	0.274482
ENSG00000091527	CDV3	2507	46.9525	2324	45.0731	2424	48.0697	2149	52.9968	2052	46.9597	2169	45.0556
ENSG00000091536	MYO15A	206	0.853289	140	0.600529	113	0.495612	85	0.463615	117	0.592186	218	1.00154
ENSG00000091542	ALKBH5	1931	44.2996	1571	37.3225	1471	35.7326	1171	35.374	1112	31.1721	1861	47.3532
ENSG00000091583	APOH	0	0	0	0	0	0	0	0	0	0	0	0
ENSG00000091592	NLRP1	738	5.21891	450	3.29544	501	3.75142	430	4.00407	586	5.06367	853	6.69049
ENSG00000091622	PITPNM3	129	0.998678	108	0.865838	142	1.16402	72	0.733969	92	0.870297	137	1.17636
ENSG00000091640	SPAG7	656	19.522	653	20.1239	759	23.9165	709	27.7829	709	25.7817	941	31.0596
ENSG00000091651	ORC6	73	1.39955	28	0.555904	84	1.70521	123	3.10512	111	2.60035	68	1.44597
ENSG00000091656	ZFHX4	262	1.36548	357	1.92677	264	1.45688	432	2.96468	341	2.17161	266	1.53763
ENSG00000091664	SLC17A6	0	0	0	0	0	0	0	0	0	0	0	0
ENSG00000091704	CPA1	0	0	0	0	0	0	0	0	0	0	0	0
ENSG00000091732	ZC3HC1	116	3.1837	91	2.58638	132	3.83604	104	3.75852	110	3.68902	116	3.53116
ENSG00000091831	ESR1	114	0.686123	83	0.517311	79	0.503453	69	0.546834	61	0.448612	83	0.554064
ENSG00000091844	RGS17	483	5.03043	426	4.59457	462	5.09489	335	4.59423	459	5.84137	351	4.05462
ENSG00000091879	ANGPT2	5	0.0607975	6	0.0755516	7	0.0901256	12	0.192135	3	0.0445739	8	0.107892
ENSG00000091947	TMEM101	275	7.50023	284	8.02116	281	8.11489	296	10.6302	236	7.86498	397	12.0093
ENSG00000091972	CD200	11	0.303821	2	0.0572047	1	0.0292455	7	0.254585	11	0.371245	7	0.214441
ENSG00000091986	CCDC80	1263	7.98427	1863	12.1961	1845	12.3499	1637	13.6267	1402	10.8299	1959	13.7357
ENSG00000092009	CMA1	0	0	0	0	0	0	0	0	1	0.107732	0	0
ENSG00000092010	PSME1	650	30.2351	482	23.2178	583	28.7145	548	33.5651	534	30.3517	730	37.6622
ENSG00000092020	PPP2R3C	301	6.43699	276	6.11227	266	6.02327	207	5.82903	216	5.64435	246	5.83494
ENSG00000092036	HAUS4	19	0.618204	26	0.876049	34	1.17136	46	1.97081	39	1.55055	49	1.76831
ENSG00000092051	JPH4	0	0	0	0	1	0.0165231	3	0.0616436	0	0	2	0.0346156
ENSG00000092054	MYH7	0	0	0	0	0	0	0	0	0	0	0	0
ENSG00000092067	CEBPE	0	0	0	0	0	0	1	0.0913353	0	0	3	0.2308
ENSG00000092068	SLC7A8	169	2.33039	125	1.78496	79	1.15346	65	1.18022	52	0.876171	76	1.16236
ENSG00000092094	OSGEP	372	6.10843	564	9.59053	487	8.4674	501	10.8326	605	12.1391	570	10.3812
ENSG00000092096	SLC22A17	635	12.2853	742	14.866	639	13.0903	698	17.7819	643	15.2009	924	19.8276
ENSG00000092098	RNF31	12	0.196072	15	0.253806	6	0.103805	10	0.215151	22	0.439239	13	0.235593
ENSG00000092108	SCFD1	1444	4.08965	1196	3.50774	1247	3.73956	944	3.52047	1226	4.24281	1067	3.35173
ENSG00000092140	G2E3	611	5.41643	522	4.79203	585	5.49114	460	5.36956	516	5.5894	399	3.9231
ENSG00000092148	HECTD1	2195	8.44074	2260	8.99977	2497	10.1672	1755	8.88654	1987	9.33658	1586	6.76448
ENSG00000092199	HNRNPC	4728	53.5565	4654	54.5931	4722	56.6364	4414	65.838	4506	62.3691	4866	61.1353
ENSG00000092200	RPGRIP1	2	0.029786	9	0.138804	10	0.157695	9	0.176496	12	0.218378	8	0.132147
ENSG00000092201	SUPT16H	1263	15.1215	1239	15.3617	1560	19.7766	1427	22.497	1277	18.6821	1204	15.9883
ENSG00000092203	TOX4	645	7.51438	549	6.62343	687	8.47471	464	7.11805	541	7.70149	544	7.02939
ENSG00000092208	GEMIN2	43	1.31811	50	1.58719	75	2.43432	70	2.82546	52	1.94773	63	2.14194
ENSG00000092295	TGM1	58	1.28286	55	1.25977	49	1.14758	39	1.13586	44	1.18918	76	1.86444
ENSG00000092330	TINF2	487	14.8348	489	15.4254	487	15.7078	431	17.2877	413	15.3725	485	16.3862
ENSG00000092345	DAZL	5	0.116191	9	0.216581	4	0.0984229	9	0.275393	4	0.113581	5	0.128871
ENSG00000092377	TBL1Y	0	0	0	0	0	0	0	0	0	0	0	0
ENSG00000092421	SEMA6A	42	0.318145	55	0.431435	31	0.24864	29	0.289256	57	0.527587	30	0.252047
ENSG00000092439	TRPM7	1428	9.52903	1233	8.52041	1204	8.5071	1019	8.95373	1226	9.99665	968	7.16442
ENSG00000092445	TYRO3	126	0.966487	115	0.913482	173	1.4051	111	1.12113	91	0.852924	138	1.17406
ENSG00000092470	WDR76	77	1.56909	106	2.23687	157	3.3876	167	4.48108	139	3.46111	85	1.92115
ENSG00000092529	CAPN3	250	1.61679	118	0.790265	144	0.986078	196	1.66909	171	1.35131	187	1.34135
ENSG00000092531	SNAP23	167	2.35751	155	2.26592	125	1.86845	114	2.1191	134	2.31145	104	1.62838
ENSG00000092607	TBX15	9	0.171157	4	0.0787749	7	0.140956	6	0.150249	6	0.139427	6	0.126557
ENSG00000092621	PHGDH	292	2.62573	181	1.68548	184	1.75194	107	1.26695	131	1.4394	335	3.34116
ENSG00000092758	COL9A3	49	0.836184	16	0.28275	8	0.144554	6	0.134824	6	0.125113	21	0.397476
ENSG00000092820	EZR	544	13.6764	492	12.809	558	14.854	474	15.6914	422	12.9637	663	18.4872
ENSG00000092841	MYL6	3112	58.112	3947	76.3255	3680	72.7626	5237	128.771	4016	91.6354	5484	113.582
ENSG00000092847	AGO1	686	4.08003	739	4.55156	716	4.50906	612	4.79291	592	4.30234	576	3.79967
ENSG00000092850	TEKT2	27	1.1386	32	1.39744	21	0.937693	35	1.9435	28	1.44281	57	2.66604
ENSG00000092853	CLSPN	48	0.413446	37	0.330032	104	0.948517	123	1.39506	81	0.852523	64	0.611424
ENSG00000092871	RFFL	152	1.50077	172	1.75864	171	1.78773	160	2.08018	163	1.96654	150	1.64266
ENSG00000092929	UNC13D	77	0.849845	83	0.948646	60	0.701189	60	0.871987	103	1.38909	180	2.20347
ENSG00000092931	MFSD11	295	3.83968	298	4.01667	267	3.67975	266	4.55894	277	4.40551	337	4.86505
ENSG00000092964	DPYSL2	1093	12.3759	1158	13.5782	896	10.7423	733	10.9287	825	11.4144	1234	15.4973
ENSG00000092969	TGFB2	325	4.43781	565	7.98934	736	10.6414	556	9.997	430	7.1746	315	4.77069
ENSG00000092978	GPATCH2	324	3.0275	293	2.8352	415	4.10603	352	4.33104	322	3.67654	287	2.97445
ENSG00000093000	NUP50	839	8.41563	939	9.75365	986	10.4722	936	12.3626	878	10.7613	778	8.65545
ENSG00000093009	CDC45	24	0.665775	16	0.459635	47	1.38054	84	3.06835	56	1.89823	54	1.66148
ENSG00000093010	COMT	605	6.77603	490	5.6832	448	5.31291	468	6.90201	452	6.18589	452	5.61492
ENSG00000093072	ADA2	4	0.0379649	0	0	0	0	1	0.0124977	1	0.0115975	3	0.0315812
ENSG00000093134	VNN3	84	1.15349	32	0.455051	59	0.857867	34	0.614783	73	1.2249	40	0.609226
ENSG00000093144	ECHDC1	880	12.808	925	13.9417	1032	15.9042	851	16.3094	957	17.0198	816	13.1727
ENSG00000093167	LRRFIP2	1375	10.6418	1333	10.6837	1354	11.096	1051	10.7109	1176	11.1215	1193	10.2409
ENSG00000093183	SEC22C	564	5.71062	569	5.96614	593	6.3576	588	7.83954	519	6.42119	545	6.12048
ENSG00000093217	XYLB	45	0.587565	16	0.216342	43	0.594492	31	0.532984	30	0.478639	26	0.376532
ENSG00000094631	HDAC6	711	5.54017	568	4.5833	671	5.53618	637	6.53585	687	6.54115	928	8.02022
ENSG00000094661	OR1I1	0	0	0	0	0	0	0	0	0	0	0	0
ENSG00000094755	GABRP	0	0	0	0	0	0	0	0	0	0	0	0
ENSG00000094796	KRT31	0	0	0	0	1	0.054163	0	0	0	0	0	0
ENSG00000094804	CDC6	355	5.52196	175	2.8189	296	4.87518	265	5.42775	245	4.65666	411	7.09074
ENSG00000094841	UPRT	193	4.32205	165	3.82642	235	5.5723	125	3.68597	154	4.21402	149	3.70087
ENSG00000094880	CDC23	347	6.21019	376	6.96851	395	7.48526	340	8.01242	419	9.1629	398	7.9003
ENSG00000094914	AAAS	364	6.36146	446	8.07174	419	7.75361	521	11.9895	569	12.151	684	13.2586
ENSG00000094916	CBX5	1944	10.6794	1814	10.3197	2030	11.8081	1608	11.6318	1518	10.1898	1535	9.35286
ENSG00000094963	FMO2	29	0.386347	6	0.0827766	6	0.084638	6	0.105254	8	0.130231	18	0.265973
[truncated: 17,990 more rows]
