# Supplementary material for: Golgi-restored vesicular replenishment retards bone aging and empowers aging bone regeneration
Source: Bone Res. 2025 Feb 8;13:21. doi: 10.1038/s41413-024-00386-w (PMC11807224; doi:10.1038/s41413-024-00386-w)
Supplement: Supplementary file 5 — Table S4 [file 41413_2024_386_MOESM5_ESM.xlsx]

## Sheet: Table S4
List of all the proteins identified during proteomic analysis in Figure 4E and F
Protein accession	Gene name	CA-1	CA-2	CA-3	CA-EVs-1	CA-EVs-2	CA-EVs-3	P value
P0DPI2	GATD3	0.705094	0.486403	0.543984	1.10667	1.19727	1.19278	0.00322997
A0A0B4J2F0	PIGBOS1
A0A0U1RRL7	MMP24OS				0.293236	0.582126
A0AVF1	TTC26		0.982939		0.984911	0.932607	1.09954
A0AVT1	UBA6	1.29465	1.19946	1.25936	0.939504	0.946005	0.948164	0.000237393
A0FGR8	ESYT2	0.854055	0.843274	0.845181	1.20656	1.15387	1.12678	0.000102535
A0JNW5	BLTP3B				1.06252	0.937477
A0PJW6	TMEM223
A0PJZ3	GXYLT2	1.01131	0.998313	0.990374
A0PK00	TMEM120B
A1A4S6	ARHGAP10	1.00752	1.17234	1.064	1.06534	1.1021	1.07469	0.978012
A1KXE4	FAM168B
A1L0T0	ILVBL	1.65551	1.65715	1.6017	0.652162	0.725314	0.74025	3.25012e-05
A1L157	TSPAN11						1.16397
A1L188	NDUFAF8
A1L4H1	SSC5D	0.982468	1.03703	0.980497
A1X283	SH3PXD2B	1.37652	1.33597	1.20531	1.19374	1.24436	1.15932	0.135976
A2RRP1	NBAS	1.35451	1.35417	1.1413	1.00495	0.988636	0.930526	0.0115267
A2RTX5	TARS3
A3KMH1	VWA8	1.09097	1.03871	1.17827	0.891171	0.935502	0.84936	0.0101244
A3KN83	SBNO1		0.718662	1.28134
A4D1P6	WDR91	1.17786	1.25246	1.02826	0.738566	0.920617	0.882243	0.0256199
A5D8V6	VPS37C	1.05467		1.12374	0.975787	0.934152	0.911657	0.0245964
A5PLL7	PEDS1	1.03433			0.934434		1.03123
A5PLN9	TRAPPC13	0.860991	0.979019	0.952263	0.894619	0.872057	0.705979	0.211918
A5YKK6	CNOT1	1.2285	1.26258	1.25171	0.951017	1.02416	1.00152	0.000604771
Q9GZQ8	MAP1LC3B
A6NDG6	PGP	1.42224	1.45091	1.499	0.618247	0.632995	0.63495	1.11947e-06
A6NDU8	RIMOC1				0.984115	0.980024	1.11733
A6NFQ2	TCAF2			0.848903	0.862095	0.906759	0.927144
A6NHL2	TUBAL3
A6NHQ2	FBLL1
A6NHR9	SMCHD1	1.63783	1.54488	1.41073	0.934377	0.936265	0.940101	0.000354695
A6NHX0	CASTOR2				1.09215	1.13996	0.999059
A6NIH7	UNC119B	1.16033	0.987589	1.21657	0.81095	0.995001	0.829566	0.053813
A6NJ78	METTL15				1.00072	0.994974	0.943995
A6NKT7	RGPD3
A6ZKI3	RTL8C				0.754336	0.882572	0.807295
A7E2V4	ZSWIM8	1.642	1.70162	1.20871	0.924761	0.705442	0.680312	0.00966178
A8CG34	POM121C	1.00476	0.997781	0.997458
A8MVW0	FAM171A2				0.941547	1.0385	1.01995
P62308	SNRPG	0.91058	0.910958	0.907653	1.21445	1.22415	1.16355	6.20217e-05
A8MXV4	NUDT19	1.34144	1.01716	1.26212	0.895557	1.06297	0.928495	0.0876946
A9UHW6	MIF4GD
B0YJ81	HACD1
B2RUZ4	SMIM1
P0CG08	GPR89B	1.03423	0.959727	1.00604
P0DOY3	IGLC3
C4AMC7	WASH3P	0.879514	0.746934	0.936722	1.11651	1.17855	1.23507	0.0116505
C9J7I0	UMAD1
C9JLW8	MCRIP1	1.36619	1.35626	0.912552	0.74777	0.738074	0.721494	0.022665
C9JVW0	INAFM1
E9PAV3	NACA	1.15815	1.1859	1.18954	0.632732	0.728619	0.755955	0.0007185
L0R6Q1	SLC35A4	0.48388	0.664826	0.832668	1.19561	1.00476	1.17287	0.0294429
L0R819	ASDURF				1.13845	1.0166	1.0522
L0R8F8	MIEF1
O00115	DNASE2	1.1965	0.918942	1.16036	0.90567	0.834734	0.863598	0.0614623
O00116	AGPS	0.585736	0.538523	0.598089	1.1864	1.22534	1.15437	3.67983e-05
O00124	UBXN8
O00139	KIF2A	1.28041	0.920358	1.20879	1.06673	0.987753	0.928357	0.316251
O00142	TK2				0.94801	0.974591	0.917868
O00148	DDX39A	1.56393	1.32977	1.44289	0.783621	0.763824	0.905392	0.00127898
O00151	PDLIM1	1.18764	1.1335	1.11739	0.869141	0.885717	0.893075	0.000202501
O00154	ACOT7	0.88911	1.04593	1.02695	0.790744	0.708151	0.689398	0.0104035
O00159	MYO1C	0.792707	0.792137	0.816235	1.15428	1.14933	1.16454	4.12177e-06
O00161	SNAP23	0.55787	0.550582	0.639996	0.929462	1.04102	1.2247	0.003041
O00165	HAX1	1.58225	1.56836	1.56437	0.561704
O00168	FXYD1
O00170	AIP	1.275	1.39449	1.35959	0.951972	0.980328	0.858032	0.00160359
O00178	GTPBP1	1.46402	1.37542	1.42782	0.915575	0.870527	0.826154	0.000145674
O00186	STXBP3	0.451699	0.347882	0.512811	1.21609	1.3007	1.32287	0.000752584
O00189	AP4M1
O00192	ARVCF	0.738027	0.984378	0.676161	1.3078	1.36498	1.35179	0.00968645
O00193	SMAP	0.313063	0.254613		1.25415	1.6401	1.5044	0.00102077
O00194	RAB27B				0.969443	0.990811	0.847898
O00203	AP3B1	1.28665	1.30369	1.21501	0.953525	0.917154	0.931422	0.000233554
O00213	APBB1				0.945974	0.966454	0.948582
O00214	LGALS8	1.53953			0.80547	1.03278	0.85213
O00217	NDUFS8	0.345337	0.398278	0.36925	1.32441	1.45733	1.42632	1.2187e-05
O00231	PSMD11	1.16911	1.18662	1.1275	0.937635	0.921419	0.941125	0.000190156
O00232	PSMD12	1.26882	1.30106	1.30855	0.930765	0.953268	0.978175	6.00466e-05
O00233	PSMD9	1.16679	1.09337	1.19146	0.86573	0.92312	0.877821	0.00135156
O00244	ATOX1	2.23187	1.36783	2.73844	0.469039	0.50063	0.455667	0.00220294
O00258	GET1				0.995619	1.09282	0.911563
O00264	PGRMC1	0.419251	0.431733	0.541654	1.52984	1.48694	1.69037	0.000168232
O00267	SUPT5H	1.26852	1.21259	1.19256	0.934817	0.941469	0.984894	0.0005325
O00273	DFFA	1.54928	1.50038	1.45174	0.747192	0.780198	0.751869	7.93467e-06
O00291	HIP1	0.887572	1.09703	1.04524	0.981021	1.06874	0.934766	0.875168
O00299	CLIC1	0.849281	0.629844	0.861935	0.883224	0.922121	0.936476	0.180934
O00300	TNFRSF11B				1.254	1.17468	1.19404
O00303	EIF3F	0.508517	0.616755	0.553502	1.18088	1.19381	1.16896	0.000181768
O00329	PIK3CD			1.14395		0.856054
O00330	PDHX	0.640781	0.753284	0.949266	1.24226	1.18967	1.15696	0.0193149
O00339	MATN2	1.00177	1.00466	0.993578
O00391	QSOX1	1.32226	1.33633	1.11401	0.807682	0.816154	0.812533	0.00182697
O00399	DCTN6	1.17819	1.22566	0.509855	0.874202	1.09682	1.42571	0.553138
O00400	SLC33A1	0.869156	1.09129	1.03178	1.1432	1.11334	1.10547	0.155302
O00401	WASL				1.17375	1.21613	1.14075
O00410	IPO5	1.02923	1.06802	1.02389	0.902435	0.875761	0.858842	0.00100285
O00418	EEF2K				0.490693	0.689663	0.63282
O00422	SAP18	0.595525			1.27591	1.19472	1.23779
O00423	EML1	1.42838	1.5451	1.49168	1.07253	1.08096	0.980671	0.000783054
O00425	IGF2BP3	0.952997	1.14059	1.02164	1.00618	1.02202	1.03082	0.783565
O00429	DNM1L	1.19388	1.16141	1.2141	0.956923	0.984997	0.934013	0.000422974
O00442	RTCA	1.99627	2.12168	1.76912	0.566195	0.596068	0.621818	3.76063e-05
O00443	PIK3C2A	1.09984	0.920054	1.04775	1.01973	1.32221	1.32451	0.163329
O00459	PIK3R2	1.67424	1.81373	1.77163	1.11525	0.578994	0.52375	0.0179631
O00461	GOLIM4	1.24784	1.41734	1.49077	0.994638	0.987067	0.923818	0.00355644
O00462	MANBA	1.6123	1.39532	1.60142	0.390245	0.491722	0.508986	0.00023145
O00468	AGRN	0.0175516	0.00784905	0.0175937	0.00483861	0.00439017	0.00523087	0.0198027
O00469	PLOD2	0.436883	0.444311	0.433502	1.08926	1.06925	1.09063	7.87034e-08
O00471	EXOC5	1.33469	1.35608	1.27349	0.861743	0.835137	0.856598	3.17841e-05
O00478	BTN3A3	1.0244	1.05797	1.00202	1.38145	1.14066	1.28541	0.0231637
O00479	HMGN4
O00481	BTN3A1				1.27436	1.26403	1.18
O00483	NDUFA4	0.435502	0.949411	0.59647	1.45097	1.32943	1.39783	0.0248929
O00487	PSMD14	0.691066	0.620147	0.69134	1.10138	0.995194	1.24429	0.00234349
O00499	BIN1	1.37095	1.04215	1.22547	0.872828	0.840547	0.935981	0.0218734
O00505	KPNA3	1.03747	1.15173	1.07266	0.860225	0.88756	0.907814	0.00404603
O00506	STK25				1.05725	0.966291	0.967832
O00522	KRIT1			0.513158	1.10034	1.35001	1.18493
O00534	VWA5A	1.41082	1.55083	1.56037	0.925749	1.00379	0.931017	0.00039399
O00541	PES1	1.54157	1.48121	1.32375	0.881298	0.85217	0.779013	0.000731886
O00560	SDCBP	0.907727	0.962177	0.918799	0.484105	0.492952	0.504293	7.69273e-06
O00562	PITPNM1					1.08052	0.919477
O00566	MPHOSPH10				0.944326	0.741212	0.824844
O00567	NOP56	1.38743	1.31222	1.28103	1.026	1.05232	1.02316	0.000593833
O00571	DDX3X	0.895441	0.95758	0.953812	0.983145	1.07277	1.05526	0.04079
O00584	RNASET2	2.1197	1.64432	2.16099	0.65077	0.637811	0.591929	0.000249701
O00622	CCN1	0.328677			0.672902	0.636569	0.659955
O00623	PEX12	1.11342	1.07199	2.11661	0.838832	1.02442	0.837592	0.143745
O00625	PIR	1.05826	1.24909	1.10977	1.07241	0.810609	0.878383	0.0875939
O00629	KPNA4	1.38903	1.36733	1.36496	0.815293	0.811959	0.814454	8.40673e-08
O00635	TRIM38	0.897099	1.0441	1.03833	1.1002	1.76205	1.35459	0.0845366
O00712	NFIB	1.03367	0.974707	0.995994			0.995632
O00743	PPP6C	0.886516	1.19396	1.29523	1.04939	0.736513	0.84542	0.18528
O00746	NME4				1.07489	0.940938	0.901091
O00748	CES2	1.56011	1.25797	1.61876	0.817444	0.640397	0.869408	0.0060593
O00754	MAN2B1	1.45689	1.45356	1.40784	1.08794	1.03143	1.00965	0.000201967
O00764	PDXK	1.84602	2.0929	1.95879	0.531122	0.519904	0.616121	3.99578e-05
O00767	SCD
O14494	PLPP1	0.462903	0.516766	0.470759	1.71186	1.84467	1.83976	6.26024e-06
O14495	PLPP3	0.129866	0.165575	0.117566	1.15779	1.32875	1.33334	3.71147e-05
O14497	ARID1A	1.02538	0.942096	0.878078	1.04802	0.863217	0.957705	0.92631
O14521	SDHD
O14530	TXNDC9	1.27103	1.2867	1.18526	0.81931	0.806811	0.736878	0.00038686
O14531	DPYSL4
O14545	TRAFD1	1.13346	1.17029	1.05705	1.0392	0.861553	0.981338	0.0689493
O14548	COX7A2L	0.444144	0.536325	0.52546	1.18576	1.05152	1.0961	0.000327728
O14558	HSPB6	1.43125	1.42623	1.28867	0.755379	0.765054	0.757034	6.60277e-05
O14561	NDUFAB1	0.436788	0.643937	0.441842	1.37449	1.41535	1.35746	0.00135425
O14562	UBFD1	1.43635	1.32397	1.48849	0.823818	0.824078	0.850486	0.000127236
O14569	CYB561D2
O14576	DYNC1I1
O14578	CIT	0.962694	1.15719	0.880114
O14579	COPE	1.4461	1.56208	1.44296	0.779009	0.764133	0.806867	3.1066e-05
O14595	CTDSP2	0.664054			1.16926		0.946586
O14617	AP3D1	1.68827	1.72273	1.74478	0.842035	0.892674	0.8198	1.2769e-05
O14618	CCS				0.881764	0.976841	0.879632
P54792	DVL1P1
O14641	DVL2	1.52801	1.01107	1.59551	0.61337	1.18426	1.22259	0.272597
O14646	CHD1
O14647	CHD2	0.96064	1.02846	1.0109
O14653	GOSR2	0.97271	1.04789	1.01593	1.01951	1.06612	1.15609	0.205132
O14656	TOR1A	0.735726	0.795246	0.681859	1.07435	1.08413	1.09127	0.000981192
O14657	TOR1B	1.0679	1.04918	1.16176	0.980524	0.975497	1.01016	0.0405234
O14662	STX16	1.46098	0.664385	1.34621	1.0504	1.44746	1.01552	0.849288
O14672	ADAM10	0.378623	0.36792	0.381507	0.872555	0.902833	0.858341	1.36555e-06
O14678	ABCD4				1.03622	0.936099	1.02768
O14681	EI24				1.19347	0.874131	0.932396
O14683	TP53I11	0.915573	0.376701	0.929335	1.00692	0.864344	0.895334	0.382484
O14684	PTGES	0.658413			1.22149	1.55101	1.72391
O14713	ITGB1BP1	1.21339	1.17287	1.23181	0.697425	0.866479	0.818025	0.00316279
O14727	APAF1				1.22757	0.968881	1.11655
O14730	RIOK3				1.88222	0.930642	1.08195
O14734	ACOT8	0.674148	0.661317	0.717659	1.14094	1.11796	1.16384	4.75932e-05
O14735	CDIPT	1.47616	1.7361	1.55162	1.30564	1.20268	1.1618	0.0117763
O14737	PDCD5	1.19898	1.43407	1.37213	0.675319	0.667539	0.751394	0.000597021
O14744	PRMT5	1.43684	1.64062	1.63319	0.813691	0.790975	0.732347	0.000199333
O14745	SLC9A3R1				0.41976	0.380704	0.355266
O14756	HSD17B6	1.022	0.979793	0.998211
O14763	TNFRSF10B	1.48552	1.34382	1.34292	0.684055	0.654511	0.521077	0.000855226
O14772	FPGT	0.909197	1.13941	0.951397
O14773	TPP1	1.29235	1.34814	1.2901	1.23445	1.26927	1.18634	0.0598016
O14776	TCERG1	1.72076	1.54761	1.6806	0.807028	0.841758	0.803153	3.84157e-05
O14777	NDC80
O14786	NRP1	0.443271	0.410707	0.415025	1.10457	1.09772	1.08611	2.56348e-06
O14787	TNPO2	1.28988	2.03998	1.80747	0.805383	0.913995	0.833653	0.00865885
O14795	UNC13B
O14802	POLR3A
O14807	MRAS	1.11868	1.25881	1.65646	0.947178	0.969978	0.784472	0.0434269
O14818	PSMA7	1.13118	1.0382	1.09604	0.916581	0.912087	0.880129	0.00268592
O14827	RASGRF2	0.430299	0.736967	0.382137	1.55243	1.50786	1.39031	0.00585742
O14828	SCAMP3	0.411044	0.345966	0.383561	1.0831	1.06548	1.04603	3.5378e-05
O14832	PHYH				1.02032	0.972247	0.778486
O14841	OPLAH	1.73104	1.64694	1.70065	1.06644	1.13061	0.964798	0.000607497
O14867	BACH1	1.0343	1.01407	0.951629
O14874	BCKDK		1.00613	1.05599	0.928937	0.941666	0.903432	0.0199687
O14879	IFIT3	2.1658	1.8545	2.20173	0.391676	0.377856	0.378364	7.18662e-06
O14880	MGST3	0.216124	1.22594	1.26418	1.12689	1.16891	1.13774	0.440503
O14907	TAX1BP3		0.840486	0.814314	1.34543	1.36316	1.35301	0.0145117
O14908	GIPC1	0.919828	0.991296	1.07997	1.07732	0.954652	0.930995	0.892004
O14910	LIN7A
O14920	IKBKB	1.39366	1.42934	1.32431	0.793226	0.850963	0.937413	0.000874098
O14925	TIMM23				1.01496	0.88811	0.7824
O14929	HAT1				0.914506	0.854834	0.862412
O14933	UBE2L6						0.614601
O14936	CASK	0.964766	0.950265	0.965192	1.60524	1.60838	1.56561	9.38205e-07
O14939	PLD2				0.910055	0.993616	0.992891
O14949	UQCRQ				0.841518	0.850868	0.862755
P19105	MYL12A	1.09743	1.15533	1.02818	1.14864	1.1337	1.14478	0.258411
O14957	UQCR11
O14964	HGS	0.976283	0.880078	0.916098	1.10546	1.11047	1.04125	0.0115921
O14966	RAB29	0.358566			1.73896	1.94035	0.984255
O14972	VPS26C	1.46382	2.20338	1.47703	0.856285	0.870464	0.827474	0.00736981
O14974	PPP1R12A	0.907797	0.941	0.945356	1.10426	1.06134	1.01962	0.00771528
O14976	GAK	1.44414	1.23365	1.21472	0.944732	0.919858	0.8746	0.00428418
O14979	HNRNPDL	1.48934	1.26135	1.33689	0.788295	0.790796	0.729454	0.000503734
O14980	XPO1	1.42362	1.33281	1.40261	0.8421	0.872385	0.875096	3.55629e-05
O14981	BTAF1	1.57532	1.03774	2.1721	0.39144	0.519281	0.304114	0.00689591
O15013	ARHGEF10	1.18826	0.988031	1.10717	1.16214	1.14886	1.10767	0.482865
O15027	SEC16A	1.24106	1.11671	1.04183	0.878241	0.946277	0.953799	0.0251075
O15031	PLXNB2	0.437595	0.497855	0.390311	1.20868	1.23667	1.1727	0.000150284
O15040	TECPR2	1.22664	1.15874	1.02353		0.591092
O15042	U2SURP	1.44533	1.53595	1.56652	0.761012	0.770972	0.801383	2.05393e-05
O15047	SETD1A	1.16616	1.19654	1.18376		0.453553
O15056	SYNJ2	1.37507	1.8884	1.58381	0.726852	0.690529	0.756913	0.00114441
O15061	SYNM	0.978147	1.14869	0.873164
O15063	GARRE1
O15066	KIF3B	1.45997	1.66827	1.23681	0.944392	0.685688	0.653408	0.0105695
O15067	PFAS	1.2571	1.1932	1.15898	0.616021	0.652381	0.641189	2.62883e-05
O15069	NACAD
O15075	DCLK1	1.60087	1.43759	1.61292		0.172167	0.176457	2.4637e-05
O15084	ANKRD28	1.06461	1.00555	1.1887	1.12788	1.2075	1.12784	0.310878
O15085	ARHGEF11	1.07824	1.00786	0.913907
O15091	PRORP	1.03633		1.22924	1.00012	0.932868	0.818144	0.123083
O15111	CHUK	1.26704	1.25474	1.19741	0.885377	1.23425	1.01409	0.139541
O15116	LSM1	1.51404	1.10702	1.02007	0.766864	0.815189	0.800241	0.0281432
O15118	NPC1	0.580949	0.569814	0.587064	1.34657	1.36192	1.31261	4.61105e-07
O15119	TBX3
O15120	AGPAT2				0.967871	0.978592	1.36346
O15121	DEGS1	0.803951	0.680486	0.818121	1.15037	1.23381	1.2484	0.00200897
O15126	SCAMP1	0.498544	0.59843	0.480463	1.28138	1.27909	1.29679	0.000189376
O15127	SCAMP2	0.255637	0.20234	0.254356	1.24452	1.17395	1.15502	3.59378e-05
O15143	ARPC1B	0.892934	0.920154	0.931313	0.954247	1.04792	0.978031	0.0560986
O15144	ARPC2	1.02592	1.1331	1.04558	0.902616	0.861147	0.902442	0.0058788
O15145	ARPC3	0.795298	0.799421	0.832563	1.00245	0.998011	0.946915	0.00114338
O15155	BET1	1.20627	1.14949	1.17947	0.913243	0.87394	0.955373	0.000962697
O15160	POLR1C	1.02903	1.1297	1.13624	0.910187	0.874797	0.858607	0.00382156
O15162	PLSCR1				1.5919	1.35701	1.25366
O15173	PGRMC2	0.57376	0.580102	0.588959	1.35343	1.00258	0.927944	0.00578919
O15194	CTDSPL				0.962329	1.15149	0.886179
O15212	PFDN6	1.22953	1.29036	1.43355	0.828133	0.809523	0.858813	0.000700562
O15213	WDR46	1.48018	1.38422	0.958269		0.177334
O15217	GSTA4	0.995156	0.992409	1.01244
O15226	NKRF	0.901743	1.17174	0.926516
O15228	GNPAT	0.945853	0.990535	0.984113	0.99783	1.00034	0.909539	0.888398
O15230	LAMA5	0.4892	0.663067	0.53181		0.239376
O15231	ZNF185
O15234	CASC3				1.332
O15235	MRPS12	0.775394	0.713244		0.766799	0.920093	0.898692	0.169765
O15239	NDUFA1
O15243	LEPROT
O15254	ACOX3	0.541011	0.865142	0.942383	1.12735	1.1996	1.02061	0.100599
O15258	RER1	0.689712	0.562296	0.689035	1.13675	1.11145	1.43515	0.00386579
O15260	SURF4	1.34043	1.35686	1.1297	1.0457	1.04354	1.11049	0.0481641
O15269	SPTLC1	0.732869	0.673655	0.723929	1.25584	1.28301	1.241	3.35718e-05
O15270	SPTLC2	0.67527	1.04106	1.02694	0.842947	0.79215	0.774746	0.484344
O15294	OGT	1.13822	1.32241	1.08242	1.05958	1.06312	0.975294	0.119189
O15305	PMM2	1.06939	1.54416	1.51803	0.676951	0.857092	0.717816	0.0126504
O15321	TM9SF1	1.23187	1.36049	0.698754	1.06764	1.25369	1.11784	0.720857
O15344	MID1	0.620884	0.444268	0.508878	1.23622	1.19152	1.26412	0.00094871
O15347	HMGB3	1.49934	1.32579	1.85177	0.467808	0.788544	0.777279	0.0125632
O15355	PPM1G	1.39488	1.09411	1.18755	0.848482	0.725543	0.805124	0.00702297
O15357	INPPL1	1.23166	1.08188	1.17877	0.978024	1.01679	0.944918	0.0170902
O15371	EIF3D	1.4669	1.20143	1.38294	0.71581	0.698017	0.805026	0.00123758
O15372	EIF3H	0.987511	1.03255	0.809835	0.84198	0.954827	0.94539	0.761044
O15374	SLC16A4	0.661344	0.547707	0.467774	1.39282	1.45011	2.15964	0.00325974
O15379	HDAC3	1.12112	1.11516	1.10091	1.01302	0.841294	1.03269	0.0854641
O15382	BCAT2	0.923814	0.814982	0.871141	0.95453	0.884995	0.859421	0.518146
O15394	NCAM2			0.505521	1.44972	1.60935	1.49538
O15397	IPO8	1.39493	1.66406	1.33182	0.890683	0.880131	0.845208	0.00180783
O15400	STX7	1.38466	1.03902	1.42355	1.08592	0.983573	1.10434	0.160593
O15405	TOX3	1.11088			0.889117
O15427	SLC16A3	0.828524	0.771015	0.728465	1.10925	1.08075	1.08294	0.000858204
O15438	ABCC3
O15439	ABCC4	0.552851	0.588585	0.593083	1.73673	1.83703	1.76589	2.22919e-06
O15455	TLR3	1.62818	1.34244	1.55153	0.843627	0.939602	0.859253	0.00132177
O15460	P4HA2	1.13822	1.28796	1.16034	0.849445	0.867633	0.831309	0.00107948
O15484	CAPN5	0.628128	0.629337	0.672686	0.965671	1.10084	0.853107	0.00603528
O15488	GYG2	0.889712	1.11177	1.0146	1.13487	0.965519	0.883525	0.908195
O15498	YKT6	1.28642	1.20219	1.24448	0.948402	0.896956	0.860591	0.000713497
O15504	NUP42		1.11138	0.888622
O15511	ARPC5	0.645691	0.539287	0.642819	1.0651	1.07952	1.03196	0.000792886
O15514	POLR2D	2.18531	2.06368	1.18805	0.629598	0.797626	0.649541	0.010944
O15523	DDX3Y				0.98654	1.14848	0.974868
O15530	PDPK1	1.14618	1.03319	1.11657	1.00907	1.09885	1.00767	0.255411
O15533	TAPBP	1.03114	1.0233	1.04733	0.910894	0.953216	0.984948	0.0225546
O15541	RNF113A
O43143	DHX15	1.02189	1.0415	1.15644	1.04083	1.04968	1.02333	0.459441
O43148	RNMT	1.36222	1.38296	1.3402	1.00083	0.756036	0.884486	0.00561922
O43149	ZZEF1	1.66318	1.32797	1.64492	0.852317	0.923927	0.788968	0.00241304
O43150	ASAP2	1.17935	0.936437	1.09763	1.21283	1.02643	1.09588	0.662324
O43155	FLRT2	1.46604	1.21289	1.45213	0.901516	0.923992	0.872936	0.0027015
O43156	TTI1				0.835276	1.23608	0.91818
O43157	PLXNB1	0.427995	0.360045	0.27704	2.35987	2.03456	3.21198	0.000442496
O43159	RRP8				0.931486	0.865461	0.794375
O43164	PJA2
O43166	SIPA1L1	1.08075	1.15233	1.29687	1.24163	1.17021	1.09118	0.929051
O43169	CYB5B	0.674932	0.639789	0.624676	1.12339	1.49437	1.43176	0.00135802
O43172	PRPF4	0.992168	1.13815	1.28877	0.809877	0.847832	0.822313	0.0146906
O43175	PHGDH	1.86076	1.83076	1.88548	0.596714	0.584352	0.582176	5.89489e-08
O43181	NDUFS4	0.795309	0.491426	0.77988	1.63383	1.65823	1.60153	0.00494131
O43182	ARHGAP6	0.960041	1.00098	1.115	1.00408	0.995418	0.924484	0.393854
O43184	ADAM12				0.990174	1.26651	0.743314
O43237	DYNC1LI2	1.00116	0.962254	1.0422	1.21709	1.17968	1.14814	0.00442162
O43242	PSMD3	0.816891	1.05726	1.03071	1.11104	1.10046	0.98518	0.328606
O43251	RBFOX2	1.00528	0.60024	0.625783	1.0029	1.26711	1.22306	0.059412
O43252	PAPSS1	1.53277	1.22067	1.50214	0.883625	0.851171	0.904179	0.00321006
O43264	ZW10	1.18506	1.19362	1.06935	0.958312	0.99248	0.965756	0.0109393
O43281	EFS
O43290	SART1	1.61439	1.4131	1.7006	0.761883	0.719144	0.680057	0.000261479
O43292	GPAA1	0.861011	0.839843	0.76621	1.30251	1.08359	1.12644	0.0060852
O43293	DAPK3	1.28567	1.36603	1.18043	1.21928	1.18953	1.1519	0.188552
O43294	TGFB1I1	1.2217	1.27879	1.20445	0.96747	0.972198	0.969888	0.000183727
O43299	AP5Z1	1.3614	1.48371	1.4419	0.893137	1.00458	1.07148	0.00331593
O43301	HSPA12A	1.35775	1.38634	1.58674	0.499808	0.487008	0.682352	0.00126089
O43306	ADCY6	0.641941	0.913494	0.777248	1.13381	1.21062	1.37582	0.0153529
O43310	CTIF	0.96319	1.16687	1.36308	1.05871	1.06868	0.998048	0.378098
O43314	PPIP5K2	0.408373	2.96323	2.93811	0.116541	0.0479864		0.0456194
O43318	MAP3K7	0.939753	0.993075	1.86639		0.741653	0.919752	0.292302
O43324	EEF1E1	1.27192	1.24545	1.225	0.899045	0.943178	0.840008	0.000697135
O43353	RIPK2	1.2094	1.49434	1.27102	0.559824	0.651546	0.592445	0.000532781
O43390	HNRNPR	1.2815	1.31592	1.27628	0.857504	0.849726	0.803776	4.17374e-05
O43395	PRPF3	1.33631	1.03569	1.33683	0.717857	0.686635	0.757536	0.00399952
O43396	TXNL1	1.43957	1.334	1.55378	0.794802	0.839778	0.759684	0.000360806
O43399	TPD52L2	1.31069	1.20192	1.27408	0.823819	0.81929	0.816708	7.34488e-05
O43402	EMC8	0.669054	0.751068	0.685395	1.30217	1.37552	1.22283	0.000228489
O43414	ERI3	1.71663	1.63428	1.718	0.483925	0.757121	0.749184	0.0029967
O43426	SYNJ1	1.4172	1.1234	0.459406
O43427	FIBP	0.643379	0.522691	0.57316	1.37845	1.43947	1.36793	0.000143449
O43432	EIF4G3	1.65345	1.42389	1.45364	0.731335	0.775205	0.795438	0.000217516
O43447	PPIH	0.897814	1.23506	1.17318	0.921313	1.00841	0.759869	0.190404
O43462	MBTPS2				0.872014		1.12799
O43488	AKR7A2	1.22566	1.27567	1.28591	0.983584	1.0909	1.02407	0.00389397
O43491	EPB41L2	0.942758	0.900739	0.937602	1.32512	1.37006	1.33055	3.16678e-05
O43493	TGOLN2	0.446094	0.292266	0.356503	1.49976	1.43937	1.52226	0.000324919
O43504	LAMTOR5	1.2901	1.22549	1.27123	1.02836	0.938558	0.883871	0.00358765
O43505	B4GAT1
O43516	WIPF1	1.13287	1.15733	1.15796	1.02898	1.00693	0.832678	0.0495262
O43524	FOXO3
O43556	SGCE	0.824582	0.811047	0.709956	1.54191	1.55174	1.46655	0.000192048
O43570	CA12		0.805013	1.19499
O43572	AKAP10				1.17399	1.01786	0.922507
O43583	DENR	1.33109	1.93655	1.93627	0.64691	0.690007	0.571409	0.00191724
O43592	XPOT	2.1564	2.23122	2.0935	0.47717	0.483343	0.507013	5.67901e-07
O43598	DNPH1	2.03926	1.62211	1.56374	0.65202	0.770634	0.928197	0.00366055
O43615	TIMM44	1.01525	1.03676	1.03735	0.909392	0.887291	0.846642	0.00212127
O43617	TRAPPC3	0.790841	0.648239	0.716347	1.08074	1.25687	1.38883	0.00418313
O43633	CHMP2A	0.919578			1.0669	1.07987	0.911668
O43639	NCK2	1.17257	1.21019	1.33095	0.925564	0.866045	0.813148	0.00266153
O43657	TSPAN6	1.34341	1.73488	1.55273	1.25373	1.15828	1.15539	0.0312637
O43660	PLRG1	1.40108	1.33464	1.34288	0.793902	0.852934	0.827336	4.17119e-05
O43663	PRC1				0.935852	1.24868	0.815465
O43665	RGS10	1.15293	0.961782	1.13015	0.87057	0.929676	0.840049	0.0343577
O43670	ZNF207	0.728008	0.796032	0.715863	1.36449	1.36195	1.22702	0.000294955
O43674	NDUFB5	0.684367	0.783355	0.752585	0.676128	0.639991	0.757266	0.337558
O43676	NDUFB3	0.376814	0.340229	0.363467	1.34647	1.23897	1.43051	1.38695e-05
O43678	NDUFA2	0.439534	0.264831	0.435839	1.22112	1.43115	1.10912	0.00268919
O43681	GET3	1.37133	1.40942	1.30767	0.854216	0.881319	0.916782	0.0001336
O43684	BUB3	0.540852	0.505582	0.471437	1.31267	1.34219	1.27998	2.21659e-05
O43707	ACTN4	0.944085	0.902865	0.914804	0.885599	0.893327	0.875189	0.0525271
O43708	GSTZ1	1.24962	1.43124	1.28165	0.820137	0.726947	0.809101	0.000776463
O43715	TRIAP1				0.894831	0.895863	0.86547
O43716	GATC				0.917821	1.03295	0.983967
O43719	HTATSF1	1.58856	1.60043	1.49735	0.793113	0.792967	0.461618	0.00914604
O43731	KDELR3
O43741	PRKAB2	1.89579	1.83339	0.874779	0.525108	0.453961	0.416975	0.0120181
O43747	AP1G1	1.44387	1.58955	1.62315	0.757582	0.722784	0.731857	4.32531e-05
O43752	STX6	0.784728	1.05337	0.962522	0.979008	0.899134	1.07701	0.595728
O43759	SYNGR1
O43765	SGTA	1.10821	1.14772	1.10475	0.917939	0.909633	0.92121	9.62608e-05
O43768	ENSA	1.29009	1.17336	1.274	0.641834	0.678736	0.941975	0.0138793
O43772	SLC25A20		0.419457	0.469448	1.20871	1.12296	1.18244	0.000308621
O43776	NARS1	1.66699	1.62632	1.64009	0.736256	0.753179	0.742403	1.41323e-07
O43795	MYO1B	0.71819	0.775332	0.746902	1.08848	1.11224	1.0495	0.000181128
O43805	SSNA1						0.399028
O43808	SLC25A17	1.00442	1.33379	1.26724	1.03057	0.745135	1.01925	0.133821
O43809	NUDT21	1.3803	1.3335	1.34644	0.799539	0.844068	0.821691	1.17618e-05
O43813	LANCL1	1.64733	1.57657	1.61546	0.831998	0.824131	0.790644	4.54948e-06
O43815	STRN	1.44456	1.56078	1.47555	0.746416	0.84665	0.842025	0.0002047
O43818	RRP9	0.542456	0.753832	0.620725	0.90591	0.879701	0.907054	0.0221066
O43819	SCO2				0.860569	0.828574	0.65727
O43822	CFAP410	1.20638	1.2865	1.38447	0.980632	0.580086	0.561934	0.0264015
O43823	AKAP8	1.73685	1.76509	1.56827	1.00183	1.03054	0.861559	0.00108851
O43824	GTPBP6
O43837	IDH3B	0.546797	0.534977	0.563045	1.1672	1.19616	1.16489	1.50195e-06
O43847	NRDC	0.943322	0.885591	0.966536	0.930666	0.921258	0.965927	0.790666
O43852	CALU	0.811743	0.869177	0.786338	1.10167	1.26374	1.34655	0.00358576
O43854	EDIL3	0.150753	0.153141	0.158524	1.90995	1.92414	1.89368	8.72737e-09
O43861	ATP9B				1.06041	0.949758	0.900485
O43865	AHCYL1	1.50353	1.42401	1.6471	0.884068	0.876125	0.841226	0.00023752
O43896	KIF1C				0.756584	1.24342
O43913	ORC5	0.970326	0.906276	1.1234
O43920	NDUFS5	0.804288	0.821772	0.744929	1.30135	1.31316	1.36705	0.00010036
O43924	PDE6D	2.12804	2.05999	2.21461	0.505066	0.40416	0.37878	5.62949e-05
O60216	RAD21	1.14316	1.27605	1.22641	0.968075	0.92366	0.909742	0.00212075
O60220	TIMM8A	0.784121	0.594546	0.712517	1.00349	0.987924	0.938961	0.0147436
O60229	KALRN
O60231	DHX16	1.50159	1.59126	1.22281	0.35902	0.648844	0.676477	0.0114063
O60232	ZNRD2		0.527095	0.86992	1.04568	1.20025	1.1468	0.283459
O60234	GMFG		0.339332		0.810607	0.938926	0.937631
O60238	BNIP3L	1.19568	0.959826	1.18641	0.83145	0.784923	0.746595	0.0119806
O60256	PRPSAP2	1.17459	1.29992	1.23189	0.842795	0.874792	0.935094	0.00137119
O60262	GNG7
O60264	SMARCA5	0.668305	0.576842	0.716513	1.12846	0.974324	1.1152	0.0033272
O60266	ADCY3	0.381184	0.325951	0.394133	1.39735	1.56841	1.50393	3.17911e-05
O60271	SPAG9	1.37441	1.17666	1.21844	0.907757	0.986655	0.906323	0.00570632
O60279	SUSD5
O60287	URB1	0.926768	0.960406	1.11283
O60291	MGRN1	0.414541	0.816262	0.826857	1.38594	1.40905	1.30408	0.0325492
O60306	AQR	1.44942	1.17762	1.01695	0.790993	0.925782	0.870677	0.0412808
O60313	OPA1	0.995526	0.983952	0.960927	1.02913	1.0307	1.06038	0.0140517
O60315	ZEB2				1.38805		0.681605
O60318	MCM3AP					0.889829	1.11017
Q9Y5H4	PCDHGA1
O60331	PIP5K1C	1.08417	0.776348	1.09036	1.51237	1.49741	1.38678	0.0238394
O60333	KIF1B	0.175711	0.238885	0.263369	1.96059	1.34857	1.75053	0.000257914
O60341	KDM1A	1.09453	1.22887	0.853133	0.95623	1.10735	1.12113	0.928884
O60343	TBC1D4	1.53347	1.74598	1.45294	0.64072	0.770767	0.678375	0.000449967
O60361	NME2P1
O60427	FADS1				0.185315	0.405415
O60437	PPL	1.71695	1.93146	1.67938	0.840875	0.811265	0.824763	6.82086e-05
O60443	GSDME	1.87948	1.81153	1.89164	0.69214	0.654044	0.627889	4.88829e-06
O60449	LY75					1.1333	0.866701
O60462	NRP2	1.20021	1.34843	1.41743	1.21817	1.2414	1.15445	0.166357
O60476	MAN1A2	1.11233	1.23141	1.11728	1.03888	0.885504	0.8519	0.0321729
O60486	PLXNC1	0.247316	0.239603	0.213389	2.21331	2.24591	2.01079	2.52125e-06
O60488	ACSL4	0.376804	0.359358	0.433761	1.2624	1.3222	1.32002	3.24738e-05
O60493	SNX3	1.17157	0.683423	0.744197	1.23566	1.21283	1.39885	0.0726541
O60499	STX10	1.00965	1.15481	1.17378	0.906904	0.851167	0.903682	0.0124251
O60502	OGA	1.09866	0.874254	1.00394	0.817561	0.813383	0.934382	0.142794
O60503	ADCY9	0.359449	0.544399	0.518223	1.09591	1.27316	0.91284	0.00655349
O60504	SORBS3	1.28256	1.29194	1.29052	0.902986	0.929938	0.970328	0.000106043
O60506	SYNCRIP	1.34162	1.22455	1.25182	0.765243	0.757559	0.769838	5.30199e-05
O60507	TPST1	1.07369	1.1466	1.01558	1.05605	1.0536	1.0882	0.784496
O60508	CDC40	0.997226	1.4352	0.995594		0.571977
O60513	B4GALT4				1.04058	0.89635	0.937567
O60518	RANBP6	1.48322	1.75914	2.08973	0.91386	0.59085	0.755757	0.00574161
O60524	NEMF	1.61724	1.72397	1.63791	0.665997	0.823119	0.812546	0.000404518
O60547	GMDS	1.24076	1.29083	1.29242	1.17282	1.1404	1.04763	0.0234759
O60551	NMT2	1.12978	1.18318	1.17795	0.840847	0.862392	0.830555	6.40587e-05
O60565	GREM1	0.815076	0.604145	0.599892	0.954955	0.973158	0.906637	0.0276601
O60568	PLOD3	0.87884	0.81977	0.891325	1.03159	1.02712	0.915081	0.0431495
O60573	EIF4E2	1.59776	1.65821	1.34158	0.635162	0.691734	0.60935	0.000331272
O60583	CCNT2
O60610	DIAPH1	1.29517	1.21845	1.2958	0.749179	0.767743	0.719944	4.33352e-05
O60613	SELENOF	0.993124	0.896106	0.927004	1.12104	1.13428	1.11934	0.00399254
O60637	TSPAN3
O60645	EXOC3	1.11189	1.01036	1.09522	0.928243	0.937882	0.964842	0.0162722
O60658	PDE8A	1.65258	0.704867	2.10316	1.1415	0.733057	0.921709	0.33934
O60664	PLIN3	1.2731	1.21222	1.27445	0.773354	0.843996	0.829859	0.000166022
O60669	SLC16A7					0.977606	1.02239
O60674	JAK2				1.03685	1.19586	1.05454
O60678	PRMT3	1.41688	1.50417	1.10489	0.710163	0.746042	0.808936	0.00506155
O60683	PEX10	1.26471		1.45317		0.731236	0.550882	0.0728127
O60684	KPNA6	0.966351	0.771051	1.00826	0.93147	0.935277	0.942743	0.739377
O60687	SRPX2	0.9626	1.04031	0.997089
O60701	UGDH	1.13019	1.04592	1.0993	0.919921	0.961292	0.977893	0.00952091
O60704	TPST2	1.38097	1.22197	1.37439	0.383537	0.739995	0.899137	0.0478031
O60711	LPXN						0.633298
O60716	CTNND1	0.666988	0.595159	0.663457	1.12054	1.10904	1.09522	0.000130907
O60725	ICMT	1.13441	0.991928	1.05964	1.11378	1.08843	1.26342	0.239201
O60739	EIF1B
O60749	SNX2	1.01115	1.4142	1.24023	1.18586	0.951224	0.934078	0.234603
O60762	DPM1	0.857024	0.920632	0.866515	1.1057	1.18499	1.17966	0.000997396
O60763	USO1	1.81472	1.77462	1.72673	0.676585	0.671875	0.653974	6.49746e-07
O60783	MRPS14	1.23281	1.29439	1.10151	0.756332	0.73793	0.705292	0.000659031
O60784	TOM1	1.51023	1.555	1.55167	0.812492	0.847265	0.931527	0.000153208
O60826	CCDC22	1.5424	1.39086	1.50368	0.903336	0.926156	0.906669	0.000113721
O60828	PQBP1	1.08531	0.911634	1.00306
O60831	PRAF2	0.895806	1.58435	0.926713	1.06659	0.886765	1.16203	0.780854
O60832	DKC1	1.68588	1.90297	1.74215	0.738079	0.723814	0.694752	2.34402e-05
O60841	EIF5B	1.35698	1.31585	1.4301	0.85067	0.751221	0.759892	0.00028629
O60858	TRIM13				1.03336	1.0644	0.902238
O60869	EDF1	1.03504	0.713872	0.964132	1.01955	0.875462	0.993406	0.585564
O60879	DIAPH2	1.38628	1.33066	1.48997	0.888912	0.973434	0.821759	0.00158344
O60884	DNAJA2	0.724123	0.831963	0.700689	1.04778	1.0174	0.913738	0.0142019
O60885	BRD4	1.56297	1.93913	1.80655	0.453463	0.501884	0.310756	0.000803778
O60888	CUTA	0.911444	0.820697	0.725638	0.69836	0.812218	0.879854	0.781791
O60907	TBL1X
O60921	HUS1
O60925	PFDN1	1.22699	1.1842	1.21274	0.883936	0.929486	0.84061	0.000535633
O60927	PPP1R11	1.95565	1.98233	1.94327	0.468065	0.621512	0.554774	0.000100874
O60934	NBN	1.2733	1.45138	0.937913	0.889256	0.560569	1.10632	0.184764
O60936	NOL3	1.00776	0.913755	1.07848
O60941	DTNB
O75027	ABCB7	1.05127	1.01199	0.855878	0.899764	1.07655	0.989488	0.844502
O75044	SRGAP2	1.47349	1.23291	1.14495	0.835736	0.92186	0.87887	0.00949279
O75051	PLXNA2				0.974051	1.01843	1.00752
O75056	SDC3
O75061	DNAJC6
O75063	FAM20B	0.61218	0.357593	0.620204	1.24872	1.2257	1.0636	0.0117283
O75071	EFCAB14
O75083	WDR1	0.701431	0.537946	0.623795	1.11311	1.16801	1.10981	0.00153415
O75084	FZD7				0.959309	0.992946	0.893326
O75094	SLIT3	1.79584	1.6488	1.65849	0.78771	0.867507	0.732391	0.000172509
O75106	AOC2
O75110	ATP9A	0.630434	0.839276	0.818923	1.15213	1.12854	1.28722	0.0108814
O75116	ROCK2	0.778641	0.800609	0.834138	1.26639	1.22647	1.22735	4.38123e-05
O75122	CLASP2	1.3377	1.32921	1.18032	0.782073	0.763886	0.606814	0.00295562
O75131	CPNE3	0.865454	0.972561	0.957024	1.14218	1.11491	1.10679	0.00779932
O75140	DEPDC5
O75143	ATG13		1.1355	0.8645
O75147	OBSL1	0.854807	1.18312	1.37932	1.07757	1.19227	0.948217	0.78641
O75150	RNF40	0.809579	0.444411	1.23744	1.57361	0.674441	1.08349	0.457649
O75151	PHF2
O75152	ZC3H11A
O75153	CLUH	1.24916	2.00677	1.83864	0.579639	0.556759	0.461933	0.00210105
O75155	CAND2	1.54131	1.9033	1.66863		0.333403
O75157	TSC22D2	1.01423	0.755766	0.905916	0.9149	1.37949	0.93201	0.331081
O75165	DNAJC13	1.03436	1.00761	1.08172	1.11678	1.16423	1.12911	0.0219455
O75167	PHACTR2	1.09245	0.925409			1.1049	1.17313	0.356426
O75170	PPP6R2	1.0233	1.2925	0.933267	1.31423	1.27161	1.11703	0.274102
O75175	CNOT3	1.52122	1.44241	1.52035	0.871839	0.983142	0.802554	0.00102387
O75179	ANKRD17	1.21712	1.27356	1.53014	0.874243	0.928402	0.946805	0.00708626
O75182	SIN3B
O75190	DNAJB6	0.519386	1.37664	0.828021	1.13658	0.890916	1.00281	0.568916
O75191	XYLB	1.00392	1.28878	1.04938			0.657919
O75208	COQ9	0.773037	0.920246	0.913411	0.851561	0.974821	0.853994	0.708526
O75223	GGCT	0.966723	1.19642	0.836856
O75251	NDUFS7		0.603592	0.519794	0.996611	1.10114	0.873684	0.0118478
O75298	RTN2					1.68529	0.950394
O75306	NDUFS2	0.83297	0.647734	0.743518	1.11435	1.16169	1.19073	0.00397154
O75312	ZPR1	0.721287	0.843526	0.720806	0.872974	0.947585	0.8353	0.0771128
O75323	NIPSNAP2	0.656679	0.75783	0.838088	1.27618	1.01584	1.23276	0.0110998
O75340	PDCD6	0.945159	0.803693	0.837387	1.14525	1.15474	1.17091	0.00378742
O75347	TBCA	1.10478	1.20806	1.36244	0.784417	0.793932	0.785621	0.00198117
O75348	ATP6V1G1		0.400523		1.12628	0.943177	0.845413
O75351	VPS4B	1.22943	1.18339	1.20058	0.853248	0.94446	0.918449	0.000892595
O75352	MPDU1	1.30894	1.50965	1.51536	1.03887	1.02874	1.01282	0.00224407
O75355	ENTPD3	1.29053	1.34677	1.44757	0.720106	0.579162	0.615858	0.000478879
O75356	ENTPD5	0.589721		0.824982	1.05364	1.12936	1.13825	0.215934
O75367	MACROH2A1	1.05286	1.01185	1.01028	1.40249	1.44864	1.37449	9.9391e-05
O75368	SH3BGRL	1.46782	1.10471	1.08895	1.32591	1.03686	0.997568	0.557715
O75369	FLNB	1.13581	1.09893	1.12119	0.82997	0.854207	0.823835	3.75903e-05
O75376	NCOR1	1.22746	1.24054	1.19984	0.914707	0.905461	0.895053	1.34884e-05
O75379	VAMP4	0.704694	0.522305	0.596318	1.24189	1.08538	1.10167	0.00273219
O75380	NDUFS6	0.416484	0.51484	0.473516	1.53859	1.46297	1.45646	5.51966e-05
O75381	PEX14	0.971513	0.699408	0.714856	0.974879	1.05146	1.39137	0.0768687
O75382	TRIM3	1.5184	0.568227	1.17814	0.892077	0.88842	1.00329	0.796676
O75386	TULP3				1.06544	1.09021	1.09316
O75390	CS	0.432641	0.441702	0.411127	1.12757	1.3412	1.26378	4.26771e-05
O75394	MRPL33
O75396	SEC22B	1.13071	0.750361	0.796051	1.08578	1.07329	1.12752	0.160211
O75400	PRPF40A	1.29512	1.29719	1.32802	0.819671	0.886721	0.912068	0.000253466
O75410	TACC1	1.22121	1.93043	1.49157	0.903449	0.6504	0.609161	0.0133828
O75427	LRCH4	1.18038	1.15623	1.69293	0.796064	0.959928	0.811865	0.0331515
O75431	MTX2	1.13755	0.835326	0.926493	1.29436	1.11931	1.11601	0.120788
O75436	VPS26A	1.42067	1.6361	1.76889	0.83531	0.857012	0.826751	0.000576519
O75438	NDUFB1	1.08724	0.827724	0.753453	1.12082	1.09869	1.10667	0.102161
O75439	PMPCB	0.546966	0.648173	0.637764	0.996036	0.970486	0.984822	0.000930499
O75446	SAP30
O75448	MED24					0.997007	1.00299
O75449	KATNA1
O75475	PSIP1	1.164	1.09525	1.07284	1.02186	1.05103	1.024	0.049578
O75477	ERLIN1	0.849491	0.908047	0.833436	0.870251	0.946333	0.994668	0.159867
O75487	GPC4	0.864393	0.882507	0.825678	1.2438	1.21173	1.74018	0.0158218
O75489	NDUFS3	0.762117	0.928866	0.764649	1.08978	1.0564	1.17781	0.0137533
O75494	SRSF10	1.39545	1.79551	1.3752	0.909785	0.837503	0.865812	0.00358201
O75503	CLN5	1.34075	1.21499	1.51829	0.991248	0.990488	0.946145	0.00790553
O75506	HSBP1	1.22261	1.06353	1.1811	0.704195	0.892801	0.935764	0.0304524
O75508	CLDN11	0.971213		1.02879
O75521	ECI2	0.731737	0.670925	0.759714	1.00413	1.09611	1.05269	0.00107125
O75525	KHDRBS3
O75531	BANF1	1.41523	0.954839	1.41597	0.874682	0.866406	0.950344	0.0726373
O75533	SF3B1	1.31052	1.23709	1.25214	0.883591	0.913496	0.883916	7.33891e-05
O75534	CSDE1	0.808961	0.887229	0.833031	1.06661	1.0457	1.11027	0.00170838
O75554	WBP4
O75569	PRKRA	1.42085	1.4103	1.40669	1.04153	1.03288	0.944826	0.00040907
O75592	MYCBP2	1.22215	1.40157	1.43799	1.07315	1.02554	0.962754	0.00912692
O75600	GCAT	1.11042	1.17886	1.22162	1.01074	0.97515	0.688475	0.0852159
O75607	NPM3	1.02427	1.17424	1.05026	0.666026	0.726771	0.763568	0.00211554
O75608	LYPLA1	1.16794	1.17744	1.10829	0.827445	0.79415	0.844614	0.00021219
O75629	CREG1
O75643	SNRNP200	1.06209	1.0754	1.12448	1.08814	1.10558	1.0611	0.927629
O75648	TRMU
O75663	TIPRL	1.0911	1.12328	0.98878	0.872919	0.927128	0.991476	0.0614634
O75674	TOM1L1
O75676	RPS6KA4	1.02319	1.33583	1.08904	0.92659	0.793843	0.83151	0.0328974
O75688	PPM1B	0.383605	1.75607		1.13607	1.65693	0.991124	0.688091
O75691	UTP20	1.05019	0.976451	1.09816			1.21827
O75694	NUP155	0.883029	0.893626	0.926787	1.25419	1.29044	1.28471	3.37378e-05
O75695	RP2	0.456161	0.508093	0.275334	1.24112	1.15451	1.19076	0.0044925
O75718	CRTAP	0.616833	0.561555	0.522824	1.43791	1.48721	1.43555	4.37433e-05
O75746	SLC25A12	0.663864	0.611833	0.622441	1.31862	1.33244	1.34173	8.01516e-06
O75762	TRPA1	0.989777	1.01719	0.916304	1.43722	1.33545	1.36141	0.0008163
O75764	TCEA3
O75781	PALM
O75787	ATP6AP2	0.64174	0.739118	0.616964	0.903809	0.784721	1.09623	0.0430065
O75794	CDC123	0.827587	1.10681	0.989529	1.23254	1.08027	1.21127	0.111126
O75817	POP7		1.16059	1.02051
O75818	RPP40
O75821	EIF3G	1.09382	1.0944	1.20536	0.797868	0.797266	0.768168	0.00047829
O75822	EIF3J	1.30147	1.21595	1.14855	0.903549	0.86985	0.795782	0.00242138
O75828	CBR3	1.6534	1.34318	1.5273	0.638545	0.65827	0.698274	0.000246063
O75832	PSMD10	1.01683	0.934144	0.914573	1.02248	1.13754	1.14601	0.0437125
O75844	ZMPSTE24	0.739746	0.747052	0.745018	1.15113	1.19997	1.1604	4.1187e-06
O75864	PPP1R37		0.951917	1.04808
O75874	IDH1	1.14955	1.067	1.15606	0.861815	0.90911	0.864875	0.00137277
O75879	GATB
O75880	SCO1	0.526544	0.572068	0.596334	1.08632	1.06405	0.92384	0.000691285
O75882	ATRN	0.765416	0.477376	0.968413	1.25201	1.43508	1.19417	0.0491959
O75884	RBBP9				1.34462	1.06159	0.990939
O75886	STAM2	1.40298	1.57788	1.71843	0.727539	0.644463	0.749897	0.000447044
O75891	ALDH1L1	1.22027	1.1912	1.23039	1.25336	1.25314	1.10702	0.835684
O75907	DGAT1	1.30969	1.16734	1.30182	0.812797	0.681627	0.726722	0.00111046
O75909	CCNK	1.42192	1.49354	1.44284			0.413474
O75911	DHRS3	0.813557	0.87576		0.882905	1.56306	1.62225	0.185076
O75915	ARL6IP5	1.27663	1.24041	1.04788	0.863716	0.857373	1.03457	0.0414885
O75928	PIAS2
O75934	BCAS2	1.25643	0.871937	1.14243	1.05919	1.04648	0.973023	0.682281
O75935	DCTN3	0.28534	0.295344	0.268327	1.38621	0.762993	1.44323	0.00250989
O75937	DNAJC8	0.88634	0.94646	0.916091	0.785294	0.866177	0.704685	0.0656056
O75940	SMNDC1				0.944323	0.973448	0.90953
O75947	ATP5PD	0.766254	0.714413	0.699695	1.04007	1.02844	1.09322	0.000364613
O75954	TSPAN9	0.592757	0.135554	0.437422	1.08213	1.14064	1.08716	0.0542436
O75955	FLOT1	0.611699	0.604697	0.593662	1.02967	1.03877	1.10793	2.20574e-05
O75962	TRIO	0.975394	0.977615	0.961611	1.03175	1.04041	0.964291	0.175885
O75964	ATP5MG	0.282322	0.193102	0.278784	1.47726	1.48202	1.25398	0.000220398
O75970	MPDZ	0.798676	1.02034	0.992704	0.830601	0.966064	0.796501	0.464074
O75976	CPD	0.980617	0.904866	0.846436	0.736548	0.844648	0.799044	0.0774678
O76003	GLRX3	1.17548	1.31582	1.24483	0.872406	0.914273	0.905197	0.000775766
O76021	RSL1D1	1.352	1.53331	1.22075	0.821573	0.783386	0.725774	0.00169702
O76024	WFS1	1.17314	1.22276	0.997101	1.0233	1.09852	1.07325	0.436319
O76031	CLPX	0.244347	0.313941	0.407942	0.937748	1.0856	1.2197	0.00180178
O76054	SEC14L2	1.49971	1.63623	1.67641	0.773917	1.04835	0.519329	0.0211359
O76071	CIAO1	1.00017	1.2176	1.42514	0.861623	0.898714	0.765187	0.0340197
O76074	PDE5A	1.26198	1.29442	1.38651	0.889555	0.873119	0.802691	0.000527204
O76076	CCN5	1.15594	0.933799	0.91026
O76094	SRP72	1.31148	1.00112	1.46	0.950628	0.977308	0.888461	0.0722871
O94760	DDAH1	1.13841	1.14562	1.116	1.04756	1.04876	1.07454	0.00366218
O94763	URI1				1.01675	1.18493	0.798326
O94766	B3GAT3	1.18208	1.30013	1.12972	0.816139	0.742326	0.844505	0.00197469
O94768	STK17B				1.00692	1.21323	1.28767
O94769	ECM2
O94776	MTA2	1.20575	0.714494	0.825542	1.17935	1.14893	1.06847	0.209952
O94804	STK10	1.37143	1.53682	1.34938	0.592588	0.631104	0.627416	5.31074e-05
O94808	GFPT2		0.997781	1.00222
O94813	SLIT2	0.287554	0.458746	0.308005	1.38204	1.8246	1.91571	0.000855416
O94819	KBTBD11	1.07166	0.963471	0.964874
O94822	LTN1	1.96942	2.2004	1.85051	0.591311	0.731535	0.742358	0.000274978
O94826	TOMM70	0.668058	0.707338	0.68034	1.0428	1.10156	1.04408	5.90205e-05
O94829	IPO13	1.86653	1.81273	1.93809	0.377053	0.410369	0.575402	0.000391378
O94830	DDHD2	0.89065	1.10948	0.999874
O94832	MYO1D	1.72779	1.22139	1.17573	1.44132	1.23716	1.56302	0.796084
O94851	MICAL2	1.17415	1.09603	1.04521	1.08027	1.13233	1.01476	0.594525
O94854	MACF1	1.07364	0.906615	1.01975
O94855	SEC24D	1.72655	1.73753	1.72516	0.756271	0.775899	0.737517	6.16746e-07
O94856	NFASC
O94868	FCHSD2	0.927357	1.07935	0.993295
O94874	UFL1	1.72332	1.43232	1.62854	0.663138	0.715978	0.652078	0.000158749
O94875	SORBS2	1.53521	1.6199	1.46264	0.520873	0.452057	0.409323	9.04078e-05
O94880	PHF14
O94885	SASH1	1.44914	1.08258	1.34347	1.00443	1.07515	1.04557	0.0808941
O94886	TMEM63A	1.07807	1.11655	1.09621	0.939083	0.929913	1.00979	0.00854444
O94887	FARP2	1.29425	1.33532	1.33592	0.9479	0.883352	0.691922	0.00862748
O94888	UBXN7	1.21979	1.37077	1.46372	0.900466	0.89745	0.795394	0.00267308
O94901	SUN1	1.33662	1.33441	1.35017	1.22707	1.1738	1.18492	0.00120257
O94903	PLPBP	1.79704	1.42102	1.66197	0.749082	0.65729	0.739369	0.000528413
O94905	ERLIN2	1.14761	1.13372	1.07683	1.05757	1.05217	1.11166	0.188802
O94906	PRPF6	1.00046	1.03261	1.08512	1.07214	1.04394	1.01357	0.896687
O94911	ABCA8	0.549964	0.576516	0.525055	1.79202	1.84078	1.85195	1.9834e-06
O94913	PCF11
O94915	FRYL	2.06024		0.508271	0.852941	0.741484	0.926586	0.821888
O94919	ENDOD1	0.9639	0.736984	0.876769	1.05887	1.1344	1.0979	0.0367772
O94921	CDK14
O94923	GLCE				1.16322	0.874268
O94925	GLS	0.494181	0.491506	0.457268	1.05848	1.11012	1.23478	7.92867e-05
O94927	HAUS5
O94929	ABLIM3
O94955	RHOBTB3	0.756159	0.719712	0.721673	1.44181	1.48629	1.14839	0.00180193
O94964	SOGA1				0.970597		1.0294
O94966	USP19				0.986746		0.467578
O94967	WDR47	1.12005	0.889778	0.990171
O94973	AP2A2	1.151	1.29717	1.25087	1.01217	1.02391	0.99895	0.00551238
O94979	SEC31A	1.04031	1.0356	1.01371	1.04258	1.08092	1.07056	0.068819
O94992	HEXIM1				1.01534		1.03436
O95069	KCNK2		0.460979
O95070	YIF1A	0.300502	0.506285	0.417951	1.54022	1.44276	1.7398	0.00107146
O95071	UBR5	1.26151	1.23091	1.30393	0.822689	0.844441	0.825763	2.25992e-05
O95084	PRSS23	1.95614	2.13195	1.92823	0.186102	0.175348	0.195687	7.39005e-07
O95104	SCAF4	1.91671	1.95369	1.89873	0.604217	0.708884	0.61158	2.9561e-05
O95136	S1PR2		0.366999	0.370151	1.87807	1.92736	1.77706	1.5585e-05
O95139	NDUFB6	1.87754	1.88955	1.94316	0.774219	0.879579	0.73002	9.73932e-05
O95140	MFN2	0.925035	1.245	1.09819	1.03582	1.09459	1.03598	0.793352
O95147	DUSP14	0.970934	1.15852	0.87055
O95155	UBE4B	1.7211	1.69948	1.54659	0.604524	0.69878	0.571906	0.000141334
O95159	ZFPL1	0.817857	0.739583	0.804965	0.924176	0.904479	0.770026	0.228486
O95163	ELP1	1.18224	1.11243	1.32233	0.875993	1.01817	0.938769	0.0217361
O95166	GABARAP
O95167	NDUFA3				1.01454	1.05058	0.934885
O95168	NDUFB4	0.688184	0.0785648	0.346734	1.85227	1.14282	1.79109	0.0549338
O95169	NDUFB8				1.30329	1.30823	1.32218
O95182	NDUFA7	0.805691	0.74217	0.786659	1.27867	1.19243	1.12613	0.000610414
O95183	VAMP5	0.247404	0.248731	0.459483	1.06926	0.888028	1.02574	0.00519758
O95197	RTN3	1.15379	1.1535	1.12022	0.980596	0.956754	0.896165	0.00261601
O95199	RCBTB2	1.51547	1.55673	1.63428	0.536333	0.397164	0.360015	0.000430581
O95202	LETM1	0.674805	0.693914	0.671475	1.17693	1.13193	1.13045	6.25985e-06
O95208	EPN2				0.849964	1.10715	0.785345
O95210	STBD1
O95218	ZRANB2	1.27057	1.28547	1.50948	0.912204	0.750622	0.488689	0.0258816
O95219	SNX4	1.10584	1.03937	1.02132	1.27114	1.24316	1.24856	0.00230632
O95232	LUC7L3	0.892922	0.93531	1.13882	1.09041	1.08678	1.11704	0.216014
O95236	APOL3
O95248	SBF1	1.45443	1.4817	1.42277	1.10529	1.03621	1.03001	0.000234654
O95249	GOSR1	0.512681	0.477711	0.491196	1.32635	0.904338	1.28736	0.002413
O95260	ATE1	1.63594	1.80154	1.65929	1.0041	0.919928	0.866033	0.000324974
O95292	VAPB	1.04961	0.932265	0.979646	1.07427	1.11143	1.06231	0.0650015
O95295	SNAPIN	0.873622	1.00546	1.59712	1.13034	1.12849	1.06961	0.962016
O95297	MPZL1	0.562886	0.573353	0.534976	1.26836	1.26861	1.16986	1.97388e-05
O95298	NDUFC2	1.08308	1.04317	0.982743	1.26752	1.18102	1.09386	0.0643881
O95299	NDUFA10	0.675565	0.659892	0.699913	1.20322	1.21201	1.28556	2.48573e-05
O95302	FKBP9	1.03966	1.20713	1.16681	0.834464	1.12221	1.18456	0.476263
O95336	PGLS	1.72821	1.75959	1.67663	0.638679	0.656204	0.64623	4.418e-07
O95340	PAPSS2	0.796975	0.696363	0.887075	1.14694	1.12309	1.08904	0.00820177
O95342	ABCB11	1.00603	1.01124	0.952188	1.09011	1.10867	1.09649	0.00627822
O95347	SMC2	0.164932	0.491372	0.675704	0.580676	0.482505	0.635935	0.416758
O95352	ATG7	1.32276	1.47414	1.50366	0.838577	0.807012	0.831219	0.000186711
O95359	TACC2	0.923821	0.943754	1.13242
O95361	TRIM16	1.4659	1.26411	1.31148	0.682282	0.715244	0.662213	0.00017464
O95363	FARS2
O95365	ZBTB7A
O95372	LYPLA2	1.63517	1.37469	1.49055	0.88121	0.835499	0.839205	0.0004415
O95373	IPO7	1.45212	1.5335	1.44534	0.833276	0.755411	0.773129	5.72423e-05
O95376	ARIH2				0.915864	0.671011
O95379	TNFAIP8						1.36005
O95382	MAP3K6	0.762373	0.419423	1.8182
O95391	SLU7
O95394	PGM3	1.57326	1.59397	1.63927	0.741962	0.755761	0.785175	3.50418e-06
O95396	MOCS3	1.33577	1.49836	1.25183	0.70356	1.0319	1.2623	0.134877
O95400	CD2BP2	2.16788	1.27725	1.26065	0.573478	0.570617	0.631797	0.00657293
O95406	CNIH1				0.471313	1.4013	1.12739
O95415	BRI3
O95425	SVIL	1.61256	1.57432	1.8348	0.965793	0.975518	0.917245	0.000393652
O95427	PIGN			0.288493	1.46831	1.35025	0.892949
O95429	BAG4				1.08262	0.982529	1.05009
O95433	AHSA1	0.968834	1.01041	1.30493	0.792297	0.908853	0.82402	0.0656853
O95450	ADAMTS2	0.808122	1.27405	0.917832
O95453	PARN				0.547756	1.14234
O95456	PSMG1	1.39787	1.82788	1.29539	0.93715	0.95969	0.585189	0.0331249
O95470	SGPL1	1.28346	0.90084	0.860496	0.944696	1.04817	1.07729	0.869314
O95477	ABCA1		0.987949	1.16863	0.874208	0.96921		0.28103
O95479	H6PD	1.02061	1.03737	1.0249	1.38578	1.43203	1.35346	5.99395e-05
O95486	SEC24A	1.17945	1.27768	1.18478	0.904406	0.956499	0.941258	0.00105581
O95487	SEC24B	1.70364	1.20282	1.62746	0.879235	0.958285	0.847714	0.011136
O95528	SLC2A10	0.731489	0.810438	0.748042	1.11008	1.23382	1.20099	0.000599002
O95562	SFT2D2
O95563	MPC2	1.27821	1.17261	1.25486	1.08331	1.08664	1.14215	0.0233263
O95571	ETHE1	0.784857	0.833289	0.882058	1.03567	0.942538	0.93897	0.0294397
O95573	ACSL3	0.743315	0.610936	0.629207	0.909298	0.968442	0.884574	0.0074216
O95602	POLR1A	1.10124	1.09572	0.803037
O95613	PCNT	1.07773	1.00351	0.918768
O95622	ADCY5
O95630	STAMBP	1.73736	1.72693	1.68524	0.678623	0.71411	0.640314	9.26061e-06
O95639	CPSF4	0.568403	0.500316	0.525937	1.32297	1.58337	1.69028	0.000211822
O95644	NFATC1		0.722982	1.27702
O95671	ASMTL	1.0448	1.11359	1.12514	1.39532	1.23603	1.14654	0.0898588
O95674	CDS2	0.88339	0.822268	0.771626	1.37188	1.22619	1.34692	0.000879881
O95684	CEP43	0.73343	1.23991	1.02666
O95685	PPP1R3D	0.980235	0.933279	1.08649
O95714	HERC2
O95716	RAB3D				0.506731	0.453705	0.621698
O95721	SNAP29	0.558874	0.357175	0.68624	0.948194	0.925314	1.00583	0.0330662
O95747	OXSR1	1.55176	1.69057	1.34141	1.02019	1.03155	1.01041	0.00416872
O95749	GGPS1	1.46392	1.14512	1.03967	0.750529	0.921351	0.910844	0.049382
O95755	RAB36
O95757	HSPA4L	2.06793	1.53012	1.56604	0.500461	0.862887	0.806732	0.0108668
O95758	PTBP3	1.29317			1.03472	0.92801	1.0932
O95772	STARD3NL				0.938108	0.872016	0.954073
O95777	LSM8	1.32293	1.80364	1.43139	0.821688	0.785404	0.781578	0.00250256
O95782	AP2A1	0.83216	0.8845	0.867234	1.09393	1.1599	1.15564	0.000445133
O95786	RIGI	2.23104	2.1299	2.07625	0.497931	0.548901	0.549773	3.62281e-06
O95793	STAU1	1.4573	1.35334	1.34206	0.769776	0.828757	0.785658	8.45419e-05
O95801	TTC4	0.687844	1.74492	0.835858	0.824338	0.520816	0.746425	0.294923
O95807	TMEM50A				0.944717	1.03645	1.01884
O95810	CAVIN2	1.50423	1.70341	1.52861	0.606951	0.595991	0.466753	0.000356934
O95816	BAG2	0.58833	0.641354	0.697524	1.12458	1.12644	1.12658	0.00033037
O95817	BAG3	1.19981	1.1958	1.2755	0.740347	0.785284	0.659183	0.000718424
O95819	MAP4K4	1.3341	1.30354	1.42259	1.02497	1.0389	1.01547	0.000514418
O95822	MLYCD	1.32368	1.22004	1.06815	1.3216	1.17793	0.761316	0.523621
O95825	CRYZL1	1.40664	1.3285	1.54124	0.869265	0.947563	0.894294	0.000821505
O95831	AIFM1	1.05463	1.00637	1.12706	1.00101	1.02262	1.02875	0.278338
O95834	EML2	0.968924	1.05149	1.08282	0.908888	0.918546	0.859337	0.0215182
O95835	LATS1
O95837	GNA14	0.341031	0.379501
O95861	BPNT1	1.34209	1.31483	1.32345	0.934351	0.920745	0.872971	6.15045e-05
O95864	FADS2	0.0641438	0.0793723	0.0785412	0.423286	0.346715	0.328542	0.000103466
O95865	DDAH2	1.13311	1.16647	1.24718	1.39226	1.18815	1.23965	0.258111
O95870	ABHD16A	0.987104	0.96892	0.99616	1.20358	1.20604	1.14214	0.000706837
O95881	TXNDC12	0.970665	1.20413	0.853523	0.997276	0.994906	0.956625	0.877831
O95905	ECD	0.939705	1.06029
O95965	ITGBL1	1.76725	2.13831	2.21286	0.698849	0.786551	0.740808	0.000205493
O95967	EFEMP2	1.44912	1.4374	1.3346	0.473287	0.4791	0.461464	2.73029e-06
O95980	RECK	0.527459	0.540631	0.567368	1.2964	1.30639	1.29073	2.33886e-06
O95983	MBD3				0.97762	1.02238
O95985	TOP3B	0.996355	1.01731	0.986333
O95989	NUDT3	0.688353	1.09222	1.18258		1.19491	1.93065	0.203194
O95996	APC2
O96000	NDUFB10	0.883775	1.01193	0.92838	1.07398	1.1054	1.05021	0.0326773
O96005	CLPTM1	0.336088	0.205925	0.359156	1.41772	1.16572	1.15286	0.00152975
O96007	MOCS2	1.51282	1.73486	1.57892	0.60315	0.614592	0.648115	3.20873e-05
O96008	TOMM40	0.396781	0.394764	0.315735	1.09326	1.03466	1.05891	0.000159921
O96011	PEX11B	0.985741	0.927742	0.893553	1.25956	1.21041	1.14209	0.00333502
O96013	PAK4	0.60262			0.869457	0.721945	0.80746
O96019	ACTL6A	1.1582	0.928864	1.20062	1.11486	1.07922	0.888912	0.588
O96033	MOCS2	0.799165	1.21653	0.984304
P00156	MT-CYB	1.41939	1.10091	1.06624	0.821334	0.843676	1.45113	0.460389
P00167	CYB5A	0.448681	0.532361	0.474189	1.0855	0.995557	1.08016	0.000174981
P00325	ADH1B	1.4017	1.34512	1.2972	1.29211	1.38588	1.28854	0.584507
P00338	LDHA	1.13762	1.13702	1.10932	0.737301	0.71124	0.693209	2.04277e-05
P00352	ALDH1A1	0.881971	0.806537	2.91372
P00367	GLUD1	0.550683	0.519644	0.52671	1.29625	1.36376	1.34273	2.37857e-06
P00374	DHFR					0.888295	0.967927
P00387	CYB5R3	0.671402	0.762426	0.675044	1.26702	1.22876	1.24842	0.000170946
P00390	GSR	1.58519	1.57833	1.63477	0.812193	0.91114	0.906035	0.000102463
P00395	MT-CO1	1.40141	1.65061	1.48607	1.26769	1.28192	0.99051	0.0592995
P00403	MT-CO2	0.870144	0.792525	0.866316	1.13386	1.13287	1.18108	0.000743418
P00414	MT-CO3	1.0407	1.02399	0.73464	1.5217	1.59068	1.46474	0.0122368
P00441	SOD1	0.905568	0.828098	0.926143	1.04131	1.02517	1.0342	0.0109747
P00450	CP
P00491	PNP	1.61369	1.56351	1.59502	0.576291	0.62614	0.615486	3.60174e-06
P00492	HPRT1	1.15274	1.15201	1.12551	0.768274	0.893138	0.827215	0.00186779
P00505	GOT2	0.669189	0.597927	0.6139	0.929001	0.903734	0.907583	0.00042273
P00519	ABL1	1.08382	1.32101	1.24083	1.1067	1.17106	1.08581	0.282794
P00533	EGFR	0.388066	0.328569	0.366957	0.828659	0.867165	0.847038	7.1988e-05
P00558	PGK1	1.43873	1.42324	1.40877	0.733018	0.754214	0.747943	4.011e-07
P00568	AK1	1.70856	1.84945	1.58947	0.781204	0.631652	0.699696	0.000290995
P00736	C1R	0.990169	0.83912	0.843438	1.09974	1.11538	1.29128	0.0220333
P00740	F9
P00749	PLAU	0.735725	0.683738	0.625662	1.1355	1.0064	1.04367	0.00166076
P00750	PLAT	0.396215	0.216931	0.224607	1.8333	2.1543	2.25776	0.000569241
P00813	ADA	2.36567	2.49062	2.45569	0.199565	0.198491	0.209567	4.46422e-08
P00846	MT-ATP6
P00966	ASS1	1.96512	2.05782	1.5253	0.622898	0.713334	0.728223	0.000731534
P01024	C3
P01033	TIMP1	1.65575	1.70798	1.72875	0.882348	0.866573	0.866649	1.22869e-06
P01034	CST3	0.737191		0.693864	1.51231	1.45544	0.764205	0.174235
P01111	NRAS	0.625521	0.697274	0.659726	1.0772	1.4138	1.0932	0.00334956
P01112	HRAS	0.495333	0.603295	0.518316	1.00633	1.00217	1.09171	0.000576577
P01116	KRAS		0.783458	0.614446	0.915277	1.05102	1.02273	0.0422908
P01130	LDLR			0.0494251	0.306857	0.306609	0.286659
P01137	TGFB1				1.10303	1.03205	0.864922
P01210	PENK	0.843077	0.538069	0.741393	0.633624		0.596229	0.528793
P01344	IGF2
P01591	JCHAIN				0.857355	1.00328	0.808875
P01876	IGHA1
P01889	HLA-B	0.28726	0.269827	0.374971	0.973854	0.910325	0.942705	0.000402734
P01893	HLA-H
P02452	COL1A1	1.69555	1.84198	1.88849	0.470218	0.489548	0.491292	3.13397e-06
P02461	COL3A1	0.956562	0.843333	1.0001	0.979974	1.01548	0.990157	0.270274
P02462	COL4A1	1.03555	0.89794	0.90839	1.11685	0.880845	0.916666	0.813286
P02511	CRYAB	1.27974	1.3066	1.43459	0.950721	0.938758	0.89361	0.000774753
P02545	LMNA	0.643417	0.659378	0.632364	1.3034	1.31831	1.31294	5.91395e-07
P02647	APOA1
P02649	APOE	0.359573	0.302466	0.429509	0.879949	0.833704	0.755199	0.00173603
P02656	APOC3
P02751	FN1	0.340881	0.349108	0.349629	0.512199	0.501532	0.516914	5.78171e-06
P02753	RBP4
P02786	TFRC	0.382876	0.341922	0.383339	0.903899	0.930391	0.870341	3.04227e-05
P02790	HPX
P02792	FTL	1.3228	1.35181	1.29362	0.99516	0.969907	1.0242	0.000150347
P02794	FTH1	1.17177	1.16473	1.17849	1.21286	1.28184	1.22395	0.0325888
P03886	MT-ND1	0.848318	1.01928	0.833764	1.19617	1.31449	1.30996	0.00800325
P03891	MT-ND2	0.594376	0.590725	0.613793	1.50054	1.50446	1.19611	0.000394858
P03897	MT-ND3
P03905	MT-ND4	0.806365	0.878949	0.745817	1.4109	1.41904	1.50498	0.000359764
P03915	MT-ND5	1.29709	1.08253	1.3111	1.40412	1.32454	1.24935	0.333993
P03923	MT-ND6
P03928	MT-ATP8	0.705648	0.774685	0.774505	1.43989	1.19383	1.10012	0.00430211
P03956	MMP1
P04040	CAT	0.614504	0.647595	0.598964	1.10287	1.10289	1.03463	5.97701e-05
P04049	RAF1		2.0043	0.746458	1.23464	0.644056	1.00869	0.579578
P04062	GBA1	1.08365	1.07211	1.08269	1.1797	1.16274	1.13897	0.0025561
P04066	FUCA1	1.50265	1.10237	1.53237	0.874518	1.00836	1.2459	0.132658
P04075	ALDOA	0.841857	0.848872	0.781846	0.867884	0.882749	0.873848	0.0861451
P04080	CSTB	2.03263	2.17909	1.44677	0.569516	0.511929	0.533421	0.000681339
P04083	ANXA1	0.474505	0.535634	0.491133	0.924072	0.942961	0.980829	8.91745e-05
P04114	APOB				0.997308	0.843807	0.871489
P04150	NR3C1	1.15295	1.32258	0.916789	0.973746	1.01593	0.972179	0.312041
P04156	PRNP	0.902545	0.828815	0.890672	1.39152	1.48541	1.41597	0.000115189
P04179	SOD2	1.12904	1.08739	1.16434	1.17461	1.12854	1.16037	0.348786
P04180	LCAT
P04181	OAT	0.702673	0.653544	0.800385	0.887701	0.942513	0.91715	0.0165127
P04216	THY1	0.46329	0.329216	0.469687	1.27233	1.28803	1.27567	0.000639929
P04233	CD74
P04406	GAPDH	0.771195	0.715218	0.745894	0.895872	0.851781	0.8794	0.00344683
P04424	ASL	1.05067	0.558721	1.17469	1.17872	0.751061	1.0378	0.738693
P04439	HLA-A	0.663755	0.667612	0.651219	1.13814	1.0658	1.12713	1.85202e-05
P04626	ERBB2	0.943746	0.377198	0.395904	1.12116	1.30136	1.63794	0.0411466
P04632	CAPNS1	1.60663	1.51214	1.59037	0.69778	0.708856	0.705311	2.01204e-06
P04732	MT1E
P04792	HSPB1	0.836248	0.783933	0.841904	0.916728	0.980707	0.991045	0.00875091
P04818	TYMS			0.973527	0.95318	1.01204	1.03185
P04843	RPN1	1.01604	0.997852	0.997535	1.10935	1.09009	1.09049	0.000456272
P04844	RPN2	1.01267	1.05379	1.04057	1.10893	1.08772	1.12884	0.0128895
P04899	GNAI2	0.515708	0.495944	0.504853	1.1304	1.06425	1.11501	3.4179e-06
P04921	GYPC
P05023	ATP1A1	0.245269	0.239268	0.241038	1.20161	1.15758	1.15603	4.45355e-08
P05026	ATP1B1		0.129233		0.64841	0.686611	0.690448
P05067	APP	0.950096	1.22965	1.08486	0.991744	0.965897	0.949618	0.217096
P05091	ALDH2	0.674374	0.541733	0.757734	1.40094	1.34101	1.37634	0.00168268
P05106	ITGB3	0.574102	0.588871	0.596255	1.73035	1.65155	1.62443	1.16143e-06
P05109	S100A8				1.6086	1.31828	1.329
P05114	HMGN1					1.12149	0.878513
P05121	SERPINE1	2.1216	1.71831	1.86348	0.509705	0.5359	0.544982	3.90569e-05
P05141	SLC25A5	0.289725	0.209561	0.205479	0.999793	0.85372	1.028	0.000350146
P05155	SERPING1	1.63214	1.69579	1.912	0.687354	0.737323	0.813307	0.000237683
P05161	ISG15	2.14742	2.28486	2.19534	0.395133	0.366121	0.457641	1.52465e-05
P05165	PCCA	0.907052	0.768881	0.82048	1.38499	1.35317	1.33406	0.000568278
P05166	PCCB	1.08114	1.04377	0.972149	1.16446	1.22182	1.24285	0.0124525
P05186	ALPL	0.487226	0.480445	0.498399	2.17811	2.2346	2.2999	1.46024e-07
P05198	EIF2S1	1.23828	1.19634	1.18936	0.779097	0.834381	0.844861	0.000159774
P05204	HMGN2				0.838991	0.646684	0.24304
P05362	ICAM1	1.17349	1.2567	1.12009	0.843298	0.807757	0.843128	0.000636054
P05386	RPLP1	2.03626	2.32296	2.15796	0.503521	0.525334	0.248048	0.0024042
P05387	RPLP2	0.868171	0.737019	0.822694	0.968662	1.03535	0.975011	0.0172348
P05388	RPLP0	1.42913	1.40672	1.50461	0.641617	0.650778	0.674943	6.23103e-06
P05412	JUN				0.855019	0.830215
P05413	FABP3	1.83302	1.94189	1.98082	0.264809	0.306694	0.293607	2.74142e-06
P05423	POLR3D
P05455	SSB	1.09764	1.08566	0.934819	0.976498	0.977869	0.938931	0.247347
P05556	ITGB1	0.347836	0.37425	0.344417	1.07197	1.03077	1.02777	3.36007e-06
P05976	MYL1
P05997	COL5A2	0.924298	1.0842	0.936459	0.970897	0.945418	0.916776	0.536152
P06132	UROD	0.763616	0.632741	0.77496	0.743913	0.717653	0.769714	0.673589
P06213	INSR				1.28471	1.11987	1.10446
P06241	FYN	1.42135	1.38902	1.45625	0.677826	0.822828	0.778354	0.000441858
P06280	GLA	1.39141	1.51589	1.7406	0.866231	0.910972	0.83761	0.00120123
P06396	GSN	2.00832	1.4302	1.95923	0.766961	0.819263	0.764573	0.00182295
P06454	PTMA	0.752122	0.952297	0.709487	1.48313	1.37113	1.59562	0.00349098
P06493	CDK1	0.656991	0.517103	0.645571	1.09783	1.00992	1.12031	0.00226893
P06576	ATP5F1B	0.5759	0.605691	0.589384	1.08674	1.05553	1.07292	3.79043e-06
P06702	S100A9				1.03243	1.03724	0.930326
P06703	S100A6	0.823702	0.824737	0.862529	0.887935	1.04351	1.08053	0.0457198
P06730	EIF4E	0.93567	1.04372	1.08972	0.88087	0.943732	0.865019	0.0677298
P06732	CKM
P06733	ENO1	0.783362	0.626761	0.820414	0.79036	0.770609	0.829663	0.428657
P06737	PYGL	1.21318	1.14782	1.21106	1.03418	1.02304	1.04099	0.00166915
P06744	GPI	1.2472	1.13946	1.18865	0.828845	0.801385	0.815539	0.000168731
P06746	POLB
P06748	NPM1	1.13314	1.10758	1.17017	0.691532	0.718194	0.729161	3.14451e-05
P06753	TPM3	0.672315	0.473982	0.721404	0.959984	0.919116	0.933385	0.0310918
P06756	ITGAV	0.686136	0.714399	0.603216	1.36807	1.38926	1.39925	0.000141495
P06865	HEXA	1.88744	1.57955	1.52749	0.861241	0.825611	0.81792	0.000529553
P07093	SERPINE2	1.00317	0.81081	0.885115	1.10607	1.06103	1.09436	0.0376004
P07099	EPHX1	1.39775	1.18807	1.72076	1.01997	1.02554	1.03347	0.0391428
P07108	DBI	1.06435	1.17528	1.10115	0.772618	0.810398	0.783321	0.000442387
P07148	FABP1
P07195	LDHB	0.984352	1.0402	0.987089	0.758204	0.798209	0.84717	0.00352991
P07203	GPX1	1.1404	1.14043	1.10151	1.0789	1.03473	1.02569	0.0183952
P07237	P4HB	0.83404	0.863949	0.800347	0.978064	1.03919	1.06735	0.00345337
P07305	H1-0	0.505919	0.556822	0.529851	1.97865	1.87388	1.82401	4.09752e-06
P07311	ACYP1				0.151017	2.66267	2.77592
P07339	CTSD	1.21966	1.16593	1.26058	0.955992	0.970387	0.988578	0.000816452
P07355	ANXA2	0.627186	0.73832	0.705395	1.02596	1.05108	1.0372	0.00112087
P07358	C8B
P07384	CAPN1	1.22163	1.299	1.25988	0.988532	0.935695	0.974646	0.000392011
P07437	TUBB	0.784705	0.931665	0.822293	0.886931	1.05053	1.1035	0.0993472
P07585	DCN	2.62794	2.65373	2.61637	0.22152	0.22361	0.228026	1.32944e-09
P07602	PSAP	1.34173	1.32096	1.30329	0.96727	0.943219	0.84576	0.000964118
P07686	HEXB	1.55004	1.34865	1.47692	0.874747	0.899947	0.914518	0.000345441
P07711	CTSL	0.925225	0.848021	0.857646	1.21075	1.12605	1.11439	0.00199075
P07737	PFN1	1.03852	1.10939	1.06327	0.769489	0.706661	0.75603	0.000355775
P07738	BPGM	1.48684	1.7226	1.63034	0.578227	0.451954	0.652067	0.000781049
P07741	APRT	1.54137	1.28463	1.68273	0.762808	0.848506	0.941546	0.00480635
P07814	EPRS1	1.08067	1.0224	1.12462	0.910234	0.905256	0.912054	0.00377374
P07858	CTSB	1.01641	1.07063	1.16321	0.966576	0.964581	0.991592	0.0600146
P07900	HSP90AA1	0.493462	0.554118	0.530172	0.950231	1.01245	1.00608	8.73616e-05
P07902	GALT	1.41654	1.19765	1.301	0.650943	1.1468	0.843023	0.0704256
P07910	HNRNPC	1.17985	1.08773	1.11662	0.86623	0.822183	0.85733	0.000588959
P07919	UQCRH	0.489766	0.528647	0.668121	1.06135	1.12035	1.06474	0.00221541
P07942	LAMB1	0.95198	0.89261	0.87664	0.871134	0.864027	0.869245	0.160465
P07947	YES1	0.519858	0.54813	0.524885	1.35345	1.40701	1.10836	0.000309543
P07948	LYN			0.198644	1.02213	0.964224	1.03274
P07951	TPM2	0.554802	0.644277	0.664281	0.597891	0.624708	0.575646	0.613255
P07954	FH	0.59457	0.684104	0.643401	1.01726	1.01299	1.0067	0.000352405
P07992	ERCC1
P07996	THBS1	2.27279	2.20342	2.36701	0.195982	0.201823	0.201103	4.5301e-08
P08048	ZFY
P08069	IGF1R	0.271777	0.108826	0.247561	1.47092	1.53731	2.55966	0.0028469
P08123	COL1A2	1.06926	1.13731	1.2465	0.418543	0.415338	0.435359	2.86725e-05
P08133	ANXA6	0.767846	0.779061	0.745519	1.12658	1.0747	1.07229	6.64478e-05
P08134	RHOC
P08174	CD55				1.07502	0.880342	1.10152
P08183	ABCB1				1.24271	1.22485	1.19955
P08195	SLC3A2	0.407384	0.447485	0.429695	0.989205	1.02936	0.994	9.03183e-06
P08236	GUSB	1.66489	1.49093	1.50941	1.08269	1.14792	1.05633	0.00121746
P08237	PFKM	1.06733	0.970295	1.09902	1.11308	1.11575	1.09993	0.18348
P08238	HSP90AB1	0.539715	0.64773	0.557514	1.01337	1.0628	1.02301	0.000573552
P08240	SRPRA	1.02972	1.01359	1.03247	0.816261	0.859646	0.851087	0.000309233
P08243	ASNS	2.20476	2.33416	2.08989	0.200752	0.278538	0.234935	2.35041e-05
P08253	MMP2	1.5281	1.46626	1.51766	0.918468	0.911206	0.926668	3.54269e-06
P08294	SOD3
P08397	HMBS					0.622082	0.569767
P08473	MME	0.556643	0.508793	0.576425	1.37077	1.44629	1.46618	2.26988e-05
P08559	PDHA1	0.342158	0.411823	0.398728	1.38946	1.32958	1.30164	3.17794e-05
P08571	CD14	1.07303	1.55442	1.23017	1.09865	1.30161	1.32421	0.839179
P08572	COL4A2	0.934656	0.617972	0.633626	0.409918	0.415155	0.335569	0.0147223
P08574	CYC1	0.37159	0.16293	0.661823	1.48419	1.36352	1.62371	0.0230807
P08579	SNRPB2	0.610674	0.787522	0.640124	1.26586	1.60128	1.53532	0.00192977
P08582	MELTF	0.374897	1.00656	0.379844	1.87099	2.07949	1.77161	0.0174343
P08603	CFH	1.68844	1.65846	1.72149	0.828281	0.898188	0.874136	1.39371e-05
P08621	SNRNP70	1.44169	1.45626	1.70806	0.763936	0.715889	0.694009	0.000265945
P08648	ITGA5	0.840817	0.715856	0.82428	0.89642	0.91501	0.908814	0.056353
P08651	NFIC	1.23559	1.19554	1.27945	0.926894	0.934176	0.826546	0.00184127
P08670	VIM	0.786567	0.718049	0.842825	0.907558	0.853951	0.938495	0.0589986
P08708	RPS17	1.65482	1.40098	1.45126	0.556033	0.57449	0.567784	4.63267e-05
P08754	GNAI3	0.355369	0.297784	0.339435	1.46845	1.43656	1.50388	1.06124e-05
P08758	ANXA5	0.700576	0.68703	0.72862	1.01193	0.983746	1.07727	0.000307968
P08842	STS
P08865	RPSA	1.27319	1.35836	1.32439	0.617709	0.626734	0.633232	3.20803e-06
P08962	CD63	0.885222	0.923152	0.914618	1.15416	0.806591	0.88194	0.787122
P09001	MRPL3	0.725014	0.729226	0.733424	1.08564	1.01425	1.06078	5.40949e-05
P09012	SNRPA	1.30981	0.852757	1.16864	0.624175	0.698184	0.958909	0.104849
P09038	FGF2	1.12469	1.11954	1.36786	0.807357	0.813545	0.791579	0.00387944
P09104	ENO2	1.22123	1.27929	1.50831	0.635105	0.698443	0.572006	0.000996224
P09110	ACAA1	0.879683	0.766158	0.840998	1.10206	1.15287	1.12407	0.00196258
P09132	SRP19	0.749309	0.901825	0.784097	0.957842	1.01933	0.978617	0.0285613
P09211	GSTP1	1.66681	1.61079	1.41227	0.793616	0.838477	0.822346	0.000261579
P09234	SNRPC	1.02762	0.479316	0.458459	1.05123	1.01451	0.978933	0.124034
P09341	CXCL1
P09382	LGALS1	1.17687	1.00989	1.17668	0.806146	0.877307	0.881868	0.010141
P09417	QDPR	1.9215	1.92682	1.87145	0.544924	0.593469	0.529113	4.16114e-06
P09429	HMGB1	0.909563	1.23593	1.04929	0.874445	0.812444	0.781417	0.0565152
P09455	RBP1	1.5495	1.5976	1.59794	0.414883	0.426407	0.413675	7.49753e-08
P09486	SPARC	1.64207	1.70659	1.75074	0.686057	0.707092	0.685692	1.86978e-06
P09488	GSTM1	0.968407	1.22305	0.995615	0.885577	1.0755	1.05136	0.59999
P09493	TPM1	1.45288	1.31736	1.31032	0.928669	0.917235	0.894728	0.000356304
P09496	CLTA	0.457475	0.336985	0.321804	1.43621	1.1348	1.21815	0.000708652
P09497	CLTB	0.388744	0.429495	0.384038	1.25412	1.30723	1.20722	1.10767e-05
P09525	ANXA4	0.613299	0.745062	0.76523	1.22715	1.23711	1.24517	0.001293
P09543	CNP	0.322344	0.70573	0.48246	1.22622	1.15688	1.05778	0.0193417
P09544	WNT2				0.879631	1.05965	1.06072
P09601	HMOX1	0.634113	0.832374	0.727165	1.15828	1.16838	1.2676	0.00395867
P09603	CSF1		1.06549	0.934507
P09619	PDGFRB	0.629353	0.629426	0.620192	1.21312	1.24423	1.2058	4.08787e-07
P09622	DLD	0.927663	0.924592	0.944685	1.00645	1.01391	0.868536	0.588099
P09651	HNRNPA1	0.806946	0.676309	0.787502	0.929624	0.932767	1.00142	0.0177631
P09661	SNRPA1	1.22676	1.17704	1.23123	0.829952	0.886241	0.898703	0.000317149
P09669	COX6C	0.0613663	0.0750046	0.055542	1.00938	0.859653	0.92126	1.14011e-05
P09871	C1S	0.980201	0.957206	0.941324	1.20808	1.13334	1.11655	0.00243276
P09874	PARP1	1.13105	1.00824	1.05439	0.828395	0.764751	0.763421	0.0021141
P09913	IFIT2	0.996842	0.986764	1.01639
P09914	IFIT1	2.17489	2.74531	2.57768	0.130781	0.155793	0.187551	2.48051e-05
P09936	UCHL1	0.996929	1.01581	1.00417	1.05952	1.09223	1.04788	0.0123274
P09960	LTA4H	1.00257	0.926035	1.02337	1.07521	1.06978	1.09469	0.0398532
P09972	ALDOC	1.07948	0.765567	1.10282	0.847281	0.701191	0.736396	0.135591
P0C0L4	C4A				1.17533	1.36852	1.14456
Q71UI9	H2AZ2	0.213378	0.217789	0.201295	1.45086	1.37635	1.34128	5.63273e-07
Q99878	H2AC14	0.810207	0.857324	0.876322	1.1325	1.17751	1.18598	0.000314607
P0C7P0	CISD3
Q6ZUB0	SPATA31D4				1.0366	0.984998	0.978404
P0CG30	GSTT2B	1.0273	0.917018	0.822408	1.40833	1.36545	1.38417	0.00316104
P0CG39	POTEJ
P0CK96	SLC35E2B	0.969443	1.03327	0.997287
P0DI82	TRAPPC2B	1.09109			1.01889	1.12177	0.987248
P0DMV9	HSPA1B	1.15168	1.15194	1.14135	0.978322	1.02612	0.964671	0.00140997
P0DP25	CALM3	0.791692	0.714195	0.705724	1.13552	1.01327	1.10519	0.0015245
P0DPB6	POLR1D				0.549656	0.677009	0.611475
P0DTL6	ZFTRAF1	0.883486	1.1758	0.940712
P10071	GLI3				1.08399	0.94422	0.971792
P10109	FDX1				0.895983	0.878736	0.78782
P10114	RAP2A	0.87946			1.00948	0.988434	1.12262
P10124	SRGN				0.619375
P10145	CXCL8
P10155	RO60	1.43745	1.51691	1.48677	0.894377	0.923284	0.949878	3.5521e-05
P10253	GAA	1.84439	1.61727	1.78462	0.787704	0.821806	1.00178	0.00112
P10301	RRAS	0.360739	0.421733	0.35997	1.13255	1.1102	1.05576	4.6859e-05
P10321	HLA-C	1.44328	1.42166	1.34475	0.695646	0.685543	0.665989	8.65317e-06
P10398	ARAF	1.07506	1.01688	1.09574	1.13429	1.1403	1.12804	0.043857
P10412	H1-4	0.527414	0.491876	0.461817	1.35603	1.04249	1.45465	0.000943869
P10515	DLAT	0.746181	0.84041	0.902585	1.08234	1.12033	1.10272	0.00707216
P10586	PTPRF				0.377907	0.438782	0.414187
P10599	TXN	1.13475	1.1376	1.46884	0.932149	0.849016	0.887724	0.0210699
P10606	COX5B	0.476345	0.549666	0.511909	0.853929	0.765369	0.975592	0.00308949
P10619	CTSA	1.5874	1.64038	1.66045	0.872627	0.865315	0.810691	1.71428e-05
P10620	MGST1	0.309072	0.317503	0.318104	1.20016	1.22466	1.29027	5.18951e-07
P10644	PRKAR1A	0.96661	0.846266	0.763656	0.839633	0.865593	0.970863	0.643663
P10646	TFPI			0.951023	1.29821	1.32915	1.28573
P10746	UROS
P10768	ESD	1.22076	1.54394	1.40219	0.789421	0.803071	0.768307	0.00124723
P10809	HSPD1	0.489805	0.478106	0.526883	0.996058	0.967177	1.04418	4.48852e-05
P10909	CLU	1.1588	0.89196	0.539806	0.731529	0.827273	1.24771	0.733504
P10915	HAPLN1	1.16446	0.868397	0.967144
P11021	HSPA5	0.589814	0.582586	0.633573	1.01625	0.998419	1.00459	4.24912e-05
P11047	LAMC1	0.79974	0.743032	0.784165	0.444513	0.453284	0.446019	1.76835e-05
P11117	ACP2	1.14598	1.11906	1.23255	1.07923	1.12735	1.06346	0.12063
P11142	HSPA8	0.891724	0.846377	0.865096	0.903897	0.938364	0.934617	0.0282105
P11166	SLC2A1	0.290418	0.286621	0.302033	1.38031	1.41551	1.41406	9.8873e-08
P11169	SLC2A3				0.66159	0.70238	0.689252
P11171	EPB41	1.82386	1.38738	1.50183	0.982075	0.942893	0.941413	0.00399338
P11172	UMPS	1.17301	1.36501	1.19524	0.812321	0.844657	0.80262	0.00116034
P11177	PDHB	0.69574	0.688153	0.779183	1.07916	1.3481	1.13478	0.0031706
P11182	DBT	0.82814	0.878889	0.775783	1.01394	1.1016	1.18674	0.00801943
P11216	PYGB	1.54712	1.5458	1.52796	0.880757	0.858999	0.872758	2.74097e-07
P11217	PYGM
P11233	RALA	0.74998	0.761657	0.753354	1.09527	1.12479	1.0578	3.60686e-05
P11234	RALB	0.969097	0.733106	0.966095	0.868314	0.808983	0.794564	0.514082
P11274	BCR	0.779381	1.22062
P11279	LAMP1	0.581224	0.588356	0.487797	1.07102	1.293	1.29095	0.000814267
P11310	ACADM	0.467867	0.423609	0.524572	1.41411	1.35286	1.43798	7.09016e-05
P11362	FGFR1	0.726031	1.08623	1.13592	0.907251	1.08242	1.01698	0.822631
P11387	TOP1	0.897005	0.864093	0.840984	0.970027	1.06327	0.975266	0.0146472
P11388	TOP2A	0.757063	0.844043	0.626904	1.6578	1.99203	1.66962	0.00116416
P11413	G6PD	0.76843	0.77681	0.838714	1.09853	1.12599	1.12819	0.000290853
P11441	UBL4A	1.79777	1.4717	1.77003	0.673115	0.645768	0.668498	0.000145309
P11498	PC	0.67159	0.695686	0.74532	1.29761	1.26801	1.22733	7.12363e-05
P11532	DMD				1.03741	1.04953	0.913061
P11586	MTHFD1	0.911988	0.901406	0.880241	0.923326	0.979321	0.942529	0.053755
P11717	IGF2R	0.788761	0.795912	0.764802	1.00583	1.04516	0.986844	0.000245143
P11766	ADH5	1.3549	1.33672	1.24459	0.899607	0.993923	1.01327	0.00257542
P11802	CDK4	0.961057	1.1204	1.29676	0.906969	0.923023	0.967659	0.109979
P11908	PRPS2	0.523381	0.608438	0.665453	0.998966	1.23132	1.66608	0.00997804
P11940	PABPC1	0.842252	0.825217	0.887029	1.01739	1.01317	0.977071	0.00283573
P12004	PCNA	0.656555	0.521255	0.570112	0.898368	0.937573	0.933503	0.00247076
P12074	COX6A1	0.0591566	0.0435222		1.13686	1.07818	1.06603	0.0292007
P12081	HARS1	1.1385	1.2026	1.11944	0.799039	0.805879	0.744569	0.000305371
P12107	COL11A1	1.00302	0.984897	1.01208
P12109	COL6A1	1.49974	1.40376	1.48062	0.594314	0.655208	0.624115	1.64135e-05
P12110	COL6A2	1.17548	1.20781	1.21862	0.80681	0.808259	0.838624	2.08258e-05
P12111	COL6A3	1.58293	1.60655	1.59355	0.59261	0.601312	0.612773	8.38659e-08
P12235	SLC25A4	0.866056	0.845086	0.819749	1.24525	1.28794	1.18854	0.000165947
P12236	SLC25A6	0.698255	0.591192	0.51059	1.05693	1.0738	1.06468	0.0030099
P12268	IMPDH2	0.763215	0.808992	0.800124	1.00222	0.980461	0.99987	0.000280639
P12270	TPR	0.872957	0.846986	0.880173	1.13708	1.06168	1.1184	0.000511485
P12273	PIP				0.930575	0.79262	0.715794
P12277	CKB	1.88333	1.73902	1.71322		0.370835
P12429	ANXA3	1.04429	1.05604	1.03683	1.01451	1.08471	1.11531	0.455759
P12532	CKMT1B
P12694	BCKDHA	0.621452	0.840583	0.602391	0.991131	1.02572	1.0555	0.0192153
P12814	ACTN1	1.08021	1.10759	1.08575	0.846679	0.870319	0.873252	4.65266e-05
P12821	ACE	0.226073	0.253699	0.202657	2.14797	1.97329	2.15053	6.15809e-06
P12931	SRC	0.835137	1.04817	0.989296	1.30687	1.22155	1.15333	0.0311152
P12955	PEPD	1.56066	1.37944	1.45497	0.894347	0.921097	0.87218	0.000231037
P12956	XRCC6	1.25467	1.06686	1.16634	0.862553	0.909405	0.935107	0.00868971
P13010	XRCC5	1.17451	1.19827	1.20207	0.860201	0.903026	0.89213	5.30577e-05
P13073	COX4I1	0.667118	0.592841	0.602119	1.21022	1.03772	1.11945	0.000513048
P13164	IFITM1
P13284	IFI30
P13473	LAMP2	0.874681	0.613181	0.649373	1.44762	1.43343	1.54635	0.00277483
P13489	RNH1	1.36664	1.31768	1.37188	0.883491	0.855541	0.881266	1.20299e-05
P13497	BMP1	1.3039	1.35254	1.29956	0.967464	1.01937	0.960172	0.000205079
P13611	VCAN	2.84968	2.79945	2.64808	0.167214	0.159956	0.160325	4.50786e-08
P13612	ITGA4	0.640406	0.55224	0.638407	1.30933	1.27858	1.27699	0.000111305
P13639	EEF2	0.834197	0.822898	0.812714	0.85305	0.841796	0.891269	0.0718845
P13667	PDIA4	0.687854	0.67377	0.645491	1.18316	1.18463	1.16626	8.17701e-06
P13671	C6
P13674	P4HA1	1.17525	1.23967	1.23278	1.01472	0.996098	1.03444	0.000860871
P13693	TPT1	0.479842	1.12249	0.39387	1.2442	1.09351	1.27418	0.0973233
P13716	ALAD	1.71362	1.51633	1.45857	0.825918	0.738425	0.791312	0.000300792
P13726	F3
P13747	HLA-E	0.141994	0.126324	0.135456	1.35974	1.33675	1.26595	5.75678e-07
P13797	PLS3	1.55988	1.52026	1.45995	0.837964	0.840468	0.833572	6.92131e-06
P13798	APEH	1.19008	0.955462	1.08399	0.874188	0.905028	0.963071	0.0827441
P13804	ETFA	0.487922	0.472864	0.653897	1.02354	1.01683	1.0948	0.00312367
P13807	GYS1	0.956746	0.99764	1.03493	1.00101	1.00831	0.953658	0.777985
P13861	PRKAR2A	0.968424	1.01477	1.0504	1.11999	1.14722	1.27313	0.0286261
P13929	ENO3
P13984	GTF2F2	1.05781	1.08401	1.44956	0.746212	0.796628	0.763616	0.0136833
P13987	CD59	0.371733	0.383581	0.367925	1.0178	0.992199	0.958512	1.41629e-06
P13995	MTHFD2	1.03747	1.02609	1.07843	0.559468	0.633148	0.619753	0.000177652
P14174	MIF	1.80988	1.61322	1.77642	0.578016	0.60766	0.579641	1.03109e-05
P14209	CD99	0.391811	0.384555	0.349689	1.44041	1.44468	1.37817	4.10461e-06
P14210	HGF	1.13402	1.13439	1.18586	0.578486	0.679649	0.648543	0.000285716
P14314	PRKCSH	1.2068	1.24162	1.14696	0.813762	0.849055	0.872526	0.000345697
P14324	FDPS	0.787318	0.732897	0.783534	0.679091	0.736385	0.722911	0.0913243
P14384	CPM				1.06505	1.22676	1.25416
P14406	COX7A2				1.00969	0.99517	1.00464
P14543	NID1	0.737583	0.724322	0.906264	0.391886	0.387828	0.395771	0.000647202
P14550	AKR1A1	1.83354	1.78584	1.8142	0.742508	0.751712	0.709422	1.22497e-06
P14618	PKM	1.22278	1.17892	1.20827	0.786768	0.792029	0.81428	1.06728e-05
P14625	HSP90B1	0.733286	0.737321	0.741862	1.0752	1.0763	1.08074	5.49353e-08
P14649	MYL6B	0.788134	0.802421	0.839807	1.05257	1.20085	1.17628	0.00159861
P63162	SNRPN	1.54312	1.38655	1.1864	0.920582	0.964012	0.886906	0.00818159
P14735	IDE	1.03835	0.9864	1.06828	1.08928	1.12495	0.926968	0.855516
P14778	IL1R1				0.923878	1.00063	1.01751
P14854	COX6B1	0.690522	0.631925	0.667711	1.0447	1.10657	1.05046	0.000114627
P14866	HNRNPL	0.809997	0.874996	0.859911	0.954605	0.986354	0.94884	0.00834992
P14868	DARS1	1.20965	1.2674	1.19012	0.92857	0.861089	0.854517	0.000548589
P14923	JUP	0.812863	0.738342	0.778185	1.20398	1.25962	1.22686	0.000115287
P14927	UQCRB	0.349504	0.352512	0.403228	1.22859	1.30196	1.2583	1.50866e-05
P15056	BRAF
P15104	GLUL	0.751491	0.704016	0.702852	0.799732	0.951818	0.904329	0.0216743
P15121	AKR1B1	1.39802	1.25101	1.35311	0.953703	0.907011	0.909599	0.000565794
P15144	ANPEP	0.55602	0.576285	0.566319	1.35591	1.35773	1.3613	1.19586e-07
P15151	PVR				0.539263	0.479475	0.454737
P15153	RAC2	0.507339	0.512001	0.419637	0.549816	0.532454	0.528335	0.151827
P15170	GSPT1	1.17277	1.00357	1.17554	0.906628	0.934282	0.909021	0.0213635
P15289	ARSA	1.62735	1.62735	1.55074	0.997944	1.04371	1.05821	5.20254e-05
P15291	B4GALT1	0.645804	1.25976	1.15269	0.92018	1.01938	1.02489	0.970772
P15311	EZR	0.885425	0.897533	0.818275	0.789413	0.772657	0.757225	0.0217313
P15336	ATF2
P15374	UCHL3	1.57341	1.59365	1.50282	0.581408	0.598304	0.590547	1.00827e-06
P15407	FOSL1
P15408	FOSL2					0.717816
P15502	ELN
P15529	CD46	0.329453	0.31395	0.301588	0.993104	0.966359	0.861709	2.68477e-05
P15531	NME1	1.36283	1.37958	1.38623	0.814898	0.790145	0.88909	0.000144534
P15559	NQO1	2.76794	2.64213	2.62821	0.0720186	0.0812501	0.0768106	8.28117e-08
P15586	GNS	1.05566	1.01459	0.894089	1.02165	1.08685	1.0721	0.246528
P15735	PHKG2	0.792121	1.15054	1.05734
P15848	ARSB	1.36384	1.20711	1.38449	1.30536	1.28982	1.36227	0.966313
P15880	RPS2	1.03852	1.07685	1.05019	0.923837	0.989498	0.971918	0.0159718
P15924	DSP	1.08129	1.50756		0.861124	0.781085	1.10177	0.153547
P15927	RPA2	0.748482	0.686595	0.858799	1.09968	1.02358	1.11822	0.00776551
P15954	COX7C				1.01075	1.02427	0.982912
P16035	TIMP2				1.39422	1.07671	1.1071
P16070	CD44	0.485623	0.489092	0.442366	1.08257	1.07328	1.05329	1.63605e-05
P16083	NQO2	2.60244	2.42755	2.29574	0.383382	0.259094	0.38613	0.000132584
P16152	CBR1	1.50798	1.41899	1.50381	0.687729	0.72818	0.701791	9.08374e-06
P16157	ANK1	0.902621	0.983262	1.11412
P16219	ACADS				1.03442	1.19846	1.0752
P16220	CREB1
P16234	PDGFRA	0.414712	0.411349	0.396068	1.52541	1.51466	1.48102	1.60501e-07
P16260	SLC25A16
P16278	GLB1	1.65815	1.74442	1.61166	0.929433	0.937854	0.939056	1.56727e-05
P16298	PPP3CB	1.80659	1.01796	1.82276	0.958727	1.00937	0.954198	0.0905754
P16333	NCK1	1.62919	1.66106	1.66733	0.706779	0.714421	0.690669	2.57143e-07
P16401	H1-5	0.625508	0.667706	0.613615	1.3469	1.26765	1.19653	8.46986e-05
P16402	H1-3
P16403	H1-2	0.53382				1.31487	1.33648
P16435	POR	0.614062	0.589213	0.496069	1.17746	1.24097	1.18886	0.000356642
P16455	MGMT	1.31779	1.49273	1.64513	0.786679	0.826261	0.673733	0.00169216
P16591	FER	1.10124	1.02965	0.869116
P16615	ATP2A2	0.973338	0.906059	0.910831	1.14535	1.08755	1.06667	0.00587948
P16930	FAH	0.945122	1.13351	0.983852	0.887191	0.951005	1.03773	0.435199
P16949	STMN1	0.400105	0.889333	0.808051	0.702709	0.67877	0.705823	0.844951
P16989	YBX3	0.59221	0.469173	0.460813	1.38359	1.69043	1.22425	0.00112227
P17026	ZNF22	0.721089	1.37646	1.35252	1.55732	1.53976	1.41757	0.222639
P17029	ZKSCAN1	0.932649	1.46609		1.15214	0.942284	1.14608	0.688182
P17050	NAGA	1.27809	1.26401	1.36965	1.13788	1.15244	1.18071	0.0121483
P17066	HSPA6
P17081	RHOQ				0.820388		1.14547
P17096	HMGA1	1.60258	1.5615	1.59931	1.01051	1.01572	1.11033	0.000189758
P17152	TMEM11				1.20183	1.11301	1.08438
P17174	GOT1	1.48203	1.55724	1.43088	0.551754	0.619667	0.612458	3.18978e-05
P17252	PRKCA	0.457208	0.46593	0.501571	1.38292	1.43341	1.4424	3.89837e-06
P17275	JUNB				1.10056	0.927411	1.07854
P17301	ITGA2	0.249188	0.255163	0.249684	1.49374	1.51692	1.50304	3.52279e-09
P17302	GJA1	0.544356	0.558434	0.580051	1.63571	1.50602	1.34946	7.57285e-05
P17342	NPR3				1.09672	0.994445	0.924309
P17405	SMPD1	1.31092	1.32781	1.28746	0.928557	0.896368	0.938398	2.87273e-05
P17480	UBTF	0.985422	0.785403	0.879165	1.14364	1.12773	0.998909	0.0531674
P17535	JUND			0.252919			0.980598
P17544	ATF7
P17568	NDUFB7	0.394825	0.468668	0.388525	1.56605	1.46543	1.43445	4.12849e-05
P17612	PRKACA	0.764617	1.22073	1.02614	1.14596	1.09127	1.15727	0.374373
P17655	CAPN2	1.44832	1.29574	1.41704	0.800241	0.845499	0.846279	0.000189839
P17661	DES				0.980487	0.900879	1.04289
P17677	GAP43	1.27442	0.955967	0.769613
P17693	HLA-G
P17706	PTPN2	0.895641	0.895519		0.895357	0.847368	0.790901	0.286184
P17812	CTPS1	0.765532	0.757356	0.812832	0.824184	0.824495	0.827428	0.0557115
P17813	ENG	0.247103	0.236633	0.233393	1.11648	1.12978	1.07753	2.6869e-07
P17844	DDX5	1.3672	1.17661	1.30328	0.950798	0.890661	0.879908	0.00238617
P17858	PFKL	1.18027	1.30495	1.1838	1.16526	1.16946	1.23226	0.506156
P17931	LGALS3	1.28675	1.21807	1.23421	0.86588	0.869389	0.840012	4.66652e-05
P17980	PSMC3	0.893545	0.938262	0.96126	1.06465	1.04429	1.06566	0.00463445
P17987	TCP1	0.964485	0.990666	0.956497	0.922271	0.917308	0.965437	0.125266
P18031	PTPN1	1.15759	1.0454	0.777181	0.716362	0.847943	0.851714	0.206788
P18074	ERCC2	1.26846	1.25973	1.52406	0.911104	1.28921	1.18885	0.203236
P18077	RPL35A	0.623323	0.442431	0.605633	1.4423	1.27459	1.58785	0.00167685
P18084	ITGB5	0.640714	0.647255	0.665523	1.4987	1.51627	1.44657	1.39337e-06
P18085	ARF4	1.18144	1.06147	1.16043	1.33419	1.31509	1.352	0.00876321
P18124	RPL7	0.863897	0.90212	0.888928	0.916138	0.81579	0.902984	0.832381
P18206	VCL	1.19419	1.13741	1.12338	0.925545	0.953473	0.977702	0.00148287
P18433	PTPRA	0.273759	0.60114	0.53316	1.44348	1.6631	1.63911	0.0070005
P18440	NAT1	0.950742	1.03687	1.01239
P18583	SON	1.3306	1.40372	1.09866	0.95062	1.01154	0.995033	0.0294522
P18615	NELFE
P18621	RPL17	1.14004	1.14064	1.14446	0.933305	0.958236	0.953763	2.27116e-05
P18669	PGAM1	0.804431	0.862209	0.919298	0.936793	1.01213	0.957235	0.0587399
P18754	RCC1	0.900913	1.24588	0.926767	0.913914	0.856767	0.922893	0.316892
P18827	SDC1	0.293924	0.805995	0.810424	1.79338	1.60223	1.49518	0.0385747
P18859	ATP5PF	0.75422	0.415539	0.717718	1.0476	1.19998	1.14667	0.0337355
P18887	XRCC1				1.12737	1.30289	0.826281
P19022	CDH2	0.518741	1.68522	0.614686	0.654361	0.656119	0.589907	0.534539
P19174	PLCG1	1.35236	1.08803	1.01455	1.02712	0.993898	1.07157	0.310069
P19256	CD58				0.883749	0.91507	1.04183
P19320	VCAM1	0.480333	0.374275	0.449783	1.83605	1.8127	1.90419	4.42394e-05
P19338	NCL	0.68964	0.761786	0.765827	0.955264	1.02492	1.04817	0.0021002
P19367	HK1	1.01418	0.939307	1.02189	1.04696	1.11719	1.11203	0.0471727
P19387	POLR2C	0.815194	1.13515	1.0827	1.14181	1.9209	1.23643	0.158894
P19388	POLR2E	1.12321	2.24883		0.623311	0.852326	0.613692	0.0649216
P19404	NDUFV2	0.540928	0.542694	0.584222	1.31367	1.24782	1.35216	1.57013e-05
P19438	TNFRSF1A
P19447	ERCC3	0.973947	1.05431	0.971742
P19474	TRIM21	1.14614	1.17585	1.11097	1.02947	0.866347	0.861194	0.0215681
P19525	EIF2AK2	1.46957	1.41883	1.45976	0.776671	0.803659	0.738343	1.97259e-05
P19623	SRM	1.24455	1.40442	1.26153	0.856012	0.881632	0.891232	0.000590026
P19634	SLC9A1	0.852291	0.852655	0.674229	1.15722	1.18993	1.19651	0.0068601
P19784	CSNK2A2	1.24597	1.04131	1.2173	0.971559	1.14667	1.18278	0.507575
P19838	NFKB1	1.56123	1.61694	1.6653	0.826402	0.847583	0.765401	4.40164e-05
P19883	FST				0.825751	0.757333	0.800403
P19971	TYMP	2.81284	2.97529	2.16152	0.265695	0.235383	0.238235	2.35905e-05
P20020	ATP2B1	0.468388	0.422096	0.452207	1.17269	1.44749	1.34459	9.64131e-05
P20042	EIF2S2	0.954871	0.812119	0.893352	1.19121	1.07085	0.894787	0.157355
P20073	ANXA7	0.838537	0.822521	0.89182	1.02371	1.07849	1.10476	0.00234092
P20226	TBP
P20290	BTF3	0.410092	0.23645	0.458511	0.733401	0.686183	0.937699	0.0251382
P20336	RAB3A
P20337	RAB3B	0.4268	0.344799	0.453364	0.97582	0.964362	0.940304	0.000503326
P20338	RAB4A	1.08711	1.00222	1.093	0.939197	0.923057	0.930401	0.0103508
P20339	RAB5A	0.985747	1.0487	0.884103	1.05445	1.20119	1.24409	0.0624814
P20340	RAB6A	0.772241	0.734643	0.774738	0.996243	0.985879	1.0116	0.000131712
P20591	MX1	1.99746	1.99609	1.92916	0.0475637		0.0192928	0.0683399
P20592	MX2	2.20712	2.83535	2.55018	0.362864	0.417725	0.336759	3.76116e-05
P20594	NPR2	0.580986	0.773602	0.616704	1.29048	1.35868	1.29607	0.00138805
P20618	PSMB1	1.32631	1.29736	1.23346	0.862623	0.834657	0.883178	0.000119094
P20645	M6PR	0.46497	0.461702	0.480233	0.941102	0.94422	0.94287	5.48816e-07
P20674	COX5A	0.717899	0.651661	0.702992	0.982944	1.09154	1.13959	0.00115957
P20700	LMNB1	0.843477	0.817462	0.827441	1.24295	1.20763	1.18844	1.8542e-05
P20774	OGN	0.99032	0.981688	1.02799
P20810	CAST	1.15085	1.06515	1.11297	1.01485	1.02052	1.07411	0.0773286
P20839	IMPDH1	1.87724	1.93241	1.95812	0.556971	0.393151	0.467557	0.000153246
P20908	COL5A1	2.5691	1.98503	2.09506	0.348851	0.37601	0.399924	3.57554e-05
P20933	AGA	1.03329	0.636905	0.716374	1.14265	1.49688	1.46343	0.0303811
P20936	RASA1	1.64611	1.57124	1.63457	0.697831	0.759942	0.70303	1.25845e-05
P20962	PTMS	0.230993	0.259978		0.785835	0.946262	1.13441	0.00255961
Q9UQ88	CDK11A	1.33871	1.3166	1.22115	0.77261	0.745048	0.858692	0.000659463
P21246	PTN			1.79353	0.653098	0.75232	0.801056
P21266	GSTM3	1.49399	1.57979	1.48312	0.863247	0.868006	0.931624	7.03055e-05
P21281	ATP6V1B2	0.9018	1.05755	0.943921	0.930436	0.951737	0.932257	0.579393
P21283	ATP6V1C1	0.961817	1.05863	1.01496	0.995253	1.04561	1.08361	0.477224
P21291	CSRP1	0.850903	0.941227	0.859564	1.04714	1.0644	1.02171	0.00801906
P21333	FLNA	1.12837	1.10674	1.12416	0.95879	0.974754	0.960452	4.67391e-05
P21359	NF1	1.39597	1.27695	1.23578	1.09705	1.07849	1.02007	0.00919869
P21397	MAOA	0.590978	1.3812	1.34822	1.15214	1.06486	0.885839	0.989203
P21399	ACO1	1.48066	1.44131	1.52491	0.748828	0.758108	0.769796	3.21891e-06
P21583	KITLG	0.963607	1.00721	1.02918
P21589	NT5E	0.217379	0.262547	0.223423	1.1352	1.1448	1.14594	1.13384e-05
P21741	MDK	1.16708	1.11015	0.916644	1.04444	1.1336	0.996862	0.981144
P21781	FGF7
P21796	VDAC1	0.622775	0.517364	0.573238	1.26267	1.29075	1.34968	0.00013292
P21810	BGN	2.86429	2.69886	2.72746	0.125905	0.138979	0.129838	9.836e-08
P21912	SDHB	0.802991	0.766323	0.758111	1.05775	1.0801	1.11676	0.000144687
P21926	CD9	0.183913		0.166443	1.11451	1.12415	1.17314	2.56911e-05
P21953	BCKDHB	1.0091	1.06444	0.709727	1.07932	1.06542	1.07713	0.272358
P21964	COMT	1.23292	1.41492	1.19188	0.829178	0.911903	0.887969	0.00320622
P21980	TGM2	0.339749	0.343753	0.310823	1.60642	1.54043	1.58232	1.36102e-06
P22033	MMUT	0.904973	0.827934	0.920757	0.982688	1.03357	0.998697	0.0236571
P22059	OSBP	1.87725	1.6677	1.81773	0.661813	0.684618	0.633272	1.8629e-05
P22061	PCMT1	1.74919	1.65084	1.80089	0.623193	0.60156	0.616028	2.98402e-06
P22087	FBL	1.37737	1.35498	1.30108	0.981418	0.93204	0.88687	0.000414849
P22090	RPS4Y1				0.987142	1.03538	1.29708
P22102	GART	0.935366	0.988089	0.902693	0.81176	0.826067	0.866443	0.0210989
P22105	TNXB	0.883554	1.71455	1.89028			0.273185
P22234	PAICS	1.31043	1.21458	1.2558	0.651174	0.658162	0.66017	8.26462e-06
P22307	SCP2	0.787415	0.809928	0.861356	0.924178	0.942474	1.02469	0.0172647
P22314	UBA1	1.50976	1.50552	1.51718	0.729774	0.750055	0.763985	8.12673e-07
P22352	GPX3				0.271446	0.339304	0.321102
P22392	NME2	1.19218	1.17897	1.16311	0.727491	0.754785	0.805535	0.000141871
P22413	ENPP1	0.422153	0.43385	0.467729	1.85965	1.77189	1.81072	1.92338e-06
P22570	FDXR	1.23041	1.2523	1.23429	0.784111	0.779641	0.805624	2.51873e-06
P22612	PRKACG
P22626	HNRNPA2B1	0.494502	0.549968	0.573093	0.976051	0.990578	0.977652	0.00016938
P22670	RFX1
P22676	CALB2	0.95796	1.0743	0.96774
P22681	CBL	1.13535		0.743547	0.911221	0.832902	0.804328	0.770681
P22692	IGFBP4	0.942901	0.838956	1.25877	1.05241	1.05362	1.05514	0.678878
P22694	PRKACB		1.03028	1.21845	1.12809	1.16928	1.15788	0.798767
P22695	UQCRC2	0.503147	0.454775	0.454034	1.28936	1.33475	1.25633	1.21108e-05
P22830	FECH	1.11608	1.07146	1.06347	1.14237	1.30475	1.22995	0.0418149
P23142	FBLN1	2.36762	2.22874	2.24219	0.361568	0.35164	0.347791	1.25989e-07
P23193	TCEA1	0.812086	0.396874	1.46598	1.29677	1.26373	1.33085	0.248783
P23219	PTGS1	0.398729	0.346804	0.326955	1.86263	1.96367	1.93709	1.01789e-05
P23229	ITGA6	0.353005	0.360144	0.374423	0.564063	0.731074	0.446389	0.0348048
P23246	SFPQ	0.754883	0.740247	0.713682	1.03948	1.00209	1.00988	8.34663e-05
P23258	TUBG1	0.784314	0.847213	0.953277	1.06648	1.06629	1.01278	0.028255
P23284	PPIB	0.939441	0.936837	0.968373	1.08721	1.02888	1.02253	0.0115189
P23368	ME2	0.624973	0.736523	0.643002	1.08739	1.05775	1.0916	0.000735093
P23381	WARS1	1.75611	1.78035	1.93157	0.522475	0.536852	0.533325	2.33731e-06
P23396	RPS3	1.16902	1.13759	1.22654	0.837931	0.81272	0.80329	0.000136548
P23434	GCSH	0.934118	0.938571	0.941384	0.829637	0.990023	0.876296	0.43209
P23443	RPS6KB1	0.952956	1.05745	0.989591
P23458	JAK1	0.66621	0.699883	0.637835	1.23384	1.2572	1.08406	0.000425444
P23470	PTPRG	0.500802	0.551726	0.511681	1.3242	1.39811	1.35282	8.72706e-06
P23497	SP100	1.76321	1.60976	1.7259	0.825095	0.850167	0.90928	6.87359e-05
P23508	MCC	0.923527	0.960448	1.11602
P23511	NFYA
P23526	AHCY	1.44238	1.40501	1.46162	0.704586	0.616986	0.674482	4.60019e-05
Q16778	H2BC21	0.64584	0.714347	0.678437	1.27779	0.986554	1.12357	0.00328475
P23528	CFL1	0.878953	0.807443	0.759337	0.936853	0.902445	0.948354	0.0421504
P23560	BDNF
P23588	EIF4B	0.927808	0.763848	1.05323	1.13537	1.15574	0.949302	0.204051
P23610	F8A3	1.17847	1.62137	1.78688	0.930038		0.871019	0.0518493
P23634	ATP2B4	0.497455	0.544464	0.547215	1.00471	1.05822	1.00138	5.15603e-05
P23677	ITPKA	0.79469	1.15516	1.05015
P23743	DGKA	1.4084	1.56729	1.64469	0.80667	0.811961	0.755197	0.000205677
P23786	CPT2	0.673033	0.806243	0.787562	1.24996	1.26831	1.16965	0.00138921
P23919	DTYMK	0.615923	0.747357	0.621921	0.988126	0.996112	0.965964	0.00325979
P23921	RRM1	0.47362	0.365762	0.415067	0.889373	0.902338	0.949468	0.000521869
P24043	LAMA2	0.975744	1.00658	1.01768
P24310	COX7A1			0.862796	1.23691	1.16213	1.12566
P24385	CCND1	0.859499	1.1405
P24390	KDELR1
P24534	EEF1B2	1.70765	1.66846	1.75804	0.707287	0.730073	0.755426	3.96739e-06
P24539	ATP5PB	0.855195	0.761205	0.832808	1.19422	1.13854	1.16774	0.00069442
P24557	TBXAS1
P24588	AKAP5
P24592	IGFBP6
P24593	IGFBP5	0.859531	0.910352	0.906872	1.16485	1.20969	1.11476	0.000911089
P24666	ACP1	0.996722	1.4681	0.714664	0.999059	1.05581	1.07382	0.904889
P24752	ACAT1	0.323016	0.288313	0.328434	1.15409	1.16791	1.11809	7.12088e-06
P24821	TNC	1.71447	1.64133	1.73451	0.22642	0.219629	0.218727	5.62581e-08
P24844	MYL9	0.707703	0.632504	0.718033	1.18664	1.26684	1.28144	0.000215676
P24928	POLR2A	1.41078	1.01996	1.13325	1.01358	0.979059	0.868417	0.116377
P24941	CDK2	1.36546	1.21382	1.53403		0.40109	0.485592	0.00211433
P25098	GRK2	0.880166	1.21783	1.06404	0.929694	1.01022		0.591186
P25116	F2R	0.44662		0.178297	1.77372	1.60365	1.40835	0.158988
P25205	MCM3	0.794216	0.490458	0.762593	0.872103	0.753496	0.854266	0.25791
P25325	MPST	1.48165	1.28965	1.45598	0.93975	0.946472	0.99105	0.00120412
P25398	RPS12	1.22927	1.10881	1.13548	0.746548	0.791855	0.783497	0.000368344
P25440	BRD2
P25445	FAS	0.335982	0.320789	0.243842	1.56394	1.47511	1.44395	9.62436e-05
P25490	YY1	1.04971	0.987559	0.962732
P25685	DNAJB1	1.53942	1.61805	1.60423	0.776281	0.762325	0.693568	3.77835e-05
P25686	DNAJB2	0.887503	0.848256	0.828874	1.07221	0.959023	0.94206	0.0315564
P25705	ATP5F1A	0.443468	0.47135	0.44892	1.17773	1.2058	1.28987	7.34869e-06
P25774	CTSS		1.35098	1.22698	1.00065	0.733491	0.687905	0.0521672
P25786	PSMA1	1.1727	1.25102	1.19695	0.908791	0.931318	0.94039	0.000259003
P25787	PSMA2	1.12105	1.13368	1.19018	0.859552	0.855323	0.918798	0.000805639
P25788	PSMA3	1.58661	1.61234	1.44243	0.746026	0.716859	0.726087	3.37064e-05
P25789	PSMA4	1.41458	1.72886	1.35253	0.620695	0.773289	0.805477	0.00294659
P25940	COL5A3	0.967347	1.03017	1.00248
P25942	CD40				0.896906	0.758785	0.854449
P25963	NFKBIA
P26006	ITGA3	0.02737			0.287804	0.254995	0.250155
P26022	PTX3	3.07986	2.58873	2.85756	0.0203608	0.0328233	0.0453388	4.56068e-05
P26038	MSN	0.881513	0.861881	0.903117	1.01469	1.00624	1.0043	0.000641657
P26196	DDX6	1.21916	1.14991	1.23897	0.864258	0.89549	0.871139	0.00023016
P26232	CTNNA2
P26358	DNMT1	0.655444	0.692748	0.414504	0.791507	0.717814	0.730772	0.186273
P26368	U2AF2	1.34303	1.54495	1.64878	0.817086	0.845468	0.908183	0.00114686
P26373	RPL13	1.05628	0.99112	0.994296	0.918965	0.830991	0.7586	0.0298288
P26440	IVD	0.911767	0.877075	0.885364	1.19382	1.2075	1.21684	1.98295e-05
P26447	S100A4	0.751914	0.652703	0.558193	1.21653	1.22962	1.18803	0.00197816
P26572	MGAT1	1.30041	1.16067	1.29338	0.869858	0.946688	0.85123	0.00226801
P26583	HMGB2	0.507921	0.694978	0.554969	1.01756	0.968467	0.967685	0.00510579
P26599	PTBP1	1.36047	1.38327	1.20488	0.594516	0.654302	0.650953	0.000166416
P26639	TARS1	1.3118	1.46756	1.59078	0.69106	0.780142	0.732784	0.000492192
P26640	VARS1	1.47641	1.47533	1.53142	0.767364	0.796119	0.761389	3.72831e-06
P26641	EEF1G	1.45587	1.44656	1.52067	0.718733	0.730764	0.738911	2.36058e-06
P26885	FKBP2	0.738974	1.15501	0.95323	1.00236	1.081	1.06383	0.426613
P27105	STOM	0.621118	0.600871	0.587604	1.16739	1.1562	1.12462	5.10534e-06
P27169	PON1				1.05805	0.95157	0.509732
P27348	YWHAQ	0.529778	0.591595	0.474754	1.34719	1.34499	1.406	0.000130426
P27361	MAPK3	1.3188	1.1775	1.2763	0.891744	0.915872	0.913715	0.000721599
P27448	MARK3	1.2092	0.751757	1.06947	1.06941	1.06674	0.981477	0.762032
P27449	ATP6V0C
P27540	ARNT
P27635	RPL10	0.887695	0.874814	0.886794	0.901059	0.896697	0.987481	0.196825
P27658	COL8A1	1.02178	1.29019	1.05359	1.2578	1.28946	1.21143	0.199918
P27694	RPA1	1.23926	1.22055	1.4647	0.775465	0.810783	0.861732	0.00205625
P27695	APEX1	1.64788	2.11302	1.68581	0.657494	0.639837	0.647746	0.000212585
P27701	CD82	1.26541	1.24349	1.27426	1.05148	1.033	0.951279	0.00222607
P27707	DCK		0.448296		0.737152	0.943071	0.933109
P27708	CAD	1.10765	1.18282	1.09439	0.951755	0.970043	0.947257	0.0028322
P27797	CALR	0.796835	0.788843	0.754105	1.02801	1.00604	0.977886	0.000345258
P27816	MAP4	1.32599	1.42828	1.47697	0.705745	0.707303	0.695592	2.74841e-05
P27824	CANX	0.93155	1.04458	0.976592	1.05485	1.09642	1.05348	0.0811948
P27986	PIK3R1	1.38569	1.35106	1.3228	0.945402	0.962953	0.997361	8.5085e-05
P28062	PSMB8	1.63794	1.6152	1.69599	0.78676	0.82516	0.77171	7.68483e-06
P28065	PSMB9	0.991801	0.822152	0.890506	1.15095	1.20124	1.12151	0.0120081
P28066	PSMA5	1.44036	1.36553	1.44976	0.805314	0.896552	0.818564	0.000166224
P28070	PSMB4	0.952831	0.836039	0.862	0.886189	0.892501	1.01846	0.425588
P28072	PSMB6	0.464475	0.589921	0.439169	1.43978	1.32607	1.60497	0.000525132
P28074	PSMB5	0.906802	1.02528	1.05996	0.965684	0.959111	1.01077	0.750572
P28161	GSTM2	1.80421	1.98894	1.84645	0.691374	0.726437	0.724759	8.59989e-06
P28288	ABCD3	0.955265	0.971906	0.912757	0.99614	1.03896	1.00731	0.0376416
P28290	ITPRID2	1.62199	1.31293	1.63226	0.581767	0.574403	0.414701	0.00123636
P28300	LOX	1.29975	1.26049	1.27085	0.643403	0.644564	0.6136	2.93086e-06
P28331	NDUFS1	0.5929	0.587468	0.615089	1.34041	1.37022	1.37103	8.36495e-07
P28340	POLD1
P28347	TEAD1	1.01175	0.921971	1.20332	1.27769	1.3119	1.31711	0.045569
P28360	MSX1
P28370	SMARCA1	1.21269	1.45737	1.42161	0.863074	1.2	0.644827	0.079028
P28482	MAPK1	1.31289	1.27015	1.31365	0.856702	0.835743	0.810576	2.22626e-05
P28702	RXRB	1.02324	0.973255	1.0035
P28715	ERCC5
P28799	GRN	1.23546	0.964301	1.10115	1.1846	1.11749	0.974965	0.955666
P28827	PTPRM	0.917701	1.35796		0.936124	0.841561	0.977029	0.493147
P28838	LAP3	1.70793	1.67624	1.63969	0.680091	0.693693	0.704685	5.89779e-07
P29083	GTF2E1	1.10925	0.834105	1.05665
P29084	GTF2E2
P29144	TPP2	0.946494	0.927829	0.838342	1.13509	1.13073	1.10431	0.00478642
P29218	IMPA1	1.86358	1.92111	1.71224	0.683775	0.663891	0.593148	4.68994e-05
P29279	CCN2	0.250581	0.702075	0.336782	1.87527	1.83223	1.995	0.00673065
P29317	EPHA2	0.310458	0.797697	0.250832	0.390626	0.464842	0.410465	0.873961
P29323	EPHB2	0.379575	0.543497	0.432655	1.07416	1.277	1.19468	0.00113113
P29353	SHC1	0.985777	0.72579	1.15872	0.868521	0.963211	0.968394	0.959331
P29372	MPG	0.755106	0.77094	1.1057	1.30623	1.06545	0.986175	0.166677
P29373	CRABP2	1.92973	2.00934	1.87714	0.485096	0.479164	0.483828	2.62685e-07
P29401	TKT	1.03042	1.00502	1.00977	0.931197	0.898228	0.917824	0.00136159
P29466	CASP1	1.46041	1.29547	1.56057	0.906183	0.990706	1.0688	0.00663324
P29536	LMOD1	1.81176	1.82258	1.85393	0.883462	0.860755	0.875257	2.23066e-07
P29558	RBMS1						1.15137
P29590	PML	1.25097	1.31559	1.26441	1.18527	1.22015	1.16787	0.0254129
P29597	TYK2	0.448964	0.691678		0.969663	0.937216	1.43692	0.0670271
P29692	EEF1D	1.334	1.34681	1.34212	0.691669	0.711905	0.693711	2.7986e-07
P29728	OAS2	1.07935	1.85323	0.721673	0.99282	1.04629	1.10982	0.798762
P29966	MARCKS	0.47484	0.662336	0.63248	1.36427	1.36494	1.31026	0.00134944
P29972	AQP1
P29992	GNA11	0.559517	0.622346	0.609437	1.14858	1.21867	1.27001	8.47027e-05
P30038	ALDH4A1	0.872299	0.696025	0.818849	1.01423	1.17555	0.954066	0.0392593
P30039	PBLD	1.5117	0.946908	1.14244	0.753625	0.79424	0.851091	0.0503829
P30040	ERP29	0.859318	0.735745	0.813429	1.0335	1.05238	1.01788	0.00532715
P30041	PRDX6	1.63036	1.68717	1.70741	0.790434	0.734493	0.781687	8.22455e-06
P30043	BLVRB	1.71843	1.7692	1.70136	0.744755	0.773474	0.750755	9.32198e-07
P30044	PRDX5	1.32537	1.47954	1.31699	0.8487	0.852411	0.884574	0.000312792
P30046	DDT	1.64518	1.67204	1.67147	0.631706	0.57959	0.635146	5.01572e-06
P30048	PRDX3	0.733559	0.753357	0.711307	1.06432	1.1009	1.04497	7.36814e-05
P30049	ATP5F1D	0.900704	0.94097	0.944885	1.50128	1.39956	1.40409	9.39318e-05
P30050	RPL12	1.09703	1.03377	1.03174	0.903771	0.866723	0.908437	0.00269862
P30084	ECHS1	0.568919	0.477642	0.549693	1.22763	1.1208	1.09942	0.000261251
P30085	CMPK1	1.49904	1.37731	1.47277	0.816459	0.818815	0.805877	2.53969e-05
P30086	PEBP1	1.28949	1.21679	1.25981	0.865453	0.932609	0.914062	0.000300977
P30101	PDIA3	0.48735	0.625817	0.589668	1.06872	1.03425	1.13934	0.00129343
P30153	PPP2R1A	1.01911	0.948021	0.892044	1.00583	1.00427	1.02365	0.194302
P30154	PPP2R1B		0.929674	0.900053		0.746129	0.397805	0.346645
P30260	CDC27	1.41058	1.65867	1.46846	0.844016	1.03351	0.853241	0.0033824
P30405	PPIF		0.0471441	0.0502085	0.392846	0.398351	0.434623	2.3889e-05
P30411	BDKRB2
P30419	NMT1	1.42938	1.14144	1.55361	0.746663	0.694719	0.682612	0.00240444
P30511	HLA-F		1.03202	0.967981
P30519	HMOX2	0.951074	0.904672	0.974078	0.881275	0.864424	0.91265	0.0819731
P30520	ADSS2	1.3168	1.13325	1.47812	0.811172	0.84625	0.828632	0.00439195
P30530	AXL	0.600935	0.996958	0.852751	0.922692	0.844859	0.823923	0.645345
P30533	LRPAP1	0.79583	0.643654	0.674026	1.24518	1.24378	1.19919	0.0010288
P30536	TSPO	0.912295	0.976541	0.524171	0.944276	0.935867	1.30186	0.252506
P30559	OXTR
P30566	ADSL	1.40691	1.07433	1.149	0.860847	0.819931	0.770048	0.0113469
P30622	CLIP1	1.14351	1.16892	1.14689	0.960078	0.928921	0.914998	0.00018378
P30626	SRI	0.406168	0.389526	0.40433	1.17468	1.1487	1.10952	9.98846e-07
P30711	GSTT1	1.04047	0.936666	1.02287
P30740	SERPINB1	1.34331	1.1733	1.20087	0.762183	0.91838	0.834759	0.00453467
P30825	SLC7A1				0.312322	0.387033	0.356263
P30837	ALDH1B1	1.12968	1.26261	1.1507	1.14458	1.22605	1.17344	0.979378
P30838	ALDH3A1	1.00749	1.11598	0.876536
P30876	POLR2B	0.949224	0.972559	0.910062	1.11671	1.13732	1.09385	0.0017136
P31040	SDHA	0.578042	0.599506	0.65249	1.09634	1.08434	1.0543	0.000111187
P31150	GDI1	1.46516	1.20591	1.50626	0.894734	0.878403	0.918911	0.00363889
P31153	MAT2A	1.04899	0.916799	0.981753	0.822716	0.894545	0.805084	0.0369607
P31321	PRKAR1B
P31323	PRKAR2B	0.99253	1.1514	1.23252	1.22717	1.39636	1.32153	0.0994714
P31327	CPS1	0.791293	0.875644	0.884282	1.19725	1.31249	1.24409	0.000956669
P31350	RRM2	1.09806	1.39223	1.24402	1.1053	1.25168	1.20878	0.611553
P31431	SDC4	1.66205	1.58841	1.65241	0.309287	0.337952	0.300044	1.77993e-06
P31483	TIA1	1.37002	1.29714	1.33786	0.754809	0.730818	0.936187	0.00303214
P31641	SLC6A6						0.499386
P31689	DNAJA1	0.972821	0.905008	0.887189	1.06567	1.30177	1.15186	0.0209824
P31749	AKT1	1.11667	1.20313	1.08707	1.11172	1.02925	1.10596	0.290318
P31751	AKT2	1.49649	1.6403	1.67026	0.732115	0.743409	0.831264	0.000151519
P31930	UQCRC1	0.591767	0.571035	0.607056	1.17399	1.23488	1.22359	6.90121e-06
P31937	HIBADH	0.748782	0.627563	0.746049	1.4068	1.34361	1.34171	0.000396977
P31939	ATIC	1.23897	1.10372	1.19106	0.890948	0.909504	0.882026	0.00144284
P31942	HNRNPH3	0.652805	0.709826	0.790297	1.07595	1.03351	1.07503	0.00227319
P31943	HNRNPH1	0.96791	1.13257	1.08194	0.841209	0.848302	0.860539	0.00961517
P31944	CASP14				0.945939	1.07786	0.976196
P31946	YWHAB	0.734753	0.605972	0.752137	1.03598	1.08235	1.28555	0.00688068
P31948	STIP1	1.25528	1.28791	0.990822	0.848557	0.823373	0.790597	0.0145022
P31949	S100A11	0.382596	0.314423	0.35818	1.02245	1.05068	1.14176	7.39534e-05
P32004	L1CAM
P32119	PRDX2	0.843129	0.424552	0.349059	1.4856	1.37415	1.35699	0.018431
P32189	GK	0.404776	0.643376	0.365452	1.763	1.70993	1.48765	0.00211398
P32321	DCTD	1.52231	1.30222	1.39259	0.861445	0.858255	0.753852	0.0010673
P32322	PYCR1	1.38758	1.36264	1.32062	0.998954	0.989561	0.927835	0.000258019
P32418	SLC8A1	0.18736	0.0982934	0.209434	1.80407	1.6873	1.52753	0.000601667
P32455	GBP1	1.33726	1.42471	1.41425	0.847779	0.875857	0.784903	0.000180886
P32456	GBP2	1.78912	1.5284	1.88537	0.727929	0.7689	0.722956	0.000211518
P32519	ELF1
P32780	GTF2H1	0.979197	1.06081	0.959997
P32856	STX2	0.272447	0.270209	0.318294	1.84503	1.95249	1.94016	4.57296e-06
P32969	RPL9P9	1.78461	1.75554	1.67838	0.613093	0.601657	0.614621	7.23348e-07
P33121	ACSL1	1.77143	1.74271	1.69407	0.865691	0.829353	0.796916	1.10443e-05
P33176	KIF5B	0.954724	0.971709	0.929982	1.0025	1.05146	1.00057	0.0315409
P33240	CSTF2				1.16077	0.895405	0.953889
P33316	DUT	1.01853	1.03452	1.11708	0.959585	0.949922	0.919727	0.0224432
P33527	ABCC1	0.667077	0.617369	0.664249	1.38813	1.34868	1.40571	1.12131e-05
P33764	S100A3
P33897	ABCD1	1.12243	1.25482	0.984463	0.991356	0.973414	0.925735	0.115328
P33908	MAN1A1	1.07508	1.24579	1.08265	1.11066	1.1357	1.17025	0.911645
P33947	KDELR2
P33991	MCM4	0.389175	0.402	0.394438	1.02354	1.09557	1.09614	2.22207e-06
P33992	MCM5	0.906905	0.833453	0.862164	0.833042	0.839912	0.810613	0.158963
P33993	MCM7	0.56927	0.642509	0.564982	0.664077	0.741903	0.721217	0.0275335
P34059	GALNS	1.19189	1.20546	1.17201	1.29519	1.1677	1.05203	0.770601
P34096	RNASE4
P34741	SDC2	0.837058	0.614596	0.549289	1.90267	1.84106	1.75278	0.00132031
P34810	CD68
P34897	SHMT2	0.706243	0.720302	0.757625	0.900847	0.90317	0.927062	0.000607114
P34910	EVI2B
P34925	RYK
P34932	HSPA4	1.32318	1.29582	1.29259	0.81426	0.801474	0.829376	2.85935e-06
P34947	GRK5	0.857685	0.917604	0.990646	1.09871	0.963374	0.984085	0.172696
P34949	MPI	1.5625	1.71533	1.60169	0.74167	0.772799	0.794037	2.5968e-05
P35052	GPC1	0.987885	0.971333	1.00063	0.40438	0.407272	0.380587	2.50894e-06
P35080	PFN2	0.94171		1.3453	0.786746	1.19265	0.815455	0.409968
P35221	CTNNA1	0.471342	0.514495	0.438712	1.14579	1.21814	1.27971	7.41692e-05
P35222	CTNNB1	0.764636	0.774708	0.767441	1.14615	1.20324	1.16335	9.39057e-06
P35232	PHB1	0.523051	0.498444	0.555842	1.15409	1.05674	1.14013	5.60617e-05
P35237	SERPINB6	0.925769	0.895428	0.902743	0.897007	0.899252	0.843558	0.24337
P35240	NF2	1.20494	1.05442	1.22826	0.680343	0.834899	0.758825	0.00489345
P35241	RDX	0.75288	0.681417	0.806517	1.35557	1.25083	1.22456	0.000747932
P35244	RPA3	1.65449	1.59203	1.49239	0.671663	0.776525	0.754007	0.00013756
P35249	RFC4	0.812907			1.00812	0.938132
P35250	RFC2	0.944647	1.13525	0.920105
P35251	RFC1	0.969078	1.04545	0.985471
P35268	RPL22	0.720728	1.16187	0.693847	0.852753	0.776834	0.902814	0.957888
P35269	GTF2F1	0.660979	1.16781	0.831141	0.818059	0.705775	1.0609	0.943259
P35270	SPR	1.46927	1.53082	1.30819	0.672238	0.658373	0.706942	0.0001322
P35318	ADM
P35354	PTGS2	0.361671			0.904208	1.35213	1.382
P35442	THBS2	2.81752	2.57797	2.40643	0.234793	0.231883	0.249242	1.22675e-06
P35475	IDUA	1.90112	1.96956	1.88258	0.841658	1.01006	1.05031	0.000585729
P35520	CBS	1.04354	0.976091	0.980372
P35548	MSX2
P35555	FBN1	2.22212	2.17383	2.23492	0.316428	0.314273	0.298854	6.30275e-08
P35556	FBN2	2.28173	2.41289	2.45485	0.219144	0.227101	0.241872	3.47103e-07
P35568	IRS1	1.15057	0.973055	0.910678	0.901968	0.990405	0.975296	0.525129
P35573	AGL	1.71698	1.66754	1.89209	1.01641	0.926762	0.914578	0.000266558
P35579	MYH9	0.852423	0.811581	0.837066	1.19044	1.19074	1.18909	1.55967e-05
P35580	MYH10	1.01844	1.07421	1.05423	1.42624	1.41977	1.38416	8.33515e-05
P35606	COPB2	1.28106	1.21689	1.26156	0.943483	0.976505	0.961937	0.000127998
P35610	SOAT1	0.891673	0.809682	0.627095	0.820339	0.992295	0.888803	0.258137
P35611	ADD1	1.02746	1.31802	1.24505	0.974768	0.897602	0.860019	0.0326438
P35613	BSG	0.369887	0.358948	0.3715	1.0631	1.1094	1.08281	3.13659e-07
P35625	TIMP3	1.59929	1.54283	1.74678	0.866696	0.797834	0.826941	0.000106276
P35637	FUS	1.18758	1.1005	1.12024	0.814952	0.79733	0.780965	0.000172155
P35658	NUP214	1.02381	1.14899	0.841778	1.01897	1.07333	1.03364	0.65676
P35659	DEK	1.40464	1.17085	1.38158	0.931519	0.88121	0.872434	0.00334369
P35749	MYH11
P35754	GLRX	1.06318	1.29734	1.01397	0.865587	1.01303	0.879136	0.0934698
P35813	PPM1A	1.42025	1.42908	1.41963	1.02767	0.864946	0.944982	0.00117839
P35858	IGFALS
P35869	AHR	1.49794	1.51951	1.23928	0.876929	0.440718	0.404795	0.0190345
P35914	HMGCL	0.586784	0.79708	0.704625	0.795973	1.03506	0.956872	0.0697499
P35998	PSMC2	0.887892	1.0362	1.06871	1.03943	0.915414	0.980201	0.808739
P36021	SLC16A2				1.03689	1.10082	1.08345
P36269	GGT5				1.06876	0.985898	0.945339
P36404	ARL2	1.33461	1.4472	1.32956	0.945769	0.945858	0.996834	0.000421175
P36405	ARL3	1.66331	1.61917	1.56383	0.612878	0.69019	0.633315	2.06272e-05
P36406	TRIM23
P36507	MAP2K2	1.02305	0.948021	0.961955	0.966264	1.07946	0.991067	0.449686
P36542	ATP5F1C	0.74959	0.721465	0.72018	1.10936	1.11264	1.13299	8.25604e-06
P36543	ATP6V1E1	1.25677	1.38167	1.30402	0.859753	0.837607	0.820071	0.000129472
P36551	CPOX	0.852343	0.860093	0.901164	1.07009	1.09189	1.0373	0.00089314
P36578	RPL4	0.929158	0.897364	1.00457	0.956638	0.957657	0.969852	0.590296
P36639	NUDT1	1.42161	1.39836	1.39974	0.666489	0.669902	0.742854	3.80924e-05
P36776	LONP1	1.0431	0.968779	1.00828	0.975671	0.990884	1.00051	0.485445
P36871	PGM1	1.6768	1.68031	1.63407	0.661646	0.704383	0.673356	1.70485e-06
P36873	PPP1CC	0.784713	0.478857	0.422153	1.0617	1.15109	1.0526	0.0218322
P36897	TGFBR1	0.808874	0.164891	0.352208	1.66538	1.75325	1.62722	0.0286521
P36915	GNL1	1.46055	1.4617	1.20051	0.883711	0.909789	0.912046	0.0032542
P36941	LTBR	0.927782	0.947834	1.1273	1.07273	0.893295	0.813061	0.47562
P36954	POLR2I	1.30072	1.25134	1.29279	0.927354	0.812778	0.87848	0.000655996
P36955	SERPINF1	2.00756	1.85922	1.93714	0.702066	0.595361	0.512275	0.000233879
P36957	DLST	0.426507	0.655438	0.662103	1.16208	1.24499	1.15706	0.00750138
P36959	GMPR
P36969	GPX4	1.33573	1.45465	1.36949	0.843129	0.842349	0.801528	7.11242e-05
P37023	ACVRL1
P37108	SRP14	0.740239	1.13116	1.12263	0.985819	0.917634	0.908748	0.769389
P37173	TGFBR2		0.480611	0.438553	1.35128	1.99255	1.40735	0.00488616
P37198	NUP62	1.04896	0.858831	0.957508	1.20203	1.25361	1.23719	0.0122016
P37235	HPCAL1	0.96194	0.950064	0.921404	1.10507	1.103	1.11875	0.000289117
P37268	FDFT1	0.227102	0.125907	0.222353	0.266908	0.207554	0.21985	0.355608
P37275	ZEB1
P37802	TAGLN2	0.623803	0.773726	0.751904	1.03006	1.07516	1.06748	0.00462216
P37837	TALDO1	1.16566	1.29033	1.07533	0.806534	0.792577	0.803084	0.00195347
P37840	SNCA	1.36631	1.27197	1.40145	0.769414	1.20686	1.12056	0.117217
P38117	ETFB	0.536879	0.601311	0.566675	1.12553	1.0713	1.09914	5.03606e-05
P38159	RBMX	0.57953	0.484805	0.622904	1.2857	1.2857	1.11148	0.000913942
P38432	COIL
P38435	GGCX	1.07246	1.05822	1.0193	0.926388	1.03853	0.928799	0.101517
P38571	LIPA	0.82858	0.869724	0.886863	0.943112	0.89022	0.92933	0.0668093
P38606	ATP6V1A	1.02361	0.910764	1.01683	0.967174	0.990356	1.02338	0.800122
P38646	HSPA9	0.490209	0.520677	0.50102	1.09711	1.08353	1.08236	1.85099e-06
P38919	EIF4A3	1.68198	1.81146	1.81343	0.682341	0.697423	0.668497	4.31204e-06
P39019	RPS19	0.638759	0.80768	0.73409	0.842125	0.997412	0.881683	0.0578534
P39023	RPL3	1.08257	1.09976	1.2528	0.98188	0.936346	0.91858	0.0196658
P39059	COL15A1	2.671	2.72522	3.09955	0.0797774	0.0476181	0.0661594	1.76362e-05
P39060	COL18A1	0.649302	0.658109	0.673948	1.08836	1.1149	1.14163	7.56403e-06
P39210	MPV17		0.877598	1.1224
P39656	DDOST	0.897103	0.800343	0.849072	1.15746	1.17168	1.21858	0.000800005
P39687	ANP32A	0.928875	0.979111	1.43159	0.832346	1.01653	0.891497	0.287249
P39748	FEN1	1.30156	1.24543	1.30354	0.721448	0.838872	0.729003	0.000508058
P40121	CAPG	1.67502	1.55347	1.70239	0.811436	0.754277	0.716264	7.35071e-05
P40123	CAP2	1.57519	1.87954	2.09625	0.435515	0.502791	0.455528	0.000123478
P40189	IL6ST	0.975787	1.09044	1.06667	0.73684	0.794189	0.510385	0.0341479
P40222	TXLNA	0.995944	0.970889	0.92285	0.943032	0.984208	0.933773	0.742282
P40227	CCT6A	0.728978	0.771761	0.780174	0.937953	0.932981	0.937341	0.000591202
P40261	NNMT	1.21341	1.47343	1.27946	1.13845	1.17796	1.30895	0.284982
P40306	PSMB10	1.28955	1.17185	1.20143	1.04125	1.05533	1.01863	0.00612104
P40429	RPL13A	0.939548	0.936378	0.705535	1.01091	0.972511	0.935744	0.249812
P40616	ARL1	1.5596	1.58705	1.40015	0.88492	0.987188	0.937782	0.000670919
P40763	STAT3	1.15936	1.18959	1.08	1.19282	1.23445	1.20377	0.131579
P40818	USP8	1.52723	1.57054	1.59014	0.72234	0.760729	0.696262	1.10857e-05
P40855	PEX19	0.929372	0.721302	0.863042	1.11523	1.05153	1.17134	0.0240422
P40925	MDH1	1.27301	1.2227	1.24638	0.848694	0.868512	0.884192	2.58416e-05
P40926	MDH2	0.774127	0.813021	0.732624	0.963306	0.987118	0.973791	0.00167147
P40937	RFC5	1.84213	1.41734	1.52517	0.786507	0.809233	0.715749	0.00111942
P40938	RFC3	1.16245	0.463798	0.459783	0.881699	1.04746	0.995896	0.233833
P40939	HADHA	0.650259	0.695375	0.70194	1.2754	1.28003	1.28422	1.29109e-05
P41091	EIF2S3	1.33293	1.48368	1.4208	0.704717	0.695512	0.715531	2.7403e-05
P41208	CETN2	1.43993	1.39826	1.25653	0.745933	0.780159	0.713839	0.000245702
P41212	ETV6				1.05403	0.956158	0.989809
P41214	EIF2D	1.64713	1.93855	1.53238	0.622237	0.619891	0.579836	0.000149027
P41221	WNT5A	0.467872	0.423987	0.481357	1.7641	1.69494	1.63037	8.03454e-06
P41222	PTGDS
P41223	BUD31	1.67755	1.51888	1.51821	0.507646	0.687287	0.576521	0.000465831
P41226	UBA7	1.25734	1.37677	1.424	0.727581	0.840079	0.772397	0.000592864
P41227	NAA10	0.852119	0.831731	0.783207	0.842434	0.888715	0.895596	0.117068
P41236	PPP1R2	2.0077	2.23858	2.01283	0.553496	0.502797	0.460638	2.45379e-05
P41240	CSK	1.34899	1.51622	1.37335	0.873992	0.834083	0.825409	0.000219914
P41247	PNPLA4	0.743292	0.867829	0.763529	1.09536	1.40139	1.36272	0.00618823
P41250	GARS1	1.33837	1.25996	1.23005	0.781198	0.809655	0.830708	0.000119159
P41252	IARS1	1.46726	1.43261	1.47551	0.744138	0.760435	0.761521	6.05804e-07
P41567	EIF1	2.18653	2.14069	2.42412	0.344612	0.391016	0.400329	7.80818e-06
P41743	PRKCI	1.72629	1.38735	1.38563	0.636365	0.69603	0.821386	0.00213535
P42025	ACTR1B	1.01581	1.08441	0.951488	1.07514	1.20917	1.23201	0.0680211
P42126	ECI1	0.778275	0.735429	0.733643	1.0007	1.00049	1.07962	0.000585063
P42166	TMPO	0.810635	1.06914	1.10759	0.789916	0.877819	0.930556	0.293985
P42167	TMPO	1.07714	1.09624	1.09514	0.957331	0.953948	0.938485	8.10922e-05
P42224	STAT1	1.45922	1.4812	1.39676	0.765533	0.752805	0.735353	6.46573e-06
P42226	STAT6	1.2117	1.26251	1.20749	0.843735	0.889777	0.883403	9.96468e-05
P42229	STAT5A	1.26291	2.00883	0.865644	0.687622
P42285	MTREX	1.26223	1.16712	1.31229	0.760122	0.882298	0.755297	0.0018977
P42330	AKR1C3	2.07348	1.91862	1.90411	0.653306	0.248613	0.288009	0.00493095
P42336	PIK3CA	1.11288	1.26681	1.27941	1.20364	1.2904	1.12337	0.862945
P42338	PIK3CB
P42345	MTOR	1.17577	1.15462	1.15343	1.08842	1.24435	1.20416	0.756089
P42356	PI4KA	0.653814	0.585111	0.729917	1.5711	1.58136	1.62381	0.000160989
P42566	EPS15	1.42716	1.23411	1.50671	0.920607	0.937951	0.918558	0.00256003
P42574	CASP3	0.974905	0.555184	0.610545	1.35488	1.34996	1.35011	0.0182628
P42575	CASP2	0.994564	0.909144	1.09629
P42677	RPS27	0.824263	0.860794	0.855364	1.02148	0.922585	0.902756	0.0495217
P42694	HELZ	0.791366	1.20863
P42696	RBM34	1.08583	1.1384	1.01272
P42704	LRPPRC	0.430588	0.447268	0.410677	1.1266	1.14224	1.13219	2.62951e-06
P42765	ACAA2	0.353841	0.398149	0.383188	1.17572	1.17379	1.19491	5.431e-06
P42766	RPL35	0.82441	1.18429	1.17124	0.920446	0.985045	1.14135	0.817116
P42771	CDKN2A	0.974796	1.03335	0.991854
P42773	CDKN2C				1.24998	1.1259	0.933032
P42785	PRCP	1.1418	1.18537	1.20044	1.21606	1.2451	1.19422	0.13822
P42858	HTT	1.68708	1.36468	1.43429	0.82016	0.919344	0.765358	0.00222637
P42892	ECE1	0.499757	0.532422	0.486509	1.01051	0.978106	0.990659	1.85469e-05
P43003	SLC1A3	1.20439	1.15662	1.14405	1.64066	1.65705	1.58989	7.65953e-05
P43005	SLC1A1	1.03432	1.13443	1.15755	0.78163	0.80177	0.867451	0.00283925
P43007	SLC1A4	1.01643	0.81169	0.854614	0.933822	1.00847	1.03634	0.221183
P43034	PAFAH1B1	1.20093	1.21587	1.24848	0.98457	0.953371	0.893591	0.00108834
P43116	PTGER2
P43121	MCAM	0.0954834	0.102169	0.120276	0.520479	0.516625	0.570007	2.75533e-05
P43155	CRAT	0.832778	0.696415	0.734217	1.17529	1.28602	1.23242	0.00113606
P43234	CTSO
P43235	CTSK	1.78317	1.87799	1.24055	0.930509	0.938983	1.02739	0.0190204
P43243	MATR3	1.03387	1.05232	0.986844	0.983687	0.987426	0.965075	0.091146
P43246	MSH2	1.22928	1.52902	1.4802	0.855674	0.841631	0.913635	0.00267887
P43251	BTD		1.00096	0.999036
P43304	GPD2	0.997056	0.872527	0.923723	1.02364	1.09826	1.0946	0.0341385
P43307	SSR1	0.876794	0.91629	0.98223	1.00859	1.03003	1.27413	0.10226
P43353	ALDH3B1	0.36259	0.410135	0.108659	0.899151	0.87696	0.726704	0.0501964
P43378	PTPN9	0.778403	0.787491	0.790239	1.30737	1.36197	1.2722	1.45199e-05
P43487	RANBP1	1.13835	1.08519	1.09945	0.784747	0.70232	0.71374	0.000383924
P43490	NAMPT	1.85519	1.9346	1.84315	0.703453	0.732511	0.730696	1.15928e-06
P43686	PSMC4	0.813271	0.771209	0.854462	1.07364	1.08786	1.12153	0.000767751
P43897	TSFM	0.516286	0.522424	0.605609	1.01681	1.07825	1.0773	0.000275012
P45452	MMP13	1.34287	1.24001	1.92669	0.48012	0.518681	0.491622	0.00137673
P45877	PPIC	1.1752	1.11042	1.16709	0.970271	0.976544	0.966027	0.000725703
P45880	VDAC2	0.54265	0.505261	0.528612	1.29522	1.35684	1.44162	1.39901e-05
P45954	ACADSB	0.0886637			1.26114	0.909566	0.900702
P45973	CBX5	1.36374	1.61286	1.42745	0.771688	0.891162	0.94005	0.00242824
P45974	USP5	1.25001	1.29859	1.27052	0.834838	0.805989	0.812446	8.59169e-06
P45984	MAPK9	2.18014	2.04963	2.19504	0.626904	0.532889	0.674005	6.57968e-05
P45985	MAP2K4	1.73411	1.26024	1.87235	0.787414	0.858774	0.929089	0.00868847
P46020	PHKA1					0.690127	1.30987
P46060	RANGAP1	1.0504	1.0011	1.04646	0.811115	0.847557	0.822949	0.00038647
P46063	RECQL	1.50369	1.42292	1.41083	0.974642	0.924202	0.954793	7.77969e-05
P46087	NOP2	0.816027	0.891503	0.727762	1.06303	1.15171	1.12119	0.0073956
P46100	ATRX	1.80915	1.56068	1.59952	0.782574	0.811466	0.735025	0.000151376
P46108	CRK	1.59843	1.68158	1.62814	0.723279	0.786643	0.785459	1.73601e-05
P46109	CRKL	1.37258	1.17555	1.24587	0.916011	1.01071	0.984279	0.00809133
P46199	MTIF2	0.647529	0.935745	0.594633	1.39227	1.17694	0.825811	0.100683
P46379	BAG6	1.12702	1.27204	1.2029	0.992127	1.06036	0.971173	0.0164193
P46439	GSTM5	1.64656	1.40864	1.57628	0.762908	0.753615	0.750662	0.000108181
P46459	NSF	0.9584	0.901844	0.965239	1.11679	1.08876	1.03546	0.0114107
P46527	CDKN1B
P46531	NOTCH1	0.490582			0.485207	0.692138	0.640843
P46734	MAP2K3	1.66016	1.62045	1.59093	0.77822	0.686098	0.673741	6.16121e-05
P46736	BRCC3	1.8084	1.47204	1.46046	0.842008	0.719204	0.840207	0.00148154
P46776	RPL27A	1.27541	1.28177	1.24003	1.0223	0.759807	1.00336	0.0298798
P46777	RPL5	1.30059	1.32809	1.34708	0.780209	0.747209	0.699206	6.4807e-05
P46778	RPL21	1.22585	1.25437	1.16969	0.793045	0.899585	0.885874	0.00146006
P46779	RPL28	0.286959	0.219106	0.237781	1.29037	1.28277	1.58529	8.37442e-05
P46781	RPS9	0.701683	0.72132	0.697066	1.07441	1.07404	1.02602	2.63776e-05
P46782	RPS5	0.289231	0.832341	0.433032	1.05823	1.2219	1.17406	0.0454031
P46783	RPS10	1.43961	1.24585	1.49056	0.780214	0.788923	0.774845	0.000479656
P46821	MAP1B	1.14041	1.18528	1.16771	0.806214	0.788576	0.809518	1.13134e-05
P46926	GNPDA1	1.98054	2.04055	1.90111	0.666468	0.669265	0.648112	1.14303e-06
P46934	NEDD4	0.968072	1.65639	1.49624	0.773924	0.913799	0.926928	0.068431
P46937	YAP1	1.44109	1.16778	1.46127	0.80954	0.790225	0.702608	0.00259955
P46939	UTRN	0.871559	0.915161	0.933762	1.19529	1.18842	1.16768	0.000248361
P46940	IQGAP1	1.03105	0.963289	1.02035	0.993391	1.04244	1.04226	0.47298
P46952	HAAO
P46976	GYG1	1.53777	1.51159	1.45116	0.664949	0.715603	0.708441	1.16062e-05
P46977	STT3A	0.899898	0.886644	0.879943	1.17902	1.18614	1.17357	2.60256e-06
P47712	PLA2G4A	1.07644	1.12571	1.02119	0.995293	0.94921	0.990711	0.0435459
P47755	CAPZA2	1.17218	1.07413	1.12595	1.05959	1.06341	1.04523	0.07461
P47756	CAPZB	0.890153	0.97378	0.885653	0.922704	0.959871	0.989734	0.296929
P47813	EIF1AX
P47895	ALDH1A3	1.5747	1.58767	1.69892	1.06586	1.02251	1.04305	8.20004e-05
P47897	QARS1	1.2568	1.14398	1.18712	0.879879	0.913387	0.87191	0.000651448
P47914	RPL29	0.937871	0.91093	0.902645	0.954301	1.00185	1.01431	0.0251856
P47974	ZFP36L2	1.18952	0.932452	1.25356	0.839871	0.942058	0.912941	0.0884879
P47985	UQCRFS1	0.608672	0.588229	0.567316	1.0162	1.03831	1.07559	2.58011e-05
P48047	ATP5PO	0.490003	0.442533	0.446418	1.1411	1.14976	1.10578	1.30271e-05
P48059	LIMS1	1.5217	1.40869	1.47189	0.927932	0.92285	0.815923	0.000454318
P48060	GLIPR1	0.260581	0.250956	0.335801	1.18529	1.20822	1.14624	0.000100968
P48061	CXCL12	0.483852	0.333353	0.504354	1.52696	1.42392	1.38189	0.000874894
P48147	PREP	1.42627	1.49312	1.69151	0.826801	0.833483	0.841051	0.000286196
P48163	ME1	1.60927	1.53413	1.52805	0.687804	0.752226	0.683495	2.32791e-05
P48200	IREB2	1.08047	0.967568	0.951963
P48307	TFPI2				0.624093	0.474272	0.802175
P48357	LEPR
P48382	RFX5
P48426	PIP4K2A	1.18282	1.29967	1.2191	0.992117	1.0948	1.12053	0.0364438
P48444	ARCN1	1.35386	1.41548	1.3582	0.803586	0.811527	0.844346	1.55652e-05
P48449	LSS	1.02744	1.05511	1.01336	0.688881	0.695123	0.726699	4.66336e-05
P48506	GCLC	1.33987	1.32987	1.27907	1.03642	0.909305	1.23369	0.0663458
P48507	GCLM	1.19358	1.25935	1.21593	0.980699	1.08527	1.01917	0.00652483
P48509	CD151	0.71153	1.07254	0.938367	0.925084	0.971237	1.03071	0.530048
P48553	TRAPPC10				1.10718	1.71829
P48556	PSMD8	1.28156	1.16172	1.33306	1.01855	0.767041	0.873656	0.0177774
P48634	PRRC2A	1.58324	1.3471	1.60334	0.532622	0.546947	0.527151	5.46936e-05
P48637	GSS	1.0607	1.1464	1.15347	0.81603	0.779752	0.796225	0.00034834
P48643	CCT5	0.708661	0.741411	0.694485	0.955935	0.964305	0.981577	0.000130573
P48651	PTDSS1	1.23603	1.4277	0.981763	0.88163	0.942879	1.0263	0.115015
P48681	NES	0.957263	0.910475	0.977472	0.705618	0.698723	0.694857	0.000146978
P48723	HSPA13	1.34017	1.44542	1.32242	1.01608	1.04964	0.843238	0.00904256
P48729	CSNK1A1	0.702837	0.723786	0.913615	1.49131	1.1661	1.59114	0.00914282
P48730	CSNK1D				1.12707	1.0248	1.18589
P48735	IDH2	0.897944	0.892491	0.941283	1.27417	1.24024	1.22045	0.000118052
P48739	PITPNB	1.24261	1.22169	1.08214	0.69604	0.784513	0.794568	0.00185147
P48740	MASP1				0.868397	0.852215	0.892033
P48775	TDO2
P48960	ADGRE5	0.510586	0.493231	0.485752	0.942002	0.930001	0.977379	6.49809e-06
P49005	POLD2
P49006	MARCKSL1	1.54446	0.882456	0.841688	1.45292	1.50023	1.05753	0.358891
P49023	PXN	1.34403	1.37809	1.39573	0.675549	0.651406	0.585897	6.38217e-05
P49069	CAMLG					0.807255	0.59863
P49137	MAPKAPK2	1.30113	1.15989	1.25371	0.931524	1.10774	0.901661	0.0307125
P49184	DNASE1L1	0.435357	0.372148	0.534119	1.20599	1.22109	1.13675	0.000763779
P49189	ALDH9A1	1.17572	1.22124	1.12772	0.898405	0.858603	0.905054	0.00058174
P49207	RPL34	0.377808	0.398748	0.419794	1.50142	1.45702	1.50174	2.09444e-06
P49247	RPIA					1.42674	0.716595
P49257	LMAN1	1.0345	0.964608	1.01386	1.18664	1.26489	1.15082	0.00682873
P49281	SLC11A2				1.23332	1.30152	1.07183
P49321	NASP	1.13826	1.19249	1.23712	0.876555	0.832557	0.802611	0.0005634
P49327	FASN	0.789669	0.777324	0.770983	0.677905	0.688991	0.664087	0.000383366
P49354	FNTA	0.936678	1.51431	1.20858	0.941153	0.996444	1.10445	0.315367
P49356	FNTB				1.3156	1.12459	1.0796
P49366	DHPS
P49368	CCT3	0.950667	0.969673	0.985889	0.863475	0.859089	0.867795	0.000459013
P49406	MRPL19	0.570542	0.563572	0.662463	1.07104	1.0967	0.96007	0.00110188
P49407	ARRB1
P49411	TUFM	0.598952	0.557606	0.540961	1.16247	1.15788	1.14641	1.95614e-05
P49418	AMPH	0.590445	0.594919	0.566051	1.71028	1.6249	1.64495	1.14534e-06
P49419	ALDH7A1	0.859992	0.860872	0.75301	1.24374	1.20843	1.1859	0.00113959
P49441	INPP1	1.92304	1.88531	1.885	0.626937	0.421881	0.636359	0.000787998
P49447	CYB561				0.87285	1.11547	1.01168
P49458	SRP9	1.02586	0.98195	1.07581	0.914267	0.877906	0.873273	0.00846941
P49459	UBE2A
P49585	PCYT1A	1.17624	1.13181	1.18259	0.899544	0.949242	0.998929	0.00356295
P49588	AARS1	1.15907	1.2839	1.16892	0.861232	0.864844	0.90469	0.000964328
P49589	CARS1	1.52735	1.58769	1.56221	0.724939	0.737531	0.716432	6.84263e-07
P49590	HARS2	0.707697	0.662915	0.573787	0.987474	1.18345	1.16324	0.00310438
P49591	SARS1	1.79609	1.64174	1.93966	0.648068	0.660023	0.623747	3.65902e-05
P49593	PPM1F	1.49553	1.51083	1.50265	0.675196	0.777768	0.674761	9.11827e-05
P49641	MAN2A2		1.01986	1.27386	0.706276
P49643	PRIM2	1.38355	1.28257				0.655846
P49662	CASP4	1.17673	0.811874	0.90647	1.1903	1.21745	1.10682	0.145175
P49674	CSNK1E
P49711	CTCF	0.874169	0.941267	1.09117	1.25269	1.19607	1.28112	0.0206323
P49716	CEBPD						0.503202
P49720	PSMB3	1.53528	1.50235	1.62693	0.793583	0.667205	0.679425	0.000199925
P49721	PSMB2	1.41089	1.42074	1.55525	0.876826	0.774856	0.847706	0.000313111
P49736	MCM2	0.478421	0.594149	0.461743	0.823266	0.930756	0.879035	0.00322667
P49746	THBS3	2.05677	1.05239	2.07134	0.170994
P49748	ACADVL	0.687156	0.767699	0.706168	0.969161	0.9487	0.943973	0.00119476
P49750	YLPM1	1.06282	1.30981	1.10946	1.0388	0.934438	1.00138	0.0949736
P49754	VPS41	1.57486	1.54684	1.72282	1.05587	0.955588	0.858642	0.00153662
P49755	TMED10	1.1852	1.05968	1.10528	1.01851	0.975012	1.02024	0.0429229
P49756	RBM25	1.62536	1.47603	1.63768	0.663437	0.673685	0.641105	1.81884e-05
P49757	NUMB	0.72383	0.622354	0.591637	1.19735	1.00623	1.06023	0.00277811
P49768	PSEN1				0.98987	1.02975	1.05495
P49770	EIF2B2	1.09822	1.2858	1.18875	0.884906	0.888123	0.840848	0.00312495
P49773	HINT1	1.10221	1.04628	1.08216	0.952691	0.958684	0.874564	0.0111236
P49789	FHIT
P49790	NUP153	1.18836	1.05251	1.15666	0.874466	0.911592	0.854345	0.00372841
P49792	RANBP2	0.883439	0.857886	0.89887	1.05227	1.08849	1.07538	0.000302626
P49795	RGS19				0.672159	0.702714	0.784131
P49796	RGS3
P49815	TSC2	1.33059	1.32855	1.62699	0.945903	0.816628	0.917686	0.00446474
P49821	NDUFV1	0.529723	0.691013	0.638681	1.2448	1.27212	1.26453	0.000825465
P49840	GSK3A	1.50429	1.64585	1.45004	0.81819	0.817845	0.721193	0.000289023
P49841	GSK3B	1.25559	1.16985	1.32301	1.14604	1.10983	1.08515	0.0430939
P49842	STK19
P49848	TAF6
P49902	NT5C2	1.7371	1.65521	1.54097	0.752405	0.804463	0.739087	6.06086e-05
P49903	SEPHS1	1.75414	1.55731	1.34561	0.662148	0.686988	0.665061	0.000426783
P49915	GMPS	0.917771	1.05554	0.768447	1.18301	1.01968	1.0841	0.137831
P49916	LIG3	1.23412	1.24466	1.24758	0.952344	0.974994	0.911007	0.000173565
P49917	LIG4	0.976341	0.98483	1.03883
P49959	MRE11	1.13457	1.24569	1.53994	0.883964	0.922015	0.918658	0.0176522
P49961	ENTPD1	0.440464	0.418386	0.425052	2.27556	2.30425	2.24098	6.75436e-08
P50135	HNMT	0.871262	1.18128	0.889166	1.47437	1.67647	1.33604	0.0223785
P50148	GNAQ	0.637554	0.715485	0.676707	1.20686	1.16669	1.35655	0.000424732
P50151	GNG10				0.474567	0.604869	0.607496
P50213	IDH3A	0.678201	0.611042	0.627732	1.08011	1.10355	1.10315	7.26574e-05
P50225	SULT1A1	0.981534	1.0087	1.69718			0.312582
P50238	CRIP1	1.68902	1.79722	1.836
P50281	MMP14	0.951703	0.91185	0.717833	0.933057	0.952411	0.926394	0.35119
P50336	PPOX	0.673395	1.27349	1.18067	1.08234	1.25853	1.1678	0.504567
P50395	GDI2	1.36533	1.47148	1.36305	0.8484	0.808967	0.852835	7.08252e-05
P50402	EMD	0.519754	0.541425	0.506603	1.46706	1.40954	1.44142	1.46707e-06
P50416	CPT1A	0.623914	0.6318	0.561576	1.15804	1.19826	1.17672	6.64363e-05
P50443	SLC26A2				0.936739	1.08825	1.1659
P50452	SERPINB8	1.0552	1.13225	1.18246	0.758094	0.742844	0.695221	0.000535117
P50453	SERPINB9	1.07072	0.987569	1.17719	1.06337	1.12812	0.952928	0.709144
P50454	SERPINH1	1.16403	1.1414	1.16652	0.903976	0.902734	0.889598	8.0503e-06
P50479	PDLIM4	1.34791	1.25925	1.54598	0.834153	0.835971	0.799485	0.00113949
P50502	ST13	1.51064	1.41136	1.55934	0.81814	0.792802	0.759313	6.35292e-05
P50542	PEX5	1.21019	1.00204	1.18112	1.03299	1.10655	0.991964	0.311695
P50552	VASP	0.664803	0.688628	0.720586	0.910871	0.943986	0.906284	0.000422127
P50570	DNM2	1.1941	1.29013	1.25577	0.996583	0.973893	1.01713	0.000979738
P50579	METAP2	1.70719	1.53022	1.68369	0.630549	0.663478	0.662715	1.76683e-05
P50583	NUDT2	1.77901	1.54568	1.66194	0.750448	0.8537	0.697265	0.000416338
P50747	HLCS				2.10722		0.686421
P50748	KNTC1	0.698225	1.37665	1.21267	0.978731	0.686505	0.732602	0.288852
P50749	RASSF2	1.6206	1.49834	1.53218	0.615976	0.589904	0.859698	0.00242939
P50750	CDK9	1.90374	1.5436	1.79692	0.67701	0.656359	0.521529	0.000544667
P50851	LRBA	1.37771	1.63326	1.9985	0.823296	0.820228	0.317972	0.0386523
P50895	BCAM
P50897	PPT1	1.13019	0.99447	1.10187	0.995224	0.992315	0.961042	0.0946877
P50914	RPL14	1.46419	1.43388	1.51508	0.769601	0.793443	0.825722	1.89005e-05
P50990	CCT8	0.584804	0.61358	0.61685	1.11236	1.09267	1.10362	4.5371e-06
P50991	CCT4	1.23104	1.34986	1.09037	0.861458	0.875178	0.850364	0.00515004
P50993	ATP1A2
P50995	ANXA11	0.728874	0.72113	0.756294	1.01974	1.00972	0.975105	9.87872e-05
P51003	PAPOLA	0.778931	1.54488	1.52153		0.154658
P51114	FXR1	1.03526	1.04648	1.17628	1.03312	1.01277	1.01013	0.207373
P51116	FXR2	1.42604	1.49731	1.3817	0.786703	0.833174	0.790693	4.06902e-05
P51148	RAB5C	0.849548	0.91118	0.894268	0.98491	1.07188	1.17202	0.0236244
P51149	RAB7A	0.594658	0.664947	0.859247	1.15946	0.986012	1.11759	0.0209226
P51151	RAB9A	1.20387	1.25253	1.4482	1.05326	0.799923	1.04982	0.0481556
P51153	RAB13	0.577342	0.486666	0.592419	1.16447	1.29628	1.31309	0.000338998
P51159	RAB27A	0.588311	0.584192	0.587395	0.982184	0.998715	1.61898	0.0137507
P51178	PLCD1	1.29336	1.25467	1.27792	1.01609	1.04588	0.997056	0.00016971
P51397	DAP				1.13522	0.97511	1.08122
P51398	DAP3	0.757356	0.777065	0.662816	1.01306	1.04059	1.03451	0.00236419
P51452	DUSP3	1.4272	1.56693	1.73874	0.689938	0.721704	0.759319	0.000254527
P51531	SMARCA2	1.27608	1.26916	1.07285	1.14936	1.17518	1.11869	0.472024
P51532	SMARCA4	1.57932	1.03218	1.23893	0.958713	0.644894	0.902864	0.0698068
P51553	IDH3G	0.680725	0.654476	0.665929	1.13545	1.15759	1.20987	1.40918e-05
P51570	GALK1	0.923004	0.829044	0.80265	1.42951	1.25759	1.25068	0.0020549
P51571	SSR4	0.762869	0.763033	0.788147	1.11734	1.05918	1.10225	5.60314e-05
P51572	BCAP31	0.529663	0.550835	0.504573	1.37161	1.32168	1.32559	4.89794e-06
P51580	TPMT	1.84667	1.90849	2.24488	0.534936	0.562205	0.525258	3.35298e-05
P51608	MECP2	1.0694	0.970857	1.19143	1.48124	1.50958	1.33607	0.0138775
P51610	HCFC1	1.36794	1.64662	1.25017	0.844247	0.903062	0.877586	0.00455307
P51617	IRAK1
P51636	CAV2	2.28802	1.40725	1.6801	0.687601	0.719693	0.733778	0.00327774
P51648	ALDH3A2	0.983903	0.741029	0.865711	1.2773	1.31474	1.20916	0.010401
P51649	ALDH5A1
P51654	GPC3	1.25931	1.58152	1.06134	0.421308	0.948692	0.727819	0.0674455
P51659	HSD17B4	0.732859	0.618742	0.776826	1.12721	1.16047	1.14619	0.00216638
P51665	PSMD7	0.812945	0.822418	0.877794	1.18698	1.09287	1.10356	0.00109544
P51687	SUOX	1.13764	0.76333	0.906985	0.863459	1.38171	1.25481	0.309621
P51688	SGSH	1.31899	1.32507	1.27389	0.949315	0.98109	0.973952	4.74407e-05
P51689	ARSD
P51690	ARSL	0.98698	0.852122	1.00749	1.37416	1.36628	1.15601	0.0154835
P51692	STAT5B	1.28446	1.26923	1.39612	1.11242	1.16304	0.958592	0.0368968
P51784	USP11	1.20575	1.96484	1.73507	0.692994	0.623537	0.53201	0.0043656
P51790	CLCN3				0.983424	0.999296	1.01728
P51795	CLCN5
P51798	CLCN7	1.12757	1.06168	1.05786	0.95016	1.02595	1.08284	0.232797
P51805	PLXNA3	0.671621			0.967165	1.13363	1.05145
P51808	DYNLT3	1.12193	1.12602	1.24751		1.22924
[truncated: 4,520 more rows]
