# Supplementary material for: Golgi-restored vesicular replenishment retards bone aging and empowers aging bone regeneration
Source: Bone Res. 2025 Feb 8;13:21. doi: 10.1038/s41413-024-00386-w (PMC11807224; doi:10.1038/s41413-024-00386-w)
Supplement: Supplementary file 6 — Table S5 [file 41413_2024_386_MOESM6_ESM.xlsx]

## Sheet: Table S5
List of all the proteins identified during proteomic analysis in Figure 4G and H
Protein accession	Gene name	SC-EVs-1	SC-EVs-2	SC-EVs-3	CA-EVs-1	CA-EVs-2	CA-EVs-3	P value
Q9H6U6	BCAS3	0.652653	0.319002	0.276457	1.45498	1.61911	1.6778	0.00634807
P15848	ARSB	0.427489	0.447918	0.418425	1.57088	1.55977	1.57551	3.67425e-07
Q8IWU5	SULF2	0.463027	0.467327	0.441011	1.59786	1.5779	1.45288	4.01848e-06
P51636	CAV2	0.388726		0.463664	1.33428	1.41954	1.39379	0.000451337
A1X283	SH3PXD2B	0.461423	0.489873	0.472621	1.49024	1.57563	1.51022	1.1001e-06
Q9P273	TENM3	0.57396		0.33247	1.45829	1.45239	1.18289	0.0145348
P51608	MECP2	0.472038	0.554548	0.49099	1.48449	1.49598	1.50196	2.3815e-05
Q96PE1	ADGRA2	0.533722	0.472241	0.531617	1.37886	1.63957	1.44399	8.40289e-05
Q8J025	APCDD1	0.58982	0.364781	0.609738	1.30175	1.54487	1.58904	0.00387549
Q14119	VEZF1	0.557135	0.509889	0.512452	1.59278	1.35427	1.47348	4.81117e-05
Q14195	DPYSL3	0.539104	0.554707	0.545066	1.45743	1.42216	1.48153	2.88679e-07
Q6R327	RICTOR	0.443481	0.713113	0.498841	1.43394	1.6055	1.30513	0.00316408
P00750	PLAT	0.557796	0.563647	0.535259	1.45195	1.50429	1.38706	4.43545e-06
Q04724	TLE1	0.574534	0.440371		1.22352	0.973769	1.7878	0.0327213
Q9BQB6	VKORC1	0.530667	0.542468	0.585983	1.44553	1.53565	1.3597	3.16055e-05
P60484	PTEN	0.601265	0.511965	0.568988	1.5089	1.40332	1.40557	5.78221e-05
P54753	EPHB3	0.551594	0.520574	0.654787	1.58564	1.37253	1.31487	0.000524876
Q8N122	RPTOR	0.558525	0.583481	0.66354	1.54271	1.37386	1.27788	0.000364704
P52926	HMGA2	0.567138	0.635366	0.603689	1.42444	1.43954	1.32983	3.36854e-05
Q9UG01	IFT172	0.659403	0.682277	0.47581	1.26477	1.60349	1.31425	0.00351892
P29279	CCN2	0.496567	0.762619	0.602916	1.33485	1.37132	1.43173	0.00293781
O60462	NRP2	0.575572	0.640239	0.659519	1.38545	1.35896	1.38026	4.5998e-05
P05106	ITGB3	0.615108	0.635576	0.664221	1.4236	1.3531	1.30839	2.16445e-05
P18074	ERCC2	0.667795	0.557459	0.704276	1.13975	1.45211	1.4786	0.00246526
Q9NZI7	UBP1		0.594138	0.693929		1.27678	1.43515	0.0165585
Q06330	RBPJ	0.610892		0.606384	1.10838	1.38718	1.28716	0.00342072
Q99542	MMP19	0.554466	0.71554	0.684511	1.40459	1.36556	1.27534	0.000939906
Q12884	FAP	0.636063	0.665207	0.659541	1.3196	1.35122	1.36837	1.99414e-06
P19971	TYMP	0.782881	0.635556	0.552155	1.411	1.28502	1.33338	0.00230897
O60493	SNX3	0.637358	0.67259	0.674854	1.3426	1.31674	1.35586	4.20405e-06
P41221	WNT5A	0.659773	0.690931	0.664303	1.38113	1.33307	1.27079	1.71055e-05
Q9UKV8	AGO2	0.676359	0.68148	0.676072	1.32906	1.34226	1.29477	4.49556e-07
Q9HBR0	SLC38A10	0.66657	0.673937	0.712131	1.34769	1.31197	1.2877	1.14157e-05
Q5T9L3	WLS	0.65182	0.71379	0.707243	1.30488	1.31618	1.30609	2.49462e-05
O14641	DVL2	0.569901	0.820069	0.696084	0.998088	1.45383	1.46202	0.0190764
P42336	PIK3CA	0.733421	0.616625	0.754677	1.24025	1.3037	1.35133	0.000801379
P17302	GJA1	0.663439	0.730436	0.760667	1.34273	1.30698	1.19575	0.00041405
Q8N3E9	PLCD3	0.729585	0.6483	0.778157	1.35255	1.24222	1.24918	0.000643914
O00443	PIK3C2A	0.794743	0.820824	0.546	1.10041	1.34721	1.39081	0.0175102
P49841	GSK3B	0.703911	0.712305	0.746405	1.33865	1.306	1.19272	0.000130262
Q96CG8	CTHRC1	0.648797	0.759351	0.765132	1.31744	1.25247	1.25681	0.000537267
Q12959	DLG1	0.756135	0.741904	0.675952	1.24568	1.25899	1.32134	0.000132316
O14907	TAX1BP3	0.71386	0.697848	0.764691	1.28323	1.26972	1.27065	3.43467e-05
Q9Y6Q2	STON1	0.703637	0.743154	0.731699	1.35872	1.29793	1.16487	0.000319466
Q15139	PRKD1	0.70617	0.7273	0.746275	1.25151	1.31002	1.25873	1.27389e-05
P42345	MTOR	0.71663	0.717809	0.778542	1.19217	1.32989	1.26496	0.000211451
Q7Z5H3	ARHGAP22	0.756747	0.840367	0.638229	1.12932	1.25087	1.38447	0.0062044
P27658	COL8A1	0.752616	0.763034	0.738274	1.26263	1.27768	1.20576	1.45549e-05
P08253	MMP2	0.733992	0.783484	0.744342	1.18994	1.32661	1.22163	0.000195793
Q8ND76	CCNY	0.759628	0.749528	0.760793	1.28469	1.28508	1.16028	0.000133917
P04179	SOD2	0.757418	0.768465	0.748282	1.28983	1.19875	1.23725	2.58726e-05
P21359	NF1	0.767225	0.781565	0.726438	1.29159	1.21765	1.21553	7.6789e-05
Q96BN8	OTULIN	0.861794	0.727121	0.689118	1.17993	1.2898	1.25223	0.0023841
P12931	SRC	0.784155	0.713602	0.793513	1.28941	1.2296	1.18972	0.000296376
P36897	TGFBR1	0.77783	0.774105	0.753718	1.20899	1.2933	1.19206	6.3387e-05
Q9GZV5	WWTR1	0.849064	0.824538	0.64161	1.3545	1.36024	0.970048	0.0322996
Q13131	PRKAA1	0.783372	0.787453	0.751199	1.16679	1.2861	1.22508	0.000133822
P51692	STAT5B	0.747196	0.818086	0.759466	1.33389	1.20238	1.13898	0.00107863
Q7KZI7	MARK2	0.763945	0.677721	0.884992	1.41227	1.14659	1.11448	0.0130961
P08069	IGF1R	0.722522	0.826811	0.780091	1.24401	1.26387	1.1627	0.000617326
Q9NWU2	GID8	0.760348	0.798829	0.779024	1.14545	1.30086	1.21548	0.000343617
P00519	ABL1	0.877647	0.777475	0.692597	1.1971	1.35064	1.10454	0.00789128
Q86VR2	RETREG3	0.837098	0.76455	0.762044	1.2241	1.19961	1.2126	0.00016077
Q13308	PTK7	0.788866	0.790515	0.789101	1.18505	1.21118	1.23529	3.72544e-06
P19784	CSNK2A2	0.813003	0.804836	0.758469	1.17753	1.20583	1.24032	8.87837e-05
P36955	SERPINF1	0.775592	0.765146	0.846948	1.29431	1.17561	1.1424	0.00111203
P48729	CSNK1A1	0.924137	0.79788	0.668009	1.09004	1.14082	1.37912	0.024551
P21810	BGN	0.788446	0.817851	0.789001	1.16661	1.22965	1.20843	3.15347e-05
Q12802	AKAP13	0.704556	0.900462	0.790896	1.2724	1.19967	1.13202	0.00629014
O43157	PLXNB1	0.092467	0.058921	0.104392	2.04682	1.53548	2.16193	0.000104942
Q9BQS7	HEPH	0.097527		0.13191	1.55286	1.68063	1.53707	0.000197045
Q9Y625	GPC6	0.187882	0.178753	0.170335	1.69304	1.92934	1.84065	1.05698e-06
O94832	MYO1D	0.188925	0.177856	0.244793	1.63025	1.92965	1.82853	3.78368e-05
P35475	IDUA	0.193929	0.213267	0.211035	1.61092	1.76952	2.00132	6.4366e-06
P05186	ALPL	0.204778	0.222042	0.210917	1.75336	1.80329	1.80561	1.23506e-07
P43003	SLC1A3	0.238597	0.203527	0.213648	1.7968	1.76876	1.77867	1.53379e-06
Q8WUH6	TMEM263	0.211455	0.200421		1.85014	1.91636	0.821621	0.0123512
Q99719	SEPTIN5	0.206638		0.207979	1.47736	1.57105	1.53698	3.52127e-06
Q16647	PTGIS	0.232725	0.251339	0.255138	1.74971	1.82021	1.69087	6.45108e-07
Q96RY7	IFT140	0.262998		0.171839	1.54584	1.45417	1.56515	0.00118594
Q9NZJ4	SACS	0.242298	0.321659	0.197782	1.74665	1.73136	1.76025	0.00015952
P49961	ENTPD1	0.23573	0.265633	0.270067	1.71395	1.78542	1.7292	1.75725e-06
O14735	CDIPT	0.336464	0.26226	0.275781	1.7896	1.68912	1.64678	2.44435e-05
Q9NRZ5	AGPAT4	0.269001	0.33273	0.299774	1.63222	1.74805	1.71822	1.15013e-05
Q86WG5	SBF2	0.148973	0.380597	0.392992	1.61993	1.67632	1.78119	0.00494097
Q8NFT2	STEAP2	0.179761	0.393155		1.44381	1.4771	1.50618	0.00987228
Q8IWB1	ITPRIP	0.34624	0.368143	0.296034	1.7331	1.61047	1.64602	1.98274e-05
Q99973	TEP1	0.272894	0.523665	0.219277	1.61332	1.78664	1.5842	0.00326895
P17026	ZNF22	0.416974	0.288333	0.337944	1.67665	1.6965	1.5836	0.000134901
Q6ZMI0	PPP1R21	0.415381	0.23167	0.411537	1.6286	1.8477	1.46512	0.00154223
Q05707	COL14A1	0.360286	0.405696	0.315773	1.5029	1.73251	1.68283	5.61248e-05
P63098	PPP3R1	0.214705	0.430279		1.3616	1.61463	1.37878	0.0101474
Q9BQA9	CYBC1	0.401235	0.34685	0.363282	1.77694	1.57719	1.5345	1.84875e-05
O43657	TSPAN6	0.376321	0.381477	0.364765	1.71331	1.60674	1.55739	1.19786e-06
O95965	ITGBL1	0.389312	0.41245	0.333076	1.4675	1.90016	1.4975	0.000156376
Q9NXC5	MIOS	0.30235	0.541357	0.293482	1.42655	1.9722	1.46406	0.00272855
Q8NI22	MCFD2	0.355273	0.405153	0.400989	1.6204	1.619	1.59919	4.62275e-06
P00325	ADH1B	0.361515	0.405774	0.407813	1.54857	1.72203	1.5543	1.13663e-05
P16298	PPP3CB		0.348802	0.352683	1.40302	1.48652	1.40898	1.14443e-05
Q96LD4	TRIM47	0.383157	0.460592	0.3481	1.53533	1.8384	1.43442	0.000226694
Q96CC6	RHBDF1	0.451162	0.406907	0.355187	1.54064	1.74539	1.50071	7.9507e-05
O00635	TRIM38	0.235623	0.490742		0.971169	1.85716	1.4453	0.0316323
P05109	S100A8		0.368029	0.36932	1.61216	1.3206	1.32989	0.000537343
Q6PCB7	SLC27A1	0.653252	0.26391	0.3433	1.80577	1.58332	1.35045	0.00782597
Q7L311	ARMCX2	0.411213	0.34688	0.50437	1.56558	1.55936	1.61261	0.000253379
Q9UHL4	DPP7	0.407502	0.44908	0.434519	1.6178	1.56018	1.53092	2.4628e-06
Q96EP0	RNF31	0.478428	0.50042	0.318129	1.65175	1.50212	1.54915	0.000878914
Q5MNZ9	WIPI1	0.389306	0.41437	0.493953	1.51116	1.61419	1.57702	6.25908e-05
Q9P0M6	MACROH2A2	0.404494	0.444514	0.450583	1.57292	1.57113	1.55637	2.94574e-06
P11388	TOP2A	0.485769	0.486351	0.347317	1.51871	1.75387	1.40798	0.000593869
P37840	SNCA	0.381951		0.418906	0.948622	1.67745	1.57307	0.0138533
Q14517	FAT1	0.185573	0.406359	0.747168	1.6318	2.04014	0.98896	0.0411177
P08236	GUSB	0.44266	0.418782	0.482217	1.53114	1.61511	1.51009	1.09781e-05
O14936	CASK	0.453033	0.465958	0.435457	1.55787	1.5725	1.51519	6.73818e-07
Q16527	CSRP2	0.46713	0.472163	0.425379	1.59467	1.59121	1.44944	1.15982e-05
Q05193	DNM1	0.509015	0.473222	0.389199	1.61882	1.48834	1.5214	0.00012972
O95136	S1PR2	0.387904	0.505956	0.482256	1.55658	1.59677	1.47053	0.000139759
P07305	H1-0	0.450606	0.458722	0.467997	1.62263	1.52185	1.47819	2.14783e-06
Q96LZ7	RMDN2	0.504037	0.445242	0.442737	1.54284	1.5609	1.50425	1.05038e-05
P34741	SDC2	0.42182	0.493095	0.487152	1.56401	1.54228	1.49165	2.17273e-05
Q8NFJ9	BBS1	0.462573	0.513145	0.429236	1.45873	1.69818	1.43813	9.00612e-05
Q5T749	KPRP	0.269076	0.577747		1.34356	1.38725	1.42237	0.0218025
Q68CP4	HGSNAT	0.243428	0.45492	0.709715	1.52214	1.55705	1.51274	0.014835
Q52LD8	RFTN2	0.461605	0.495366	0.45551	1.48097	1.56382	1.54273	2.76678e-06
Q8NBP0	TTC13	0.342606	0.229323	0.842798	1.09212	1.8117	1.68145	0.0348726
Q6ZPD9	DPY19L3	0.594542	0.390704	0.449854	1.55672	1.58141	1.42677	0.000777537
Q8NC56	LEMD2	0.434574	0.529708	0.474395	1.53998	1.57811	1.44324	5.23655e-05
P47895	ALDH1A3	0.471263	0.466199	0.50267	1.59184	1.4656	1.50242	4.48803e-06
Q8N573	OXR1	0.490525	0.465869	0.490612	1.52614	1.68623	1.34062	7.62095e-05
Q9NUM4	TMEM106B	0.490107	0.501816	0.475492	1.64012	1.48776	1.40471	1.93108e-05
P20592	MX2	0.609404	0.405095	0.456254	1.38867	1.64819	1.49239	0.000969836
Q86UT6	NLRX1	0.568753	0.443703	0.466562	1.52295	1.75513	1.2429	0.000894388
Q8IUR0	TRAPPC5	0.47961		0.417069	1.54524	1.30747	1.25061	0.00146634
P50135	HNMT	0.335503	0.390827	0.756499	1.48259	1.59033	1.44426	0.00935746
Q8NDH3	NPEPL1	0.55161	0.488028	0.453403	1.50976	1.5708	1.4264	6.41261e-05
P30049	ATP5F1D	0.378481	0.569182	0.550092	1.56184	1.46424	1.47616	0.00107874
P15289	ARSA	0.491913	0.546286	0.466899	1.42525	1.53687	1.53278	3.08357e-05
P55061	TMBIM6	0.384489	0.62627	0.495803	1.56176	1.52535	1.40633	0.00153318
Q96ME7	ZNF512	0.543129	0.487577	0.475509	1.56789	1.51969	1.4062	3.0349e-05
Q96MK3	FAM20A		0.522474	0.394354	1.34136	1.3814	1.36041	0.00188851
Q9H1E3	NUCKS1	0.383451	0.544421	0.594537	1.484	1.51684	1.47675	0.00122417
Q14714	SSPN	0.518816		0.408273	1.34075	1.27784	1.45433	0.00178454
O95989	NUDT3	0.48533	0.579233	0.633352		1.56571	1.73638	0.00216099
Q6P582	MZT2A	0.477141	0.636354	0.41844	1.43342	1.53224	1.50241	0.0009784
P08571	CD14	0.473177	0.615064	0.444001	1.32937	1.56497	1.57342	0.000700175
O94911	ABCA8	0.52192	0.558181	0.455072	1.47908	1.50174	1.48401	5.89021e-05
P03915	MT-ND5	0.48828	0.522867	0.524235	1.54793	1.5092	1.40749	8.36162e-06
Q7Z3J2	VPS35L	0.510035	0.497402	0.537597	1.36547	1.58902	1.50048	2.90222e-05
P12821	ACE	0.502134	0.528138	0.526783	1.48701	1.50804	1.4479	8.40093e-07
P00414	MT-CO3	0.478771	0.525844	0.553109	1.46993	1.54425	1.4281	2.60334e-05
Q02952	AKAP12	0.480562	0.535663	0.543544	1.51463	1.48784	1.43776	1.49793e-05
O43181	NDUFS4		0.466664	0.488518	1.32338	1.36695	1.3545	1.85365e-05
Q96CX2	KCTD12	0.521445	0.507764	0.540226	1.49568	1.4849	1.44998	8.66637e-07
Q5SNT2	TMEM201	0.491897	0.58323	0.502645	1.47774	1.45083	1.49366	4.45786e-05
O14773	TPP1	0.521204	0.546608	0.511197	1.47805	1.52528	1.41767	3.7928e-06
O14966	RAB29	0.447072	0.515724		1.44665	1.61366	0.976899	0.0158397
Q9UM22	EPDR1	0.523891	0.530971	0.526385	1.49422	1.54235	1.38218	6.21861e-06
O15439	ABCC4	0.518104	0.527178	0.536601	1.46609	1.52311	1.42891	1.07305e-06
Q13642	FHL1	0.517194	0.545184	0.521384	1.41518	1.50689	1.49417	2.3226e-06
Q4L180	FILIP1L	0.43097	0.555802	0.598341	1.35964	1.54249	1.51276	0.000641845
P51884	LUM	0.561635	0.429639	0.597044	1.55126	1.39887	1.46155	0.000612944
Q13976	PRKG1	0.483009	0.474647	0.631261	1.76869	1.65481	0.98759	0.00836523
Q15629	TRAM1	0.523666	0.523042	0.546668	1.42029	1.51676	1.46958	1.82284e-06
P17096	HMGA1	0.487265	0.556574	0.561955	1.45823	1.42453	1.51144	3.32846e-05
Q9UHE8	STEAP1	0.526198	0.538701	0.542556	1.5836	1.40133	1.40762	1.66615e-05
Q9Y646	CPQ	0.532255	0.553578	0.523131	1.39543	1.46439	1.53122	5.8663e-06
Q9UBB9	TFIP11	0.509995	0.472055		1.4087	1.34737	1.26187	0.00027604
O60486	PLXNC1	0.576579	0.522293	0.512732	1.46766	1.46	1.46073	1.03944e-05
Q14571	ITPR2	0.519787	0.542075	0.550818	1.56336	1.43943	1.38454	1.48614e-05
O14841	OPLAH	0.563882	0.43619	0.615038	1.30977	1.70544	1.36969	0.00159095
Q9NTI5	PDS5B	0.55522	0.585847	0.4744	1.46225	1.58367	1.33861	0.000233116
Q9Y4F1	FARP1	0.546928	0.528507	0.547061	1.50488	1.42074	1.45188	1.05114e-06
Q8IU81	IRF2BP1		0.603177	0.389678	1.27758	1.48814	1.24142	0.0108853
Q92504	SLC39A7	0.592486	0.515681	0.521429	1.33941	1.76745	1.26354	0.000972637
Q9NUL5	SHFL	0.603965	0.521181	0.505637	1.29273	1.52591	1.55058	0.000249135
Q14185	DOCK1	0.57889	0.533571	0.520928	1.41894	1.5191	1.42857	1.40753e-05
P08582	MELTF	0.531474	0.592544	0.512831	1.43044	1.51468	1.41803	3.40603e-05
O60331	PIP5K1C	0.530157	0.53957	0.567441	1.50228	1.51022	1.35034	1.95979e-05
Q8TBQ9	TMEM167A	0.58964	0.537387	0.5205	1.44478	1.45973	1.44797	1.31661e-05
P31323	PRKAR2B	0.585903	0.566795	0.49701	1.39162	1.50017	1.4585	5.94825e-05
P18085	ARF4	0.530587	0.517041	0.609336	1.48999	1.41543	1.43762	5.41171e-05
O14684	PTGES	0.619138	0.493923	0.545653	1.20622	1.47625	1.65882	0.00108836
Q9P0S9	TMEM14C	0.448573	0.507986	0.707443	1.32864	1.36861	1.63875	0.00298759
P05155	SERPING1	0.446726	0.575361	0.644881	1.33815	1.54025	1.45463	0.00113704
P49006	MARCKSL1	0.490743	0.573361	0.602808	1.42466	1.47035	1.43808	0.000106096
Q9UKX5	ITGA11	0.582087	0.54556	0.539548	1.44655	1.435	1.45125	2.33838e-06
Q9ULT0	TTC7A	0.362918	0.853152	0.451629	1.20281	1.4043	1.72519	0.0216446
Q9Y4G6	TLN2	0.533105	0.580877	0.556072	1.47484	1.46296	1.39215	6.37152e-06
Q7Z2K6	ERMP1	0.632258	0.47516	0.567982	1.53053	1.26649	1.52758	0.000802673
Q8TDQ7	GNPDA2	0.547836	0.596995	0.534043	1.35618	1.42859	1.53636	4.41198e-05
Q0IIM8	TBC1D8B	0.481113	0.465642	0.732287	1.30663	1.59167	1.42266	0.00353024
O75367	MACROH2A1	0.553059	0.579895	0.561318	1.42889	1.48048	1.39636	1.86098e-06
P54802	NAGLU	0.561982	0.601477	0.530838	1.40352	1.40417	1.49802	2.44862e-05
Q14849	STARD3	0.505529	0.536388		1.22803	1.43914	1.2909	0.00072449
Q96GP6	SCARF2	0.54361	0.565168	0.591691	1.53271	1.39618	1.37064	2.58565e-05
Q9H4G0	EPB41L1	0.596877	0.550272	0.557743	1.10602	1.86045	1.32864	0.0042927
P55789	GFER	0.475394	0.760367	0.470066	1.42137	1.56101	1.31179	0.00469363
Q9HA72	CALHM2	0.673456	0.446581	0.587167	1.44003	1.25307	1.59969	0.00264733
Q92629	SGCD	0.537786	0.578832	0.590734	1.48769	1.40901	1.39594	1.19722e-05
O95425	SVIL	0.538342	0.57594	0.596486	1.44492	1.44924	1.39508	9.25465e-06
Q15036	SNX17	0.581362	0.538669	0.593387	1.33975	1.32418	1.62265	0.000224401
O95260	ATE1	0.498864	0.543701	0.671199	1.46946	1.44614	1.37063	0.000520823
Q9BYM8	RBCK1	0.61014	0.511089	0.593354	1.6572	1.51943	1.10879	0.00250282
Q13636	RAB31	0.44269	0.644843	0.630864	1.29343	1.29913	1.68905	0.00363567
Q9Y2E4	DIP2C	0.571588	0.605488	0.542081	1.4828	1.35952	1.43853	2.37161e-05
Q8WVY7	UBLCP1	0.95825	0.304094	0.457133	1.26449	1.53303	1.483	0.0398862
P35580	MYH10	0.5644	0.578818	0.578176	1.44187	1.44056	1.39617	2.81998e-07
P19320	VCAM1	0.568336	0.576041	0.578588	1.39288	1.42378	1.46037	4.08396e-07
P43235	CTSK	0.61561	0.574909	0.53329	1.38441	1.3916	1.50018	4.91967e-05
Q9P2B2	PTGFRN	0.501086	0.593053	0.629585	1.32443	1.35234	1.5995	0.000557566
O94901	SUN1	0.564714	0.596268	0.563785	1.49035	1.39446	1.39043	6.38167e-06
P23219	PTGS1	0.57768	0.576665	0.576291	1.3862	1.45381	1.42935	3.42025e-07
Q9NVH6	TMLHE	0.639553	0.526948	0.564118	1.30857	1.58893	1.37189	0.000376758
Q9BZ67	FRMD8	0.515659	0.616676	0.603591	1.47728	1.41976	1.36704	0.000119637
Q9NS15	LTBP3	0.59327	0.533138	0.610293	1.46412	1.28688	1.51231	0.000152204
Q8TEA7	TBCK	0.56594		0.504685	1.69646	1.33359	0.899324	0.0378572
Q13449	LSAMP	0.582593	0.522303	0.636205	1.46166	1.38116	1.41607	0.000111594
Q9UIS9	MBD1		0.548405	0.524442	1.2737	1.3411	1.31235	5.12782e-05
P35573	AGL	0.654891	0.564048	0.527387	1.4647	1.46182	1.32715	0.000239805
P16278	GLB1	0.590776	0.568824	0.588179	1.39257	1.4412	1.41846	5.57789e-07
Q8N5M9	JAGN1	0.542067	0.652984	0.554935	1.42061	1.43089	1.39851	0.000111629
Q96MH6	TMEM68	0.548402	0.520587	0.683923	1.48232	1.36618	1.39858	0.000513374
Q9HC98	NEK6	0.385186	0.747378	0.621718	1.29638	1.58207	1.36726	0.0112864
Q9Y426	C2CD2	0.49021	0.589688		1.02395	1.51161	1.38454	0.0135778
P29536	LMOD1	0.576205	0.625409	0.558296	1.39817	1.44888	1.39304	1.67323e-05
Q9HAU0	PLEKHA5	0.561974	0.632526	0.5689	1.43104	1.41678	1.38878	2.20673e-05
Q13510	ASAH1	0.652362	0.581621	0.529625	1.3601	1.3725	1.50379	0.00020991
Q8NBJ4	GOLM1	0.526169	0.566513	0.670898	1.57422	1.29716	1.36503	0.000682507
O43823	AKAP8	0.535931	0.7283	0.500093	1.45961	1.52467	1.2514	0.00243138
O43556	SGCE	0.564811	0.605855	0.595484	1.46747	1.41356	1.35282	1.01414e-05
Q9UGH3	SLC23A2	0.683351	0.405419		1.23315	1.21411	1.46397	0.02294
Q9NRQ2	PLSCR4	0.553387	0.577927	0.643647	1.29071	1.42913	1.5052	0.000168404
P40261	NNMT	0.764574	0.481606	0.533828	1.33502	1.34875	1.53622	0.00391179
P45984	MAPK9	0.573285	0.538474	0.670143	1.24675	1.37005	1.60129	0.000918249
O15162	PLSCR1	0.639342	0.613992	0.52901	1.59856	1.36208	1.25701	0.000705157
O95396	MOCS3	0.581066	0.429196	0.772746	1.04576	1.52071	1.65052	0.0168103
O15394	NCAM2	0.549087	0.708104	0.526805	1.46233	1.40684	1.34683	0.000810497
P22413	ENPP1	0.572885	0.613773	0.599121	1.4464	1.40036	1.36746	4.95857e-06
Q86TV6	TTC7B	0.579464	0.630028	0.576045	1.33367	1.47556	1.40524	3.09809e-05
Q8N584	TTC39C	0.60337	0.545829	0.638304	1.39842	1.5939	1.22018	0.000681171
Q495W5	FUT11	0.571422	0.671742	0.546845	1.28472	1.52494	1.40034	0.000425561
Q86SQ0	PHLDB2	0.562705	0.632543	0.599479	1.06465	1.65414	1.48648	0.00364856
O14494	PLPP1	0.661436	0.606757	0.52715	1.31274	1.4284	1.46351	0.00031966
O00423	EML1	0.616352	0.54735	0.632142	1.4165	1.43879	1.34886	6.14538e-05
Q0JRZ9	FCHO2	0.684556	0.529303	0.585187	1.17486	1.47855	1.54754	0.00172313
Q16352	INA		0.404273	0.708695	1.38164	1.37561	1.12979	0.0300902
Q96S97	MYADM	0.571468	0.7153	0.516084	1.36843	1.3949	1.43382	0.000930398
P29590	PML	0.593307	0.606305	0.603588	1.40151	1.42644	1.36886	4.07404e-07
Q5SSJ5	LEPROT	0.608306	0.60171	0.594929	1.43012	1.35014	1.41479	1.47673e-06
Q9BZE4	GTPBP4	0.508927	0.569248	0.72819	1.43989	1.36284	1.3909	0.00134044
Q9NYU1	UGGT2	0.539139	0.62315	0.650212	1.3973	1.31792	1.47228	0.000208526
Q9NY35	CLDND1	0.518049	0.572385	0.725844	1.38921	1.40688	1.38763	0.00108188
Q9BVG9	PTDSS2	0.548007	0.684685	0.584222	1.45694	1.33437	1.39178	0.000293476
Q9NVH2	INTS7	0.585223	0.617558	0.615447	1.34154	1.44156	1.39867	6.72521e-06
P13611	VCAN	0.610446	0.596779	0.611413	1.41572	1.38599	1.37964	1.93209e-07
Q9UPW6	SATB2	0.718131	0.697066	0.406541	1.20903	1.50169	1.46755	0.0121927
Q8IV20	LACC1	0.670984	0.620803	0.532549	1.35352	1.37253	1.44962	0.000303708
Q9UKF7	PITPNC1	0.574497	0.725826	0.525216	1.37204	1.46178	1.34064	0.00111274
P49418	AMPH	0.572997	0.616089	0.636711	1.38889	1.3977	1.38761	1.20312e-05
Q96FN4	CPNE2	0.740491	0.499178	0.586775	1.29933	1.44522	1.42901	0.00216086
Q9H1A4	ANAPC1	0.508147	0.621892		1.14015	1.39017	1.33964	0.00472748
O75762	TRPA1	0.547988	0.656743	0.624867	1.39662	1.40068	1.3731	0.000108935
Q8NBQ5	HSD17B11	0.621895	0.59544	0.612359	1.39504	1.38953	1.38574	3.56457e-07
O95865	DDAH2	0.608308	0.595866	0.628096	1.49907	1.30332	1.36534	4.83002e-05
Q9UBN7	HDAC6	0.501571	0.757275	0.573373	1.44439	1.38552	1.33787	0.0024691
P10253	GAA	0.601688	0.642245	0.589633	1.32532	1.42611	1.41501	1.89573e-05
Q9HBG6	IFT122	0.482061	0.711611	0.642197	1.39833	1.4265	1.3393	0.00213668
Q9H000	MKRN2		0.566053	0.572651	1.16853	1.41763	1.27513	0.00150771
O95479	H6PD	0.60273	0.641891	0.596887	1.35956	1.42145	1.37748	6.49635e-06
Q15035	TRAM2	0.627336	0.589001	0.62554	1.54343	1.23143	1.38326	0.000289891
Q96SL4	GPX7	0.603922	0.640653	0.606993	1.36527	1.38291	1.40026	2.37139e-06
Q9H6X2	ANTXR1	0.593307	0.639878	0.618699	1.46798	1.36866	1.31148	3.39707e-05
O95248	SBF1	0.613281	0.623011	0.617373	1.45392	1.33683	1.35559	6.88811e-06
Q8NBI6	XXYLT1	0.48685	0.874146	0.496116	1.56396	1.10435	1.47457	0.0195813
Q9NY12	GAR1	0.605795	0.611595	0.641925	1.29103	1.48194	1.36771	5.31414e-05
Q96K19	RNF170	0.684442	0.456201	0.727904	1.54281	1.27387	1.31477	0.00686179
Q8WUY8	NAT14	0.678045	0.593938	0.597742	1.34757	1.38489	1.39781	5.78807e-05
Q9HAT2	SIAE	0.633877	0.669635	0.566161	1.31678	1.34881	1.46474	0.00017646
Q9NXF1	TEX10	0.754425	0.494118	0.621878	1.41787	1.31332	1.39839	0.00293545
Q9NRX5	SERINC1	0.562492		0.684783	1.35901		1.39372	0.0151543
Q8IW45	NAXD	0.637439	0.639314	0.597376	1.38661	1.39368	1.34558	5.71705e-06
Q9Y3Z3	SAMHD1	0.618042	0.628329	0.629039	1.33861	1.46824	1.31773	2.11667e-05
O14662	STX16	0.597396	0.540978	0.737931	1.1809	1.38805	1.55475	0.00288698
P32189	GK	0.583675	0.656085	0.638385	1.36244	1.42403	1.33538	3.97622e-05
Q09328	MGAT5	0.638363	0.526293		1.43917	0.956598	1.43957	0.0267453
Q6NUQ1	RINT1	0.600492	0.662484	0.61521	1.36819	1.35906	1.39456	1.34917e-05
Q5HYK7	SH3D19	0.559523	0.660646	0.658299	1.39832	1.4552	1.26801	0.000325294
Q9NTJ4	MAN2C1	0.674314		0.492187	1.1373	1.33645	1.35974	0.0105398
Q9Y4W2	LAS1L	0.510551	0.679607	0.692603	1.19337	1.51265	1.41122	0.00289948
Q2PZI1	DPY19L1	0.61492	0.651139	0.617078	1.30502	1.56037	1.25148	0.000375848
P02794	FTH1	0.631623	0.630253	0.621675	1.3202	1.45524	1.34102	1.40038e-05
O95747	OXSR1	0.65938	0.603675	0.621565	1.39966	1.36224	1.35348	9.69063e-06
Q58DX5	NAALADL2	0.620961	0.628876	0.634676	1.33774	1.40487	1.37288	9.27599e-07
Q16585	SGCB	0.617684	0.646396	0.623856	1.33164	1.43489	1.34553	8.78771e-06
Q02083	NAAA	0.597907	0.466003	0.825578	1.37608	1.35573	1.3787	0.00828643
P56378	ATP5MJ	0.668429	0.571207	0.652597	1.5601	1.07527	1.47239	0.00367465
Q04828	AKR1C1	0.627903	0.603032	0.66279	1.33974	1.36111	1.40543	1.4809e-05
Q9H1E5	TMX4	0.626612	0.598688	0.6694	1.37896	1.35431	1.37203	1.92145e-05
O14787	TNPO2	0.594756	0.684292	0.616816	1.31043	1.43768	1.35603	0.000101732
Q5PRF9	SAMD4B	0.618758	0.772649	0.504402	1.23937	1.3702	1.49462	0.00430402
Q15154	PCM1	0.738043	0.738627	0.420517	1.35457	1.32698	1.42127	0.0130744
Q9Y2V7	COG6	0.680935	0.643679	0.574246	1.19862	1.66756	1.23496	0.00285947
Q9H1C3	GLT8D2	0.627377	0.683857	0.589762	1.31762	1.36052	1.42086	8.96678e-05
Q92522	H1-10	0.585684	0.665993	0.651154	1.19437	1.47237	1.43042	0.000564566
Q9UJX4	ANAPC5	0.611759		0.573302	1.24001	1.21993	1.35499	0.000560425
Q53TN4	CYBRD1	0.532343	0.749552	0.62725	1.25466	1.35115	1.48504	0.00221241
Q9Y2L1	DIS3	0.627899	0.596368	0.685411	1.32476	1.69448	1.07108	0.00576901
Q53GL7	PARP10	0.528989	0.708599	0.67286	1.23376	1.42118	1.43461	0.00170387
Q8WWQ0	PHIP	0.640304		0.548686	1.25557	1.2472	1.30824	0.00108907
Q04771	ACVR1	0.688841	0.646569	0.578705	1.38772	1.39922	1.29894	0.000171452
Q32P44	EML3	0.593122	0.738508	0.582346	1.32856	1.46129	1.29617	0.000837844
Q8IWB7	WDFY1	0.64007	0.643148	0.63461	1.31593	1.38488	1.38136	1.56062e-06
O95139	NDUFB6	0.541257	0.611444	0.771085	1.41022	1.30392	1.36207	0.00200805
P28347	TEAD1	0.334592	0.80273	0.787954	1.34437	1.35563	1.37473	0.0462494
P42785	PRCP	0.639621	0.652131	0.633919	1.36061	1.37335	1.34038	2.73329e-07
Q15063	POSTN	0.655938	0.636592	0.635164	1.32175	1.36144	1.38912	1.90902e-06
Q8TDY4	ASAP3	0.573035	0.626934		1.44318	1.30559	1.05126	0.00970112
P42356	PI4KA	0.625183	0.65443	0.650999	1.36012	1.36804	1.34122	1.14313e-06
Q9HD26	GOPC	0.582526	0.651919	0.698273	1.42262	1.35803	1.28663	0.000245019
O94887	FARP2	0.622666	0.664851	0.646315	1.17379	1.34832	1.54406	0.000823156
Q7Z392	TRAPPC11	0.559162	0.789313	0.588392	1.37092	1.40152	1.29069	0.0024104
Q10472	GALNT1	0.600693	0.687731	0.654362	1.35975	1.38293	1.31453	6.30854e-05
O75891	ALDH1L1	0.549585	0.683038	0.714059	1.41377	1.42046	1.21909	0.00149696
Q12923	PTPN13	0.615516	0.745481	0.589031	1.33683	1.41989	1.29324	0.000681582
Q9Y5U9	IER3IP1	0.577534		0.638373	1.2635	1.28885	1.23174	0.000384517
O15514	POLR2D	0.816515	0.58202	0.557759	1.32338	1.53633	1.18399	0.00665086
P78536	ADAM17	0.60541	0.702658	0.650204	1.29286	1.33903	1.40984	0.000129201
Q96JA1	LRIG1	0.613238	0.616271	0.729895	1.26586	1.40171	1.37303	0.000368881
Q52LJ0	FAM98B	0.639121	0.682164	0.641912	1.3073	1.35823	1.37127	9.45618e-06
Q96H79	ZC3HAV1L	0.640442	0.682511	0.642877	1.40676	1.35192	1.27549	3.37236e-05
O43293	DAPK3	0.662686	0.711373	0.594473	1.38481	1.35393	1.29273	0.000211891
P49754	VPS41	0.705787	0.461128	0.801543	1.58653	1.29025	1.15476	0.0184635
Q9Y6Y0	IVNS1ABP	0.521219	0.642895	0.806303	1.54642	1.10636	1.3768	0.0106618
Q9Y2E5	MAN2B2	0.668282	0.691328	0.612435	1.36804	1.34212	1.31779	4.53172e-05
O43854	EDIL3	0.647646	0.671596	0.654998	1.3632	1.34281	1.31975	9.53877e-07
Q8NF91	SYNE1	0.682749	0.651779	0.640453	1.39872	1.37501	1.25129	5.61676e-05
Q92785	DPF2	0.655878	0.576446		1.24368	1.38849	1.1355	0.00411906
P17858	PFKL	0.668446	0.640922	0.667606	1.34456	1.32383	1.35463	1.31335e-06
Q9Y2U8	LEMD3	0.602056	0.715976	0.659119	1.40632	1.31203	1.30449	0.000213534
P51690	ARSL	0.676011	0.559139		1.25805	1.307	1.19979	0.00272931
Q9H6R3	ACSS3	0.623301	0.648871	0.706752	1.33398	1.28435	1.40274	9.44001e-05
Q9NX47	MARCHF5	0.681462	0.641676	0.659589	1.29587	1.33336	1.38804	1.17049e-05
Q8N5C1	CALHM5	0.641197	0.680269	0.662911	1.33237	1.35364	1.32961	2.55399e-06
Q9NX58	LYAR	0.696288	0.662632	0.632773	1.52664	1.38503	1.09663	0.00247858
Q9NX14	NDUFB11	0.724542	0.71192	0.556922	1.04529	1.29339	1.66794	0.0125987
O15111	CHUK	0.615396	0.705359	0.679189	1.29818	1.37979	1.32208	9.84549e-05
O95671	ASMTL	0.728852	0.612306	0.660471	1.4653	1.31009	1.22298	0.000689731
P04156	PRNP	0.57725	0.672143	0.752312	1.28467	1.39123	1.3224	0.000964177
O00754	MAN2B1	0.656511	0.669935	0.676305	1.36473	1.34073	1.29179	3.0063e-06
Q8IZ81	ELMOD2	0.690221	0.631438	0.681076	1.36061	1.34928	1.28737	2.92991e-05
Q9UKN8	GTF3C4	0.790024	0.683203	0.532789	1.34047	1.18343	1.47008	0.00599306
Q14934	NFATC4	0.624176	0.689184	0.693334	1.37971	1.33555	1.27805	7.1144e-05
Q9BZL4	PPP1R12C	0.647504	0.700292	0.659535	1.4532	1.33841	1.20106	0.000336329
Q8WVC6	DCAKD	0.602878	0.643544	0.763049	1.44781	1.43514	1.10759	0.00370447
Q13188	STK3	0.747526	0.62744	0.63483	1.35207	1.20115	1.43699	0.000886008
O14617	AP3D1	0.681595	0.660699	0.669346	1.30915	1.38284	1.29637	6.40165e-06
O60437	PPL	0.620914	0.690861	0.703865	1.35032	1.3042	1.32985	7.13856e-05
Q6ZNB6	NFXL1	0.484429	0.79396	0.737049	1.36931	1.25721	1.35804	0.0107982
P17050	NAGA	0.615315	0.710683	0.689976	1.2587	1.33563	1.3897	0.000202597
Q9UBG0	MRC2	0.64748	0.684646	0.684597	1.35749	1.31502	1.31078	6.14006e-06
Q99538	LGMN	0.715513	0.792886	0.509226	1.16055	1.37393	1.44789	0.00978336
O75170	PPP6R2	0.728614	0.708603	0.580974	1.48034	1.34038	1.16109	0.00247385
Q9H694	BICC1	0.678656	0.677036	0.662439	1.45485	1.28676	1.24026	0.000156938
Q8IXM6	NRM	0.632949	0.655001	0.731915	1.29785	1.27379	1.4085	0.000223633
P48553	TRAPPC10	0.730999	0.794243	0.636512	1.10755	1.7307		0.0385912
Q8IY95	TMEM192	0.729234	0.67881	0.616956	1.19213	1.09833	1.68455	0.00919351
O00481	BTN3A1	0.578912	0.689119		1.28031	1.26934	1.18233	0.00261469
Q9Y385	UBE2J1	0.763522	0.63283	0.629205	1.27672	1.31207	1.38566	0.000568654
Q96ST3	SIN3A	0.751787	0.640319	0.6418	1.25339	1.40698	1.30572	0.000443229
Q8NEW0	SLC30A7	0.686524	0.667125	0.681368	1.41256	1.37278	1.17965	0.000301314
Q96EM0	L3HYPDH	0.636613	0.795847	0.603742	1.37238	1.26777	1.32365	0.00155075
Q96D46	NMD3	0.568231	0.728415	0.740662	1.24797	1.42492	1.28981	0.00208096
Q3SY69	ALDH1L2	0.672507	0.685014	0.681108	1.28131	1.33604	1.34402	2.00767e-06
Q9H269	VPS16	0.726184	0.61644	0.697399	1.31104	1.31832	1.33061	0.000176418
P10646	TFPI	0.739576	0.616213	0.685462	1.33275	1.3638	1.26219	0.000324092
P22830	FECH	0.638565	0.722431	0.680983	1.29816	1.32913	1.33072	5.42099e-05
P43490	NAMPT	0.67561	0.673157	0.694187	1.26458	1.34991	1.34255	8.82365e-06
Q4KMQ2	ANO6	0.677047	0.701422	0.664806	1.30358	1.36542	1.28772	9.99568e-06
Q709C8	VPS13C	0.72643	0.643369	0.673886	1.28913	1.34194	1.32524	5.94091e-05
O60927	PPP1R11	0.56458	0.716407		1.09561	1.34769	1.27571	0.0115058
O14972	VPS26C	0.663305	0.718273	0.663983	1.33269	1.34954	1.2722	3.2322e-05
A6NHR9	SMCHD1	0.756839	0.608161	0.681147	1.33491	1.37067	1.24828	0.000660375
Q2TAA5	ALG11	0.634303	0.732817	0.679937	1.31601	1.31647	1.32047	9.32309e-05
Q9UBV2	SEL1L	0.692362	0.690883	0.664351	1.35977	1.29704	1.29559	6.00537e-06
P13473	LAMP2	0.713214	0.684958	0.650982	1.29387	1.33426	1.32271	1.94114e-05
P07099	EPHX1	0.678288	0.694835	0.676873	1.28385	1.34	1.32615	1.81186e-06
O95169	NDUFB8	0.689998	0.663621	0.69681	1.30941	1.31379	1.32637	1.8149e-06
Q6UW63	POGLUT2	0.774849	0.70635	0.569482	1.25547	1.36285	1.331	0.0021681
Q9UIG0	BAZ1B	0.67271	0.725955	0.652676	1.31288	1.32197	1.31381	3.23679e-05
Q8NB37	GATD1	0.712954	0.680225	0.658545	1.29603	1.36406	1.28819	2.38426e-05
O00192	ARVCF	0.88305	0.636596	0.535217	1.27824	1.49679	1.17012	0.0149572
Q9BR61	ACBD6	0.717185	0.675867	0.662087	1.31964	1.30485	1.32038	1.137e-05
Q15262	PTPRK	0.702134	0.687519	0.667816	1.30364	1.32845	1.31045	1.96525e-06
Q8IXM2	BAP18	0.754474	0.708921	0.594268	1.25269	1.41509	1.27455	0.00127963
P23497	SP100	0.810744	0.593148	0.654222	1.24223	1.29756	1.4021	0.00265513
Q9BUT1	BDH2	0.699545	0.656463	0.70275	1.29647	1.31169	1.33308	1.00453e-05
Q86Y39	NDUFA11	0.729821	0.725458	0.604179	1.34382	1.40776	1.18896	0.00124048
P59768	GNG2	0.664879	0.691379	0.704581	1.36512	1.26259	1.31145	2.15407e-05
Q9Y5X1	SNX9	0.685392	0.705771	0.670628	1.31213	1.30113	1.32495	2.06716e-06
P01033	TIMP1	0.669826	0.74961	0.642822	1.32417	1.31398	1.29959	0.000149768
Q12933	TRAF2	0.680921	0.791013	0.59133	1.35948	1.34638	1.23088	0.00190631
Q99424	ACOX2	0.730409	0.652974	0.67978	1.26278	1.36466	1.30939	8.31759e-05
Q5TEC6	H3-2	0.639087	0.723452	0.701544	1.30372	1.32911	1.30308	6.87374e-05
P54619	PRKAG1	0.805946	0.589401	0.670364	1.27052	1.34234	1.32143	0.00211189
Q6DKI1	RPL7L1	0.686539	0.754135	0.626952	1.27168	1.2445	1.4162	0.000641177
Q96EV8	DTNBP1		0.584164	0.713992	1.25546	1.3519	1.09449	0.00980606
Q04323	UBXN1	0.647091	0.724194	0.697372	1.32913	1.2671	1.33512	6.48817e-05
P40616	ARL1	0.680117	0.715666	0.674357	1.21602	1.39742	1.31642	0.000134198
O00534	VWA5A	0.688441	0.682299	0.702471	1.3708	1.30906	1.24693	2.41358e-05
Q9UBP9	GULP1	0.726861	0.68657	0.659669	1.26104	1.30699	1.35887	5.57168e-05
Q8TER5	ARHGEF40	0.659	0.760667	0.654058	1.32862	1.32346	1.27419	0.000229497
Q13330	MTA1	0.652979	0.684337	0.739558	1.27742	1.34721	1.29849	8.70027e-05
Q92796	DLG3	0.615911	0.750476	0.710412	1.43757	1.28942	1.19621	0.0013168
Q9UDR5	AASS	0.659767	0.687751	0.729984	1.25697	1.31337	1.35216	6.17454e-05
P98198	ATP8B2	0.708782	0.643933	0.728859	1.25956	1.23979	1.41907	0.000370612
Q8IZL8	PELP1	0.71654	0.669906	0.695188	1.28395	1.36709	1.26733	3.16695e-05
P34059	GALNS	0.643464	0.71484	0.727108	1.34265	1.29747	1.27447	0.000105664
Q8WZA0	LZIC	0.735543	0.577363		1.27317	1.32591	1.08801	0.0131546
P18827	SDC1	0.606494	0.707913		1.14511	1.54212	0.998367	0.0398381
Q96EN8	MOCOS	0.667027	0.736377	0.688068	1.25275	1.34443	1.31135	6.28119e-05
Q8N0U8	VKORC1L1	0.720294	0.681084	0.693639	1.26857	1.33184	1.30457	8.75968e-06
P51531	SMARCA2	0.668543	0.799753	0.629138	1.26413	1.39093	1.24751	0.00143284
Q6PI78	TMEM65	0.644563	0.721827	0.730959	1.19934	1.29838	1.40493	0.000516551
Q9BV38	WDR18	0.690347	0.745778	0.661672	1.28714	1.35406	1.261	0.000109622
Q08170	SRSF4	0.623837	0.805814	0.671755	1.15274	1.38387	1.36199	0.00294013
Q9Y2I8	WDR37	0.646335	0.797022	0.659215	1.33448	1.26311	1.29984	0.000826025
Q6PK18	OGFOD3	0.74601	0.700454	0.65872	1.34017	1.30413	1.25052	0.000116269
Q9UHD2	TBK1	0.739062	0.671208	0.695391	1.39226	1.27095	1.23113	0.000187452
P25116	F2R	0.642646	0.730449	0.733528	1.45596	1.30085	1.13658	0.00187452
Q96JG6	VPS50	0.711617	0.815245	0.579717	1.3439	1.31806	1.23146	0.00370779
Q9NYL4	FKBP11	0.84885	0.576971	0.680696	1.27517	1.31517	1.30314	0.00503894
P06454	PTMA	0.843806	0.648815	0.615585	1.28395	1.25303	1.35482	0.0034252
P0CG30	GSTT2B	0.720683	0.708823	0.678524	1.26775	1.31082	1.3134	8.70471e-06
O95219	SNX4	0.696102	0.712439	0.700837	1.34456	1.27544	1.27062	6.16166e-06
P00966	ASS1	0.505173	0.749935	0.858841	1.21038	1.39432	1.28135	0.0184552
O95563	MPC2	0.694129	0.711649	0.709342	1.21335	1.30011	1.37142	7.50639e-05
Q86TM6	SYVN1	0.641996	0.737486	0.738587	1.32038	1.18548	1.37607	0.0007066
O60547	GMDS	0.688898	0.705834	0.724279	1.2746	1.35469	1.2517	2.69713e-05
Q96T37	RBM15	0.794908	0.456637	0.867181	1.28353	1.31868	1.27906	0.0330153
O60518	RANBP6	0.761049	0.704713	0.653458	1.37444	1.0634	1.44294	0.00459337
Q6ZMZ3	SYNE3	0.6487	0.753398	0.716934	1.28576	1.25852	1.33668	0.000214751
Q96AY4	TTC28	0.691237	0.737578	0.692187	1.27896	1.27297	1.32708	1.77714e-05
Q9NZR1	TMOD2	0.670192	0.71283	0.73823	1.18058	1.38859	1.30958	0.000402008
Q9BW27	NUP85	0.713593	0.69325	0.714744	1.29259	1.25606	1.32976	6.14386e-06
O00478	BTN3A3	0.630556	0.756861	0.735113	1.37445	1.24387	1.25915	0.000732705
P42330	AKR1C3		0.672867	0.66494	1.34968	1.19459	1.11792	0.00355578
Q8N201	INTS1	0.721221	0.617638		1.1533	1.2915	1.21634	0.0035159
P51151	RAB9A	0.693486	0.830471	0.602176	1.36078	1.02538	1.48771	0.0149421
Q13445	TMED1	0.741986	0.710158	0.673837	1.33876	1.27454	1.26072	5.63952e-05
Q5JTV8	TOR1AIP1	0.664431	0.729578	0.733126	1.36441	1.24168	1.26677	0.000153307
Q8NCM8	DYNC2H1	0.714563		0.626382	1.10633	1.02151	1.53121	0.0395499
P62314	SNRPD1	0.656588	0.691257	0.782185	1.33126	1.35736	1.18135	0.000906806
P18084	ITGB5	0.702989	0.734354	0.695165	1.28812	1.31171	1.26766	6.74272e-06
P40763	STAT3	0.71627	0.697114	0.719434	1.25065	1.32499	1.29154	6.73033e-06
Q13614	MTMR2	0.712998	0.678437	0.741656	1.29928	1.38952	1.1781	0.000401836
Q9NZN5	ARHGEF12	0.711329	0.823926	0.597499	1.13495	1.45292	1.27938	0.00692293
P37173	TGFBR2	0.727191	0.71757	0.68903	1.25571	1.30829	1.30221	8.84877e-06
P46926	GNPDA1	0.687112	0.743991	0.702359	1.30408	1.29903	1.26343	2.06969e-05
Q8ND94	LRRN4CL	0.67378	0.758807	0.701453	1.3873	1.24189	1.23677	0.000318103
Q96JM3	CHAMP1	0.688997		0.656019	1.32493	1.21019	1.11987	0.00283741
Q14746	COG2	0.666944	0.765279	0.70239	1.24236	1.28986	1.33316	0.00018881
Q08AM6	VAC14	0.69213	0.754336	0.688882	1.27567	1.2854	1.30358	3.92644e-05
Q5SRE5	NUP188	0.747959	0.691767	0.695835	1.29178	1.3144	1.25825	2.985e-05
Q86XA9	HEATR5A	0.810833	0.517867	0.80652	1.31044	1.40127	1.15308	0.0184914
Q7L775	EPM2AIP1	0.708146	0.724139	0.70632	1.26514	1.36136	1.23489	4.13122e-05
O75352	MPDU1	0.672548	0.75601	0.710457	1.29531	1.31178	1.25389	8.3595e-05
Q7Z3D6	DGLUCY	0.706336	0.718095	0.714891	1.31707	1.2641	1.2795	1.46821e-06
O00483	NDUFA4	0.703004	0.731657	0.70572	1.29184	1.30655	1.26122	3.60595e-06
Q96PE2	ARHGEF17	0.672677	0.776278	0.691278	1.28005	1.31294	1.26678	0.000196515
Q9P291	ARMCX1	0.725391	0.698786	0.71633	1.3096	1.36925	1.18065	0.000202808
P53701	HCCS	0.647861	0.766656	0.728431	1.35258	1.32672	1.17775	0.000875698
O43491	EPB41L2	0.695001	0.739719	0.708656	1.2634	1.3035	1.28972	8.94609e-06
P49711	CTCF	0.649642	0.8121	0.681987	1.24965	1.35438	1.25224	0.00124871
Q5T5P2	KIAA1217	0.689119	0.745867	0.712031	1.27081	1.33618	1.246	4.63615e-05
Q96LW7	CARD19	0.633547	0.694629	0.818696	1.27773	1.33205	1.24335	0.00160543
Q9Y263	PLAA	0.692045	0.734047	0.721883	1.30147	1.33037	1.22019	4.87427e-05
Q8NBR6	MINDY2	0.626099	0.754706	0.768125	1.26946	1.32893	1.25268	0.0009783
Q6IAN0	DHRS7B	0.692907	0.707294	0.75447	1.16943	1.34191	1.33399	0.000365011
Q9BPZ7	MAPKAP1	0.507922	0.919941	0.726234	1.42854	1.09726	1.3201	0.0335449
Q9Y478	PRKAB1	0.809755	0.723975	0.620582	1.37964	1.38653	1.07951	0.00688269
Q93008	USP9X	0.702022	0.724038	0.729253	1.29576	1.30158	1.24735	5.3959e-06
Q13951	CBFB	0.683455	0.70559	0.766692	1.27845	1.2605	1.30531	8.44971e-05
Q9H270	VPS11	0.696356	0.69716	0.763312	1.33973	1.2636	1.23983	0.0001126
Q9H8H3	METTL7A	0.757909	0.682199	0.716655	1.30639	1.29989	1.23695	7.89678e-05
Q9UBQ6	EXTL2	0.765203	0.694465	0.697352	1.2443	1.27262	1.32606	9.52309e-05
Q5VZK9	CARMIL1	0.709996	0.652235		1.1441	1.24629	1.24738	0.00129165
Q8WY22	BRI3BP	0.69806	0.738395	0.722206	1.3071	1.28546	1.24879	1.06464e-05
Q96AE7	TTC17	0.823638	0.543158	0.791168	1.35548	1.2548	1.23176	0.0120124
Q9Y666	SLC12A7	0.658553	0.748185	0.752574	1.32298	1.26061	1.25709	0.00024364
Q8TDH9	BLOC1S5	0.630287	0.757713	0.771867	1.28687	1.4219	1.13136	0.00340804
P84085	ARF5	0.727674	0.691745	0.741875	1.43131	1.22005	1.18734	0.000766044
Q92743	HTRA1	0.741965	0.703	0.716725	1.31928	1.28642	1.23261	2.25113e-05
Q8WWI5	SLC44A1	0.712325	0.716492	0.733519	1.31327	1.30667	1.21772	2.49743e-05
Q9UMY4	SNX12	0.734341	0.71642	0.712465	1.30665	1.28683	1.2433	5.06259e-06
O75147	OBSL1	0.732331	0.810534	0.621754	1.28273	1.39388	1.15877	0.00360262
Q14BN4	SLMAP	0.757842	0.787534	0.619463	1.28322	1.29886	1.25308	0.00154847
O15374	SLC16A4	0.75565	0.632255	0.77781	1.13305	1.23078	1.47046	0.00479638
Q5SY16	NOL9	0.65263	0.949815	0.564799	1.4994	1.08774	1.24562	0.0315623
P45985	MAP2K4	0.810233	0.678115	0.680972	1.19584	1.30895	1.3259	0.00104193
Q9HAN9	NMNAT1	0.735894	0.794211	0.639001	1.29544	1.32376	1.21169	0.00115766
P29466	CASP1	0.742202	0.723859	0.707404	1.19199	1.28924	1.34531	0.000120167
O75592	MYCBP2	0.682448	0.716057	0.775942	1.37796	1.19969	1.2479	0.000532725
Q6ZW31	SYDE1	0.859331	0.667976	0.648079	1.27001	1.35762	1.19699	0.00408916
O15455	TLR3	0.731244	0.688551	0.756689	1.19223	1.38118	1.2501	0.000396013
O43149	ZZEF1	0.765035	0.755643	0.655371	1.38129	1.30877	1.13389	0.00186619
Q14999	CUL7	0.79426	0.732447	0.652121	1.3117	1.23726	1.27221	0.000694647
Q13838	DDX39B	0.727777	0.720626	0.732768	1.27187	1.25784	1.28912	3.33206e-07
Q9NZC3	GDE1	0.64331	0.858672	0.678984	1.34597	1.22212	1.25094	0.00369267
Q9Y5X3	SNX5	0.717976	0.723785	0.740955	1.29982	1.25347	1.26399	2.69361e-06
P54826	GAS1	0.689	0.72327	0.771019	1.28977	1.22115	1.30578	0.000131075
Q86WR0	CCDC25	0.783411	0.897342	0.50269	1.23404	1.22376	1.35876	0.0301882
Q96IG2	FBXL20	0.697034	0.763839	0.722256	1.16381	1.26238	1.39068	0.000656682
Q96S59	RANBP9	0.717582	0.741689	0.724312	1.18809	1.34133	1.28699	0.000112589
P08603	CFH	0.676969	0.803507	0.703469	1.23637	1.28791	1.29177	0.000479387
P06213	INSR		0.675384	0.706338	1.32662	1.15439	1.13727	0.00344643
Q02539	H1-1	0.694863	0.717713	0.772436	1.24751	1.29894	1.26853	7.54201e-05
P32856	STX2	0.715936	0.792564	0.678316	1.26523	1.30061	1.24735	0.000294448
Q9H936	SLC25A22	0.648189	0.734063	0.804489	1.30319	1.19569	1.31437	0.00129748
Q96PY5	FMNL2	0.651069	0.732269		1.00015	1.16122	1.4553	0.0342882
Q9NXS2	QPCTL	0.749117	0.787986	0.651714	1.30543	1.17065	1.3351	0.00134388
Q9UEW8	STK39	0.750537	0.782198	0.656549	1.26018	1.15338	1.39716	0.00193721
O60524	NEMF	0.77988	0.575381	0.835652	1.03485	1.56167	1.21257	0.0292696
O14776	TCERG1	0.784482	0.744744	0.662777	1.25016	1.3194	1.23843	0.000493458
P33121	ACSL1	0.670783	0.811637	0.709773	1.3077	1.29542	1.20469	0.000873026
Q5T7V8	GORAB	0.749604	0.713168			1.34565	1.19157	0.0140145
O75688	PPM1B	0.716689	0.81666	0.662755	1.19622	1.47498	1.1327	0.00563779
Q63HR2	TNS2	0.687857	0.738683	0.771094	1.27366	1.37424	1.15446	0.000827535
P50336	PPOX	0.852033	0.621339	0.72557	1.14659	1.37779	1.27668	0.00635974
Q96GQ5	RUSF1	0.731725	0.668154	0.798674	1.27318	1.1679	1.36036	0.00127424
P51570	GALK1	0.714355	0.702042	0.784464	1.37966	1.18361	1.23587	0.000676691
O95822	MLYCD	0.734872	0.759104	0.708581	1.30702	1.23483	1.25559	3.10164e-05
Q9UH99	SUN2	0.702375	0.746961	0.755074	1.29739	1.23104	1.26715	3.68086e-05
Q9NPE3	NOP10	0.934576	0.707165	0.56613	1.33849	1.28087	1.17277	0.020233
P12235	SLC25A4	0.704948	0.781104	0.722596	1.29199	1.28409	1.21527	0.000121056
Q9Y3A6	TMED5	0.728588	0.732744	0.74665	1.2922	1.26006	1.23976	2.79556e-06
Q8TF68	ZNF384	0.722053	0.676836		1.35208	1.11912	1.12991	0.00749404
P25325	MPST	0.804265	0.709952	0.695439	1.23331	1.26119	1.29584	0.000340811
Q01433	AMPD2	0.72107	0.762564	0.726211	1.23944	1.27133	1.27938	1.13941e-05
Q15276	RABEP1	0.683582	0.79465	0.731307	1.21675	1.40048	1.17323	0.00148132
Q9UBR2	CTSZ	0.741872	0.684756	0.783788	1.3214	1.21469	1.25349	0.000308359
Q9Y680	FKBP7	0.712003	0.75021	0.748188	1.31862	1.26619	1.20478	6.56137e-05
Q567U6	CCDC93	0.762063	0.756939	0.694481	1.24028	1.27081	1.27543	6.61409e-05
Q96K49	TMEM87B	0.728715	0.743821	0.742899	1.24885	1.33828	1.19743	8.59734e-05
Q5VT25	CDC42BPA	0.610725	0.884585	0.72118	1.28672	1.20319	1.2936	0.0076124
P08579	SNRPB2	0.703186	0.782928	0.732684	1.21243	1.35763	1.21114	0.00041106
O60725	ICMT	0.625984	0.846658	0.74699	1.23557	1.28289	1.26191	0.00361602
Q13242	SRSF9	0.686837	0.850943	0.682115	1.35754	1.0761	1.34646	0.00718891
Q9H0W9	C11orf54	0.741633	0.652478	0.826934	1.22696	1.29317	1.25883	0.00157596
Q9NVE7	PANK4	0.697071	0.748367	0.776084	1.30633	1.25611	1.21604	0.000147039
Q00169	PITPNA	0.660047	0.89422	0.667561	1.44777	1.08297	1.24743	0.0147565
Q5T7M9	DIPK1A	0.688483	0.754791	0.781057	1.26156	1.29254	1.22158	0.00020746
P30837	ALDH1B1	0.817117	0.735005	0.673747	1.23424	1.30662	1.23327	0.000843581
Q9NZ32	ACTR10	0.823436	0.710078	0.694241	1.19648	1.29578	1.27999	0.000855635
O95786	DDX58	0.749797	0.819856	0.65935	1.18965	1.25921	1.32213	0.00166376
Q9NUY8	TBC1D23	0.758234	0.778641	0.691739	1.19543	1.25401	1.32195	0.000336639
O75569	PRKRA	0.728695	0.771538	0.734603	1.28832	1.28714	1.1897	8.17304e-05
Q14257	RCN2	0.704558	0.755585	0.775254	1.2399	1.27431	1.2504	6.15119e-05
Q9BPX6	MICU1	0.650481	0.820732	0.766122	1.26245	1.24333	1.25688	0.00161554
Q92574	TSC1	0.866498	0.702779	0.66912	1.54194	1.21453	1.00513	0.0255837
O95819	MAP4K4	0.751455	0.801353	0.688745	1.26773	1.29542	1.1953	0.000490508
P14649	MYL6B	0.769713	0.691864	0.779873	1.1211	1.19598	1.44147	0.00370732
P53634	CTSC	0.703527	0.779353	0.758326	1.23206	1.26265	1.26408	8.2342e-05
Q9NYI0	PSD3	0.723763	0.788529	0.728787	1.28719	1.2683	1.20344	0.000111673
Q9Y673	ALG5	0.793893	0.787741	0.660616	1.2194	1.2047	1.33366	0.0015878
Q86U86	PBRM1	0.746484	0.917668	0.578707	1.31582	1.27066	1.17067	0.0180881
O43414	ERI3	0.650923	0.997459	0.596349	1.01475	1.35938	1.38113	0.0474692
P57772	EEFSEC	0.721223	0.779003	0.744365	1.30908	1.25686	1.18947	0.000134123
Q12769	NUP160	0.736165	0.758134	0.751585	1.21805	1.27425	1.26181	5.95436e-06
Q16706	MAN2A1	0.751316	0.765184	0.728663	1.28547	1.21925	1.25011	1.61942e-05
Q5T6V5	C9orf64	0.76852	0.771793	0.706135	1.20159	1.50166	1.0503	0.0096549
Q8N1B4	VPS52	0.857513	0.568849		1.12136	1.21577	1.2365	0.0431873
Q9H2V7	SPNS1	0.767068	0.751641	0.728501	1.11063	1.42038	1.22177	0.00226193
P05166	PCCB	0.726398	0.76691	0.754933	1.23725	1.23149	1.28302	1.57792e-05
Q96A26	FAM162A	0.73118	0.738032	0.780257	1.29062	1.29954	1.16037	0.000260836
Q7Z3K3	POGZ	0.611153	0.753866	0.886205	1.10284	1.39586	1.25008	0.0153526
Q8NFH5	NUP35	0.757175	0.810346	0.685947	1.15175	1.37794	1.21684	0.0021076
Q9HB90	RRAGC	0.714079	0.781864	0.758147	1.29198	1.26822	1.18571	0.000167763
P55795	HNRNPH2	0.718439	0.799418	0.738637	1.22994	1.25564	1.25793	0.000102094
O00584	RNASET2	0.705926	0.771859	0.779825	1.27865	1.30298	1.16077	0.000452149
Q9UJX2	CDC23	0.833611	0.63828	0.785326	1.31283	1.23945	1.1905	0.00397105
P06865	HEXA	0.741738	0.764347	0.75238	1.3097	1.20442	1.22742	4.70934e-05
P56545	CTBP2	0.770003	0.683214	0.804964	1.41223	1.16245	1.16713	0.00338035
P17029	ZKSCAN1	0.810259	0.625652		1.26265	1.03558	1.26585	0.0292654
Q63ZY3	KANK2	0.7144	0.795591	0.749905	1.21451	1.26726	1.25833	0.000117116
P20933	AGA	0.712301	0.753283	0.795812	1.22554	1.2942	1.21887	0.000174311
Q13363	CTBP1	0.721058	0.764414	0.777081	1.20176	1.24427	1.29141	8.26553e-05
Q66K74	MAP1S	0.798517	0.779487	0.684276	1.13908	1.29428	1.30436	0.00151088
Q96AB3	ISOC2	0.792139	0.761752	0.711227	1.24395	1.24257	1.24836	9.15329e-05
Q8N129	CNPY4	0.763728	0.74277	0.759773	1.2644	1.24535	1.22398	2.49523e-06
P57721	PCBP3	0.782322	0.752747	0.731308	1.17743	1.36617	1.19002	0.000654036
P06396	GSN	0.724773	0.785277	0.758136	1.22464	1.30192	1.20525	0.000112945
Q13232	NME3	0.721531	0.785257	0.764955	1.26685	1.24559	1.21582	5.73563e-05
Q68E01	INTS3	0.637216	0.822718	0.812758	1.06151	1.49501	1.17079	0.0202467
Q6VY07	PACS1	0.702415	0.798323	0.771885	1.25726	1.33641	1.13371	0.00129751
Q02880	TOP2B	0.773674	0.760064	0.740832	1.24473	1.24392	1.23678	2.66394e-06
Q15287	RNPS1	0.698082	0.811767	0.764693	1.10373	1.31052	1.31121	0.00242057
Q9BVP2	GNL3	0.799673	0.689469	0.785523	1.19799	1.25448	1.27287	0.000591917
Q8TBZ3	WDR20	0.848581	0.853868	0.576156	1.20306	1.26995	1.24839	0.0180977
Q9GZL7	WDR12	0.749855	0.74751	0.782921	1.42047	1.10391	1.19533	0.00310308
Q9Y5S2	CDC42BPB	0.756913	0.768776	0.755198	1.24143	1.2653	1.21239	3.54101e-06
Q9P2K6	KLHL42	0.750763	0.80025	0.729999	0.980163	1.46307	1.27575	0.0168734
P05165	PCCA	0.761985	0.781766	0.740302	1.2575	1.24363	1.21483	1.30555e-05
Q9BZJ0	CRNKL1	0.817459	0.678104	0.787978	1.2164	1.26864	1.23142	0.00111161
Q99584	S100A13	0.743992	0.770547	0.770276	1.1865	1.26188	1.26681	3.62892e-05
Q53GT1	KLHL22	0.719086	0.806577	0.760535	1.12795	1.24035	1.34551	0.00135223
Q7L523	RRAGA	0.734398	0.798096	0.754393	1.36184	1.19493	1.15634	0.000971634
Q9UNT1	RABL2B	0.677761		0.777198	1.09576	1.30123	1.14805	0.0102105
Q92878	RAD50	0.734616	0.792029	0.763563	1.29755	1.22893	1.18331	0.000151404
P49257	LMAN1	0.763426	0.770103	0.757648	1.22761	1.24648	1.23473	1.96126e-07
P61587	RND3	0.777161	0.770106	0.74502	1.22158	1.26405	1.22208	9.54536e-06
Q9NNW5	WDR6	0.7585	0.702222	0.831699	1.31207	1.44205	0.953467	0.0252817
O75694	NUP155	0.74824	0.761132	0.784587	1.22888	1.24302	1.23414	4.65961e-06
Q92769	HDAC2	0.726287	0.812415	0.754628	1.28588	1.28158	1.13921	0.000747902
Q96SK2	TMEM209	0.757686	0.803513	0.731988	1.20215	1.31776	1.1869	0.000358058
Q16719	KYNU	0.687209	0.852465	0.756048	1.29047	1.26008	1.15373	0.00247929
Q9BWM7	SFXN3	0.750823	0.787721	0.757107	1.25155	1.22781	1.22498	7.98086e-06
Q9HC35	EML4	0.73583	0.776719	0.784537	1.25445	1.23029	1.21817	2.51464e-05
Q96L92	SNX27	0.787519	0.813489	0.698242	1.26168	1.2143	1.22476	0.000566517
Q9BWS9	CHID1	0.784558	0.760275	0.756081	1.22207	1.23369	1.24333	2.91044e-06
P00390	GSR	0.742803	0.785955	0.772458	1.20367	1.24466	1.25045	2.09014e-05
Q8WXF7	ATL1	0.749501	0.768772	0.782834	1.27364	1.22164	1.20361	2.32088e-05
Q9UHG3	PCYOX1	0.762545	0.779271	0.760716	1.24	1.23222	1.22525	5.94122e-07
Q9GZQ3	COMMD5	0.874605	0.777881	0.650951	1.28879	1.2644	1.14337	0.00688771
Q9NZJ7	MTCH1	0.753536	0.797468	0.753467	1.23939	1.27048	1.18566	6.91796e-05
P0C0L4	C4A	0.557995	0.753157	0.993482	1.17833	1.37138	1.14566	0.0475507
Q92621	NUP205	0.786523	0.784961	0.733131	1.29696	1.20663	1.1918	0.000176143
O75150	RNF40	0.733495	0.818641	0.753775	1.33968	1.31076	1.04365	0.00571079
Q9BYV8	CEP41	0.754255	0.74827	0.803107	1.27663	1.19931	1.21843	8.58237e-05
Q8N5K1	CISD2	0.7551	0.78539	0.766569	1.22311	1.24113	1.2287	2.73727e-06
Q14554	PDIA5	0.737563	0.779215	0.790584	1.19722	1.26299	1.23242	5.64708e-05
Q96HD1	CRELD1	0.708587	0.783665	0.815289	1.30875	1.174	1.2097	0.000877973
Q9P2R3	ANKFY1	0.759281	0.783999	0.764458	1.23171	1.21794	1.24261	2.02694e-06
Q53EP0	FNDC3B	0.767641	0.782599	0.760382	1.22887	1.28267	1.17784	5.65536e-05
P30041	PRDX6	0.782553	0.717425	0.81214	1.26159	1.19837	1.22792	0.000294336
P07585	DCN	0.778565	0.745354	0.790587	1.26422	1.19366	1.22762	4.32511e-05
Q96KR6	FAM210B	0.722116	0.753919		1.28324	1.10849	1.13223	0.0047744
Q9BXI6	TBC1D10A	0.705156	0.788922	0.820706	1.31961	1.21483	1.15077	0.00152775
P08183	ABCB1	0.801307	0.767658	0.747083	1.24924	1.23072	1.20399	3.57525e-05
Q06587	RING1	0.766261	0.791332	0.758314	1.13137	1.33878	1.21395	0.000790237
P27701	CD82	0.735134	0.861621	0.720148	1.26812	1.26427	1.15071	0.00201048
Q5F1R6	DNAJC21	0.780236	0.696587		1.1749	1.07544	1.27284	0.00877857
Q66K14	TBC1D9B	0.932977	0.641658	0.741873	1.19579	1.22941	1.25829	0.0123956
O43166	SIPA1L1	0.698826	0.735078	0.883541	1.28875	1.22054	1.17327	0.00358955
O94768	STK17B	0.744552	0.733924		1.01159	1.2183	1.29163	0.0172246
Q02818	NUCB1	0.757069	0.782025	0.779059	1.26646	1.20953	1.20586	1.64725e-05
Q8NBJ9	SIDT2	0.842152	0.636419		1.12812	1.26378	1.12952	0.0264622
O00567	NOP56	0.743299	0.768612	0.80762	1.24009	1.2432	1.19718	6.843e-05
P42858	HTT	0.852883	0.792725	0.674084	1.22493	1.30226	1.15312	0.00394997
P49959	MRE11	0.819469	0.751205	0.751427	1.25089	1.22449	1.20253	0.000121107
Q9H074	PAIP1	0.731643	0.811303	0.778734	1.26663	1.23095	1.18074	0.000222344
P63208	SKP1	0.76888	0.787728	0.767865	1.22625	1.21481	1.23447	1.11377e-06
Q13643	FHL3	0.734968	0.800373	0.788987	1.22409	1.28405	1.16754	0.000272883
Q13325	IFIT5	0.831924	0.626194	0.868343	1.28002	1.1866	1.20691	0.011359
Q13867	BLMH	0.735512	0.750564	0.840508	1.23333	1.21159	1.2285	0.000395118
Q8WYP5	AHCTF1	0.771988	0.65565	0.899732	1.37427	1.13376	1.1646	0.0135622
P35442	THBS2	0.733264	0.833777	0.761989	1.22078	1.21507	1.23512	0.000286237
Q9UHQ4	BCAP29	0.697301	0.842193	0.789386	1.23955	1.2495	1.18206	0.00139569
O95487	SEC24B	0.716566	0.878208	0.735152	1.1914	1.28663	1.19205	0.00265815
P48723	HSPA13	0.76089	0.754706	0.815593	1.22638	1.24038	1.20205	6.57755e-05
Q86YS7	C2CD5	0.771207	0.798723	0.760806	1.25397	1.1842	1.2311	3.40831e-05
Q5VIR6	VPS53	0.839198	0.649369		1.19056	1.21689	1.10399	0.0208355
O95070	YIF1A	0.804593	0.789574	0.738795	1.16148	1.15325	1.3523	0.00148702
P10155	RO60	0.798028	0.775086	0.759468	1.20735	1.21371	1.24635	1.3028e-05
Q9BQ70	TCF25	0.762744	0.803015	0.767571	1.19627	1.25361	1.21679	2.86303e-05
Q15283	RASA2	0.820411	0.838709	0.675914	1.03355	1.29166	1.33976	0.0133893
Q06136	KDSR	0.759994	0.789658	0.787813	1.24961	1.20131	1.21162	1.28761e-05
Q66LE6	PPP2R2D	0.623482	0.869027		1.18303	1.07961	1.24485	0.0419567
Q8NCH0	CHST14	0.851458	0.736883	0.748576	1.207	1.16923	1.28685	0.0011064
Q9H7C9	AAMDC	0.710548	0.850398	0.776605	1.19995	1.2533	1.20921	0.0010849
Q9H9E3	COG4	0.721588	0.85324	0.763743	1.28788	1.1844	1.18915	0.00132502
Q14240	EIF4A2	0.691728	0.840511	0.806981	1.22903	1.2375	1.19426	0.00170805
Q15075	EEA1	0.754778	0.787716	0.796955	1.22538	1.23016	1.20501	1.44806e-05
Q8N2G8	GHDC		0.803451	0.689899	1.2366	1.28796	0.982096	0.0363931
Q9H0X4	FAM234A	0.800378	0.752542	0.785891	1.22724	1.20101	1.23294	2.3361e-05
P13861	PRKAR2A	0.797056	0.780663	0.762391	1.18344	1.22695	1.2495	2.60788e-05
Q9NXE4	SMPD4	0.697283	0.833301	0.810007	1.2349	1.18934	1.23518	0.00136719
Q99650	OSMR	0.730754	0.816656	0.794685	1.21178	1.26453	1.1816	0.000327383
Q9HD20	ATP13A1	0.800596	0.785852	0.755903	1.21693	1.20006	1.24066	2.15798e-05
Q9Y6D5	ARFGEF2	0.673274	0.820444	0.848688	1.25108	1.30485	1.10166	0.00711157
O60826	CCDC22	0.744498	0.813092	0.786079	1.17092	1.24581	1.23961	0.000164261
Q9UIC8	LCMT1	0.798163	0.855523	0.690828	1.19868	1.26182	1.19499	0.00238265
O43488	AKR7A2	0.698041	0.852369	0.795275	1.2202	1.26564	1.16847	0.00209043
Q04206	RELA	0.747859	0.836609	0.761264	1.18025	1.24219	1.23183	0.000313502
O75718	CRTAP	0.753225	0.787987	0.805646	1.1932	1.25013	1.20981	5.20372e-05
Q02978	SLC25A11	0.775984	0.798086	0.773561	1.20605	1.21582	1.2305	2.74611e-06
Q02252	ALDH6A1	0.780257	0.7483	0.820001	1.20329	1.2158	1.23235	8.55903e-05
Q8TCY9	URGCP	0.906617	0.636952	0.804667	0.955234	1.37221	1.32432	0.0471766
Q9UNH7	SNX6	0.783892	0.8075	0.756981	1.23389	1.24172	1.17601	6.39258e-05
Q9Y296	TRAPPC4	0.804985	0.770101	0.776651	1.25474	1.26998	1.12354	0.000447443
Q8WZA9	IRGQ	0.685594	0.779804	0.887334	1.18602	1.18548	1.27577	0.00480858
O60749	SNX2	0.72809	0.774648	0.850772	1.2477	1.25168	1.14712	0.00120262
O75094	SLIT3	0.985124	0.700042	0.669119	1.26435	1.25478	1.12659	0.0241062
Q15121	PEA15	0.894066	0.668041	0.79221	1.08196	1.23485	1.32886	0.0131702
Q9BRQ6	CHCHD6	0.738747	0.907594	0.70768	1.15335	1.30342	1.18921	0.00654193
P46063	RECQL	0.775074	0.811228	0.768505	1.21909	1.216	1.2101	1.3372e-05
Q9BT40	INPP5K	0.777551	0.808014	0.768854	1.40771	1.10708	1.13079	0.00528222
Q9UBB6	NCDN	0.70847	0.893163	0.754989	1.24145	1.22074	1.18119	0.00337329
Q5VZ89	DENND4C	0.839333	0.866558	0.651517	1.26333	1.05993	1.31934	0.0174741
Q8NE01	CNNM3	0.876098	0.772811	0.708383	1.19432	1.12405	1.32434	0.00501118
Q9GZP4	PITHD1	0.819278	0.868975	0.669512	1.24786	1.1719	1.22248	0.00556631
Q9Y2X3	NOP58	0.774399	0.776017	0.807055	1.24691	1.21258	1.18304	2.79105e-05
Q5H9R7	PPP6R3	0.733761	0.830172	0.794216	1.23485	1.16696	1.24004	0.000447903
O00300	TNFRSF11B	0.788929	0.792029	0.778468	1.261	1.18072	1.19885	2.9923e-05
Q8TCT7	SPPL2B	0.725202	0.754898	0.881323	1.25643	1.26359	1.11856	0.00370858
P11171	EPB41	0.766338	0.752165	0.843815	1.09457	1.27674	1.26637	0.00217868
Q13555	CAMK2G	0.764425	0.803696	0.794403	1.20092	1.24119	1.19536	2.32805e-05
Q6PJG6	BRAT1	0.746477	0.754177	0.863867	1.15785	1.22828	1.24935	0.00118236
O95295	SNAPIN	0.782136	0.869644	0.71285	1.23928	1.22499	1.17111	0.00194988
O95298	NDUFC2	0.700298	0.82576	0.838812	1.32826	1.1563	1.15056	0.00443362
P14550	AKR1A1	0.745119	0.825183	0.795007	1.21114	1.23732	1.18623	0.000181401
Q8WWX9	SELENOM	0.766713	0.81455	0.783597	1.21346	1.24294	1.17873	5.1752e-05
Q9H9A5	CNOT10	0.771265	0.884253	0.709706	1.17906	1.20975	1.24596	0.0027872
O94885	SASH1	0.769972	0.79409	0.802049	1.18477	1.20068	1.24844	2.76119e-05
Q9H9C1	VIPAS39	0.746694	0.86239	0.757073	1.21624	1.18113	1.23647	0.000838216
O60879	DIAPH2	0.893891	0.589698	0.883713	1.21711	1.27458	1.14101	0.0339557
P06280	GLA	0.773865	0.819307	0.773474	1.20673	1.22971	1.19691	3.21202e-05
Q9P258	RCC2	0.749297	0.822905	0.79449	1.12714	1.2907	1.21547	0.000860707
P11766	ADH5	0.793946	0.76336	0.810181	1.20401	1.21305	1.21545	1.73303e-05
P28161	GSTM2	0.780547	0.796659	0.79022	1.20028	1.22531	1.20699	9.56307e-07
Q93034	CUL5	0.746597	0.81159	0.809808	1.22568	1.15779	1.24854	0.000275589
O75431	MTX2	0.736668	0.812471	0.821611	1.23699	1.18492	1.20734	0.000316668
P82675	MRPS5	0.738888	0.792254	0.841735	1.24409	1.22435	1.15867	0.000606738
Q6UW02	CYP20A1	0.771489	0.867783	0.734815	1.17983	1.23821	1.20788	0.0011509
P49281	SLC11A2	0.902851	0.88409	0.588034	1.24	1.30904	1.07598	0.0443463
Q9GZT4	SRR	0.859673	0.738664	0.776988	1.2242	1.12457	1.2759	0.00188065
P13497	BMP1	0.730404	0.806535	0.839539	1.22036	1.21603	1.18714	0.000558914
Q7KZ85	SUPT6H	0.758372	0.879858	0.737753	1.25544	1.21938	1.1492	0.00218227
Q92620	DHX38	0.763665	0.860461	0.752123	1.21138	1.2298	1.18257	0.000653105
Q9UKU9	ANGPTL2	0.776198	0.805128	0.794958	1.24685	1.18426	1.19261	2.62901e-05
P22694	PRKACB	0.777974	0.834118	0.76636	1.18319	1.22583	1.21253	0.000115906
P03886	MT-ND1	0.80551	0.815578	0.757921	1.14652	1.24005	1.23442	0.000248296
Q15018	ABRAXAS2	0.797989	0.850615	0.730452	1.29844	1.21351	1.10899	0.00271673
Q93050	ATP6V0A1	0.75845	0.814814	0.806089	1.22246	1.25639	1.14179	0.000315042
Q9UKU7	ACAD8	0.678309	0.824524	0.878572	1.24192	1.20774	1.16893	0.00602688
P52630	STAT2	0.790219	0.796258	0.79522	1.18594	1.24657	1.18579	1.55221e-05
Q14156	EFR3A	0.7836	0.800593	0.799294	1.22568	1.22258	1.16825	1.6616e-05
O94851	MICAL2	0.747391	0.847191	0.789973	1.15497	1.28184	1.17864	0.000994164
Q14642	INPP5A	0.808545	0.789588	0.786212	1.19312	1.22027	1.20226	2.83802e-06
Q9BZL1	UBL5	0.761417	0.813233	0.810539	1.15015	1.1786	1.28607	0.000491716
Q16666	IFI16	0.760286	0.814716	0.810473	1.21743	1.19493	1.20216	5.39766e-05
O00264	PGRMC1	0.884467	0.623582	0.878976	1.27529	1.19858	1.13911	0.0237663
O43299	AP5Z1	0.771436	0.891974	0.723124	1.17085	1.18981	1.25281	0.00305396
P51178	PLCD1	0.84516	0.72681	0.814688	1.18638	1.19805	1.22891	0.000866595
Q15758	SLC1A5	0.849664	0.774485	0.763401	1.18429	1.17944	1.24873	0.000409847
Q53T59	HS1BP3	0.81677	0.817282	0.753686	1.20026	1.21493	1.19707	0.000109245
O15321	TM9SF1	0.795278	0.819185	0.774275	1.16127	1.23566	1.21433	7.40707e-05
P48735	IDH2	0.815055	0.778745	0.794319	1.20753	1.20918	1.19518	7.14159e-06
Q00653	NFKB2	0.794782	0.75272	0.841104	1.278	1.20648	1.12692	0.00104003
Q12907	LMAN2	0.804994	0.785569	0.798196	1.18045	1.22513	1.20566	5.70377e-06
Q12888	TP53BP1	0.744572	0.852527	0.793772	1.19866	1.23159	1.17888	0.000552185
Q6P1M0	SLC27A4	0.805347	0.80783	0.777647	1.22921	1.17854	1.20142	1.82039e-05
P04062	GBA	0.757873	0.825384	0.808489	1.24277	1.21264	1.15285	0.000264684
P33527	ABCC1	0.795702	0.790409	0.805258	1.19459	1.19122	1.22282	2.02181e-06
P35813	PPM1A	0.76005	0.8246	0.808406	1.28833	1.13303	1.18559	0.000802874
Q3KQV9	UAP1L1	0.782192	0.707426	0.903264	1.32132	1.01877	1.26703	0.0189235
Q8NEU8	APPL2	0.768925	0.834581	0.789402	1.19669	1.22058	1.18981	8.48934e-05
Q9NWQ8	PAG1	0.739597	0.926333	0.72705	1.13193	1.35515	1.11994	0.0143299
P86791	CCZ1	0.757724	0.854021	0.7831	1.21592	1.24772	1.1415	0.00076711
Q9H3P2	NELFA	0.713351	0.789311	0.892146	1.33945	1.12844	1.1373	0.00865871
Q9NVD7	PARVA	0.81707	0.813126	0.765518	1.18898	1.21463	1.20068	4.8054e-05
Q8TCT9	HM13	0.8083	0.802451	0.786149	1.09669	1.07454	1.43187	0.0126873
O75436	VPS26A	0.832416	0.692757	0.872501	1.18163	1.24666	1.17403	0.00484852
Q9BZV1	UBXN6	0.771823	0.880818	0.745656	1.26817	1.18988	1.14366	0.00229005
P05556	ITGB1	1.18104	1.20857	1.21476	0.808549	0.789749	0.797341	3.17299e-06
P19338	NCL	1.17723	1.26299	1.16266	0.785754	0.795165	0.816199	0.000132292
Q3ZAQ7	VMA21	1.13889	1.23862	1.22584	0.918836	0.686071	0.791746	0.00940042
Q658P3	STEAP3	1.1554	1.20534	1.24213	0.771986	0.803727	0.821417	0.000125713
Q9BYT8	NLN	1.17744	1.23489	1.1908	0.801781	0.817719	0.777365	3.83291e-05
O15235	MRPS12	1.16582	1.18236	1.25653	0.750665	0.845717	0.79891	0.000586856
P56537	EIF6	1.19529	1.2162	1.19325	0.76138	0.814274	0.819603	7.3132e-05
Q9H299	SH3BGRL3	1.18773	1.19948	1.21789	0.783906	0.820832	0.790163	1.37778e-05
Q9UM47	NOTCH3	1.16627	1.15577	1.28352	0.855357	0.841572	0.697517	0.00497053
P09874	PARP1	1.139	1.24719	1.22148	0.824227	0.785052	0.783048	0.000216159
Q9H078	CLPB	1.15354	1.33914	1.11526	0.830616	0.795935	0.765512	0.0025825
P62269	RPS18	1.255	1.15734	1.19946	0.771163	0.787553	0.829495	0.00020473
Q32MZ4	LRRFIP1	1.17181	1.22039	1.22082	0.812188	0.80246	0.772335	3.44304e-05
Q7KYR7	BTN2A1	1.17174	1.19386	1.24797	0.794689	0.759565	0.832173	0.000211271
Q9UET6	FTSJ1	1.23828	1.28938	1.08635	0.710845	0.889209	0.785934	0.00733332
P48960	ADGRE5	1.24568	1.20486	1.16602	0.745855	0.808813	0.828782	0.000356302
Q5JRX3	PITRM1	1.17427	1.2473	1.19436	0.791785	0.82209	0.77019	8.97357e-05
Q96BW9	TAMM41	1.22353	1.27023	1.12197	0.788542	0.899477	0.696244	0.00701786
Q9HA77	CARS2	1.1444	1.27267	1.20031	0.827105	0.837406	0.718104	0.00195853
P62306	SNRPF	1.15397	1.24899	1.2163	0.807414	0.795271	0.778061	8.22047e-05
Q6XZF7	DNMBP	0.926295	1.40618	1.28689	0.812684	0.812403	0.755545	0.0353455
P50552	VASP	1.22995	1.15548	1.23454	0.783236	0.82366	0.773139	0.000130739
P53396	ACLY	1.22548	1.2181	1.17682	0.789103	0.797567	0.79293	5.48565e-06
P78357	CNTNAP1	1.19217	1.25132	1.17721	0.812418	0.79202	0.774852	5.39053e-05
Q04837	SSBP1	1.27927	1.21127	1.13193	0.825647	0.783346	0.768543	0.000528696
Q99729	HNRNPAB	1.2477	1.25025	1.12423	0.731292	0.80639	0.840126	0.00146317
P05976	MYL1	1.05629	1.32009	1.24838	0.85216	0.782365	0.740713	0.00586344
P15104	GLUL	1.20536	1.28228	1.13949	0.696806	0.855036	0.821029	0.00389697
Q9NQP4	PFDN4	1.15543	1.16509	1.30639	0.759572	0.81902	0.794494	0.000729348
Q14684	RRP1B	1.11716	1.38031	1.13295	0.885242	0.589541	0.894786	0.0455784
Q15642	TRIP10	1.26164	1.21324	1.15403	0.769076	0.772881	0.829132	0.000275559
Q99447	PCYT2	1.21921	1.24901	1.1607	0.691219	0.828339	0.851522	0.00337487
O75970	MPDZ	1.2119	1.25306	1.16634	0.774611	0.844326	0.749756	0.00047753
O95721	SNAP29	1.13789	1.26251	1.23313	0.771009	0.788043	0.807412	0.000233591
P00505	GOT2	1.15972	1.20955	1.26406	0.800717	0.775018	0.790934	8.75287e-05
P34897	SHMT2	1.26201	1.14317	1.22925	0.799652	0.774007	0.791905	0.000160788
Q9BYD3	MRPL4	1.17371	1.31091	1.15006	0.8179	0.770762	0.776665	0.000665493
O43819	SCO2	1.20118	1.2496	1.18594	0.867266	0.834652	0.661366	0.00706957
Q13287	NMI	1.20029	1.27142	1.16482	0.752773	0.838323	0.772366	0.000479262
Q13637	RAB32	1.13191	1.2333	1.27377	0.803983	0.816147	0.740901	0.000733349
Q8N6G6	ADAMTSL1	1.06592	1.3293	1.24357	0.695593	0.868999	0.796626	0.00931876
Q96EQ0	SGTB	1.15853	1.26106	1.22	0.793643	0.781229	0.78554	6.66356e-05
P38571	LIPA	1.15164	1.18436	1.30415	0.777828	0.760122	0.821895	0.000612462
P53801	PTTG1IP	1.21191	1.18991	1.08984		0.639731	0.868612	0.035345
Q9BXJ8	TMEM120A	1.14481	1.27784	1.21828	0.791708	0.98352	0.583845	0.042126
Q9NQT4	EXOSC5	0.904863	1.42926	1.30631	0.7898	0.814816	0.754951	0.0426187
Q96C19	EFHD2	1.14908	1.24283	1.25039	0.797304	0.807504	0.752894	0.000233766
Q9BV57	ADI1	1.14896	1.26656	1.22938	0.86545	0.795923	0.69373	0.00337937
Q9NVM1	EVA1B	1.26176	1.15003	1.23256	0.704419	0.847797	0.80343	0.0020657
P12004	PCNA	1.19406	1.25064	1.2031	0.767077	0.791685	0.793434	1.68938e-05
Q8N183	NDUFAF2	1.13143	1.31865	1.19641	0.749628	0.81196	0.791917	0.000991973
Q9H4L4	SENP3	1.15261	1.29837	1.19586	0.842514	0.924081	0.586552	0.0334843
P53602	MVD	1.14042	1.32188	1.18942	0.806156	0.784489	0.75763	0.000753142
Q5JVF3	PCID2	1.10444	1.34512	1.2022	0.824624	0.736104	0.78752	0.00263524
Q96TA2	YME1L1	1.28979	1.18517	1.1779	0.790388	0.763961	0.7928	0.000152004
Q06203	PPAT	1.12978	1.21896	1.30608	0.826801	0.745512	0.772863	0.00102056
Q9NRV9	HEBP1	1.18083	1.29264	1.17955	0.734071	0.826892	0.786023	0.000648675
Q8WVC0	LEO1	1.18915	1.24562	1.22202	0.772758	0.804929	0.765523	2.64026e-05
Q9NZM3	ITSN2	1.20695	1.2857	1.16405	0.650181	0.875186	0.817936	0.00875565
O15270	SPTLC2	1.20295	1.18274	1.27225	0.817301	0.761317	0.763441	0.000153874
P99999	CYCS	1.14977	1.34087	1.16773	0.873584	0.752347	0.715698	0.00442884
Q96GA3	LTV1	1.165	1.27255	1.22098	0.635248	0.869653	0.83657	0.011185
Q9GZN8	C20orf27	1.25264	1.26966	1.13856	0.790025	0.725089	0.824026	0.000919341
Q6EMK4	VASN	1.23825	1.20296	1.22221	0.818344	0.796479	0.721756	0.000321318
O96013	PAK4	0.962778	1.4251	1.27693	0.846746	0.702886	0.785567	0.0267601
P06748	NPM1	1.28714	1.18992	1.18903	0.779481	0.768178	0.786249	7.71717e-05
P09972	ALDOC	1.20645	1.20128	1.25913	0.85216	0.76564	0.715345	0.00102342
Q14693	LPIN1	1.17715	1.21071	1.27925	0.791125	0.760016	0.781751	7.66023e-05
P00338	LDHA	1.2388	1.20128	1.23126	0.794413	0.770781	0.763468	7.44669e-06
Q9H7C4	SYNC	1.0433	1.36949	1.10242	0.72838	0.756403		0.0253034
P21589	NT5E	1.25116	1.18231	1.24086	0.773107	0.767987	0.784572	1.67857e-05
Q4VC31	MIX23	1.18229	1.27116	1.22222	0.736524	0.819752	0.768054	0.000257124
Q92615	LARP4B	1.19955	1.0718	1.40519	0.657339	0.742787	0.923336	0.0217152
P27707	DCK	1.20349	1.39175	1.08316	0.734237	0.802502	0.784867	0.00416856
P52815	MRPL12	1.27935	1.17917	1.22036	0.777645	0.74593	0.797549	0.000114414
Q10471	GALNT2	1.23331	1.23944	1.20699	0.760522	0.773588	0.786151	3.29003e-06
Q7L0Y3	TRMT10C	1.16836	1.28935	1.22167	0.774839	0.788635	0.757142	0.000117347
P23921	RRM1	1.25859	1.21736	1.2054	0.751633	0.770561	0.796461	2.64533e-05
Q01970	PLCB3	1.17034	1.30667	1.20635	0.762121	0.789142	0.765376	0.000181736
Q8N3D4	EHBP1L1	1.17779	1.2373	1.26802	0.803558	0.778263	0.735073	0.000165618
Q9BVJ6	UTP14A	1.33111	1.15278	1.1986	0.909836	0.80022	0.607455	0.0199443
P35268	RPL22	1.18598	1.26375	1.23648	0.793602	0.711409	0.808788	0.000450627
P98095	FBLN2	1.16436	1.31604	1.20492	0.8337	0.768435	0.712549	0.00132106
Q9Y4B5	MTCL1	1.22708	1.18523	1.2732	0.805076	0.751685	0.757721	0.000100144
P14210	HGF	1.27303	1.16057	1.25466	0.657212	0.847615	0.80691	0.00471898
O94804	STK10	1.20157	1.2399	1.24869	0.734465	0.758339	0.817035	0.000154214
O95183	VAMP5	1.31977	1.32046	1.05029	0.802735	0.733215	0.77353	0.00452914
Q9P0S3	ORMDL1	1.1737	1.28589	1.22989	0.778586	0.807775	0.724154	0.000352417
P00813	ADA	1.19786	1.29943	1.19444	0.723895	0.767619	0.816744	0.0004529
Q01780	EXOSC10	1.23927	1.2081	1.24506	0.668283	0.797312	0.841981	0.00251396
Q8TAD7	OCC1	1.21731	1.22467	1.24992	0.754939	0.783925	0.769238	4.07031e-06
P07737	PFN1	1.24793	1.15791	1.28834	0.791238	0.738574	0.776012	0.000236569
Q3ZCQ8	TIMM50	1.22873	1.22162	1.24487	0.765366	0.783324	0.756085	2.31772e-06
Q14318	FKBP8	1.25969	1.22189	1.21557	0.706199	0.789039	0.807614	0.000377332
Q8NFQ8	TOR1AIP2	1.23178	1.27714	1.19318	0.821939	0.746279	0.729677	0.000323809
Q9Y3D9	MRPS23	1.36286	1.27312	1.06575	0.842852	0.621783	0.833638	0.017713
Q12824	SMARCB1	1.25879	1.17789	1.26611	0.718309	0.812649	0.766243	0.000355793
Q5KU26	COLEC12	1.20616	1.23487	1.26331	0.751099	0.787736	0.756824	1.78129e-05
O75153	CLUH	1.24263	1.34642	1.11648	0.685149	0.814878	0.794445	0.00332619
O75312	ZPR1	1.16849	1.2701	1.2697	0.7289	0.821882	0.740929	0.000498179
Q02790	FKBP4	1.23235	1.25336	1.2237	0.759346	0.75547	0.775776	1.50249e-06
O75976	CPD	1.22805	1.21717	1.2653	0.746119	0.787236	0.756132	1.72344e-05
Q13444	ADAM15	1.18293	1.28721	1.24032	0.653083	0.774904	0.861551	0.00440906
Q5RI15	COX20	1.19184	1.25354	1.26464	0.776187	0.760192	0.753608	1.91417e-05
Q99985	SEMA3C	1.12046	1.2712	1.31854	0.706993	0.709526	0.873281	0.00475329
Q9Y3D3	MRPS16	1.21897	1.23873	1.25191	0.743111	0.807829	0.739449	8.3932e-05
Q14566	MCM6	1.23172	1.23942	1.24315	0.7657	0.760693	0.759315	2.0743e-08
Q9Y508	RNF114	1.24497	1.03213	1.4386	0.675761	0.897064	0.711472	0.0201297
Q7L0J3	SV2A	1.22436	1.29561	1.02754		0.689246	0.763242	0.01582
P04181	OAT	1.22793	1.28745	1.20458	0.743423	0.766892	0.76973	2.71206e-05
Q15070	OXA1L	1.1597	1.23699	1.32653	0.779591	0.771382	0.725809	0.000392543
P35610	SOAT1	1.27636	1.20445	1.24333	0.747642	0.792004	0.736215	5.99218e-05
Q9P032	NDUFAF4	1.08799	1.57141	1.06463	0.764767	0.835093	0.676112	0.0268744
Q96ER9	CCDC51	1.17878	1.31012	1.23779	0.837057	0.704779	0.73147	0.0012061
Q9Y6R1	SLC4A4	1.23916	1.30692	1.18026	0.728225	0.782708	0.762728	0.000167878
Q92747	ARPC1A	1.24019	1.20778	1.28155	0.773944	0.753176	0.743363	1.8516e-05
Q9ULI3	HEG1	1.15959	1.36951	1.19884	0.732161	0.814496	0.725399	0.00142644
P04406	GAPDH	1.29381	1.20372	1.23354	0.762307	0.741103	0.765514	2.95716e-05
Q86YS6	RAB43	1.28973	1.21123	1.23136	0.657391	0.824525	0.785757	0.00214915
O75607	NPM3	1.18634	1.36276	1.18382	0.703035	0.763402	0.800649	0.00115811
P62857	RPS28	1.10433	1.25256	1.37971	0.75441	0.787724	0.721264	0.00198859
Q86SF2	GALNT7	1.1995	1.27818	1.25719	0.789103	0.7438	0.73223	7.26196e-05
Q6PIU2	NCEH1	1.21183	1.26703	1.25833	0.76049	0.744721	0.757598	5.11958e-06
Q9HAV7	GRPEL1	1.25719	1.24301	1.23903	0.746473	0.763389	0.750907	3.87797e-07
P20337	RAB3B	1.19882	1.22745	1.31736	0.778694	0.734227	0.74345	0.000112182
P48634	PRRC2A	1.26729	1.25644	1.2181	0.719008	0.807134	0.732026	0.000181396
Q9UKV5	AMFR	1.08631	1.29468	1.36211	0.896918	0.718962	0.64101	0.0130792
P20645	M6PR	1.23395	1.25863	1.25234	0.73112	0.742438	0.781529	1.74363e-05
P22681	CBL	1.24071	1.21298	1.29105	0.805548	0.731203	0.718509	0.000220461
Q15437	SEC23B	1.19823	1.31548	1.23046	0.743	0.806788	0.706042	0.000444458
Q9Y2D5	AKAP2	1.2396	1.23676	1.26994	0.758856	0.754337	0.740499	1.42491e-06
Q01469	FABP5	1.18323	1.2825	1.28301	0.739375	0.79242	0.719458	0.000205096
P13987	CD59	1.23707	1.24115	1.27075	0.770117	0.741607	0.739304	5.22931e-06
P19883	FST	1.25135	1.15576	1.34219	0.763641	0.699883	0.787181	0.000793918
P55769	SNU13	1.25132	1.24871	1.25175	0.711146	0.780143	0.756927	4.71111e-05
Q14997	PSME4	1.25576	1.2221	1.27378	0.831877	0.760525	0.655957	0.00182893
Q9Y6W5	WASF2	1.27443	1.01497	1.46298	0.9188	0.580317	0.748503	0.0382095
P17812	CTPS1	1.25092	1.23713	1.26761	0.742057	0.753091	0.749188	3.96218e-07
Q9H6R4	NOL6	1.33972	1.20045	1.2134	0.760582	0.719056	0.766792	0.000221465
P04083	ANXA1	1.27292	1.23725	1.24656	0.738399	0.75061	0.754257	1.09399e-06
P08195	SLC3A2	1.20751	1.29417	1.25633	0.736875	0.767498	0.737617	2.82717e-05
P43487	RANBP1	1.2378	1.29169	1.22675	0.784926	0.727696	0.731145	6.04277e-05
O60234	GMFG	1.42321	1.17428	1.16108	0.654332	0.797112	0.789984	0.00498788
Q9Y697	NFS1	1.09702	1.37879	1.2834	0.788993	0.69411	0.75768	0.00265954
O43818	RRP9	1.13746	1.22402	1.39955	0.73768	0.753153	0.748131	0.00107898
P49069	CAMLG	1.25391	1.27273	1.05397		0.815291	0.604095	0.0305632
Q86XL3	ANKLE2	1.08251	0.986713	1.69322	0.709075	0.749777	0.778698	0.0437009
Q9UHD1	CHORDC1	1.22712	1.26128	1.27415	0.707859	0.823118	0.706479	0.000546395
P33992	MCM5	1.18653	1.33959	1.23699	0.755108	0.739162	0.742624	0.000137269
Q9BQ95	ECSIT	1.11389	1.33884	1.31278	0.688914	0.682824	0.862757	0.00550055
Q9HB09	BCL2L12	1.16548	1.28396	1.31802	0.766833	0.672931	0.79278	0.00110182
Q4LDE5	SVEP1	1.20068	1.31878	1.24821	0.762192	0.759107	0.711025	0.000121003
Q9UGP4	LIMD1		1.37494	1.27467	0.854741	0.812032	0.68361	0.0103445
P28300	LOX	1.25065	1.24054	1.28198	0.769597	0.740383	0.716856	2.05763e-05
Q12849	GRSF1	1.26373	1.26003	1.25315	0.675528	0.75691	0.790652	0.000345967
P98082	DAB2	1.21231	1.30789	1.25716	0.794791	0.711895	0.71596	0.000224667
Q15382	RHEB	1.18266	1.27182	1.32346	0.740108	0.802517	0.679429	0.000798617
Q4V9L6	TMEM119	1.23941	1.18518	1.3535	0.75832	0.701448	0.762148	0.0003631
Q9UNW1	MINPP1	1.25893	1.17716	1.34312	0.741492	0.742133	0.737165	0.000155166
Q9Y3D7	PAM16	1.19345	1.30736	1.277	0.745389	0.698301	0.778506	0.000220766
Q96A49	SYAP1	1.1484	1.3724	1.26004	0.852762	0.72678	0.639618	0.00536071
O75787	ATP6AP2	1.34307	1.19826	1.24274	0.703566	0.691016	0.821344	0.00112585
Q6P4F2	FDX2	1.17163	1.31311	1.29786	0.756525	0.759072	0.7018	0.000273956
Q9BU61	NDUFAF3	1.58261	0.961489	1.23895	0.706304	0.733765	0.776886	0.0246162
Q9UNN8	PROCR	1.32744	1.23009	1.22488	0.693661	0.816139	0.707797	0.000735358
Q92804	TAF15	1.22097	1.65726	0.906448	0.698923	0.782605	0.733786	0.0460383
O14672	ADAM10	1.22407	1.28822	1.27644	0.727252	0.75801	0.726003	1.40585e-05
P33991	MCM4	1.30432	1.26956	1.2149	0.694595	0.784099	0.732531	0.000187938
Q00059	TFAM	1.05601	1.38897	1.3437	0.625889	0.741102	0.844329	0.0116675
Q71RC2	LARP4	1.47496	1.16436	1.14749	0.748573	0.751089	0.71353	0.00307871
Q8TDB4	MGARP	1.25681	1.24937	1.28682	0.77181	0.698368	0.736822	5.70293e-05
Q9BX67	JAM3	1.23688	1.23751	1.31773	0.682502	0.820279	0.705101	0.000844491
P68366	TUBA4A	1.3894	1.06867	1.33605	0.738241	0.755874	0.711769	0.00303749
Q96RT1	ERBIN	1.24896	1.28744	1.2587	0.759919	0.738313	0.706677	1.90112e-05
Q16222	UAP1	1.22105	1.36887	1.20683	0.74243	0.72703	0.733792	0.000181975
P25205	MCM3	1.30546	1.28805	1.20615	0.737112	0.708954	0.754276	5.65426e-05
P35914	HMGCL	1.33271	1.17821	1.29	0.726419	0.723801	0.748856	0.00014226
Q9BQ52	ELAC2	1.29268	1.18932	1.33041	0.733074	0.828947	0.625571	0.00312518
P22234	PAICS	1.31643	1.23833	1.2597	0.73249	0.721565	0.731488	7.81361e-06
Q13332	PTPRS	1.22784	1.32387	1.26264	0.750777	0.630474	0.804404	0.00176779
Q9NR31	SAR1A	1.34793	1.25461	1.21316	0.721577	0.724994	0.737723	6.23294e-05
P08708	RPS17	1.36721	1.19627	1.2555	0.683309	0.690146	0.807564	0.00109061
P15311	EZR	1.27517	1.27337	1.26973	0.729579	0.731041	0.721103	2.39556e-08
P49795	RGS19	1.30285	1.27382	1.24326	0.67796	0.708462	0.793648	0.000323658
O14763	TNFRSF10B	1.27994	1.28667	1.26528	0.791865	0.704576	0.671671	0.00031164
P62070	RRAS2	1.19838	1.29876	1.3337	0.768703	0.749458	0.650999	0.000723273
P63000	RAC1	1.20654	1.34053	1.2888	0.73353	0.72055	0.710041	5.86885e-05
P55209	NAP1L1	1.30587	1.30124	1.23056	0.675155	0.722964	0.764213	0.000145693
P62879	GNB2	1.32954	1.2627	1.24548	0.680612	0.717537	0.764135	0.000122642
P06733	ENO1	1.31376	1.21835	1.31006	0.703756	0.689174	0.764902	0.00013769
Q15434	RBMS2	1.18061	1.35719	1.30291	0.760212	0.72781	0.671258	0.000476225
Q8TB96	ITFG1	1.2923	1.30098	1.04399	0.742886	0.619847		0.015424
O15067	PFAS	1.2224	1.2916	1.32868	0.708054	0.739538	0.709722	3.40058e-05
Q6ZVM7	TOM1L2	1.34891	1.33992	1.15391	0.666015	0.738791	0.752453	0.000821061
O00154	ACOT7	1.20821	1.37139	1.26562	0.784851	0.700206	0.66973	0.000640862
P11234	RALB	1.26596	1.27284	1.30801	0.694634	0.739438	0.719117	9.64503e-06
P48449	LSS	1.26185	1.3056	1.27832	0.710669	0.723389	0.720175	8.57058e-07
Q03426	MVK	1.24155	1.32727	1.27728	0.741606	0.712589	0.6997	2.34827e-05
Q9NRW3	APOBEC3C	1.37869	1.39347	1.07445	0.77163	0.882708	0.499054	0.0350943
Q9Y4Z0	LSM4	1.36066	1.23436	1.25133	0.733514	0.818402	0.601738	0.00348639
P01889	HLA-B	1.24603	1.27434	1.32881	0.75035	0.702572	0.697902	4.06387e-05
Q562R1	ACTBL2	1.30553	1.38504	1.1612	0.630236	0.725011	0.792985	0.00228146
P39019	RPS19	1.22341	1.37521	1.25581	0.713808	0.741446	0.690308	0.000140407
Q9BVS5	TRMT61B	1.22139		1.3469	0.665939	0.76577		0.0205482
Q14694	USP10	1.252	1.28076	1.32695	0.747445	0.692666	0.700183	3.53418e-05
Q9H4L5	OSBPL3	1.20291	1.36722	1.28907	0.765183	0.684282	0.691326	0.000330292
Q5U5X0	LYRM7	1.37188	1.29031	1.1995	0.645657	0.695381	0.797276	0.00124276
Q96BY6	DOCK10	1.22529	1.29533	1.34432	0.70591	0.71434	0.714804	2.64156e-05
Q13085	ACACA	1.28051	1.40078	1.18637	0.732918	0.739986	0.65945	0.000603867
Q9Y375	NDUFAF1	1.22813	1.28443	1.14363	0.77008	0.573729		0.0143792
P08865	RPSA	1.33776	1.27823	1.25529	0.696794	0.708951	0.722981	1.03687e-05
Q9UMS0	NFU1	1.26407	1.1918	1.41508	0.745055	0.716654	0.667349	0.000568986
P35556	FBN2	1.28043	1.29558	1.29683	0.675004	0.723496	0.728658	1.71669e-05
Q13895	BYSL	1.13575	1.46046	1.2778	0.763326	0.725749	0.636908	0.00272232
Q30201	HFE	1.00273	1.34543	1.31271	0.690066		0.649057	0.0173341
P63220	RPS21	1.13586	1.33471	1.40587	0.682983	0.734634	0.70594	0.000899125
Q8WXX5	DNAJC9	1.28242	1.31194	1.28225	0.675186	0.672915	0.775295	0.000216107
P02786	TFRC	1.27134	1.32597	1.28226	0.699419	0.712058	0.70895	1.68933e-06
P49736	MCM2	1.26527	1.31258	1.30122	0.685782	0.730048	0.70509	9.06018e-06
Q16270	IGFBP7	1.26648	1.32062	1.31772	0.720849	0.710521	0.663805	2.71186e-05
Q9UGV2	NDRG3	1.25421	1.30446	1.34722	0.682609	0.745808	0.665689	0.00010046
Q15043	SLC39A14	1.34959	1.26109	1.29733	0.654144	0.693868	0.743982	0.000118891
P15529	CD46	1.26756	1.30438	1.3382	0.709889	0.690482	0.689494	4.35925e-06
P55290	CDH13	1.24702	1.33392	1.33133	0.680907	0.713108	0.693721	1.71638e-05
P63172	DYNLT1	1.26477	1.26999	1.37766	0.764851	0.641196	0.681522	0.000427674
Q8N2S1	LTBP4	1.07681	1.25398	1.58485	0.75991	0.707089	0.617363	0.00827376
P43353	ALDH3B1	1.23097	1.29346	1.39636	0.770629	0.691232	0.617351	0.000989403
Q76M96	CCDC80	1.27072	1.23635	1.41705	0.896146	0.411356	0.768368	0.046708
Q16540	MRPL23	1.41915	1.24338	1.26321	0.546775	0.751121	0.77636	0.00556444
P11169	SLC2A3	1.33324	1.35477	1.2428	0.667198	0.708008	0.693984	3.53256e-05
Q08397	LOXL1	1.17287	1.48914	1.28863	0.644065	0.707637	0.697656	0.000979707
Q86Y07	VRK2	1.61729	1.04989	1.04964		0.658253	0.624936	0.0422941
Q96PD2	DCBLD2	1.24159	1.3912	1.31889	0.723706	0.6857	0.638917	0.000175796
Q15311	RALBP1	1.07016	1.79086	1.10174	0.709893	0.676585	0.650762	0.0195925
Q8N3R9	PALS1	1.68432	1.08658	1.19332	0.721234	0.587914	0.726631	0.012208
Q9H6W3	RIOX1	1.28187	1.36006		0.70914		0.648933	0.00635225
P06132	UROD	1.31091	1.34962	1.30502	0.688015	0.659584	0.686862	2.73059e-06
Q14019	COTL1	1.43513	1.32433	1.20707	0.677041	0.618046	0.738391	0.00073681
Q6NSJ5	LRRC8E	1.32532	1.49112	1.15043	0.657404	0.581096	0.794627	0.00470711
P48681	NES	1.31587	1.33699	1.31618	0.683028	0.676691	0.671237	8.3784e-08
O75880	SCO1	1.30712	1.32027	1.34303	0.719411	0.683066	0.6271	7.93838e-05
P05026	ATP1B1	1.37088	1.21056	1.39217	0.632488	0.695401	0.698508	0.000253738
Q9Y4D7	PLXND1	1.27888	1.37197	1.3264	0.630387	0.703092	0.689262	6.61693e-05
P26358	DNMT1	0.887353	1.51089	1.58886	0.703746	0.669325	0.639826	0.0258074
P68871	HBB	1.33976	1.31177	1.33642	0.67686	0.67346	0.661742	2.27734e-07
Q9Y657	SPIN1	1.29719	1.41566	1.27931	0.716878	0.661019	0.629945	0.000152845
P05141	SLC25A5	1.26642	1.35251	1.37866	0.688464	0.618093	0.695853	0.000111359
Q9Y4K1	CRYBG1	1.43325	1.33984	1.22447	0.731585	0.693103	0.577747	0.00120864
Q8N4A0	GALNT4	1.25049	1.39285	1.36066	0.698852	0.683845	0.613299	0.000179531
P52788	SMS	1.21269	1.34877	1.45559	0.797322	0.596806	0.588824	0.00313405
P48307	TFPI2	1.52022	1.4131	1.09407	0.677142	0.481913	0.813544	0.0164971
Q14315	FLNC	1.31315	1.37019	1.34402	0.660915	0.660121	0.651613	6.80709e-07
Q9BPX3	NCAPG	1.33636	1.32296	1.36664	0.672413	0.535221	0.766412	0.00235562
Q9NTJ3	SMC4	1.41637	1.38884	1.22068	0.664416	0.665603	0.644095	0.000119632
Q9Y281	CFL2	1.41873	1.36479	1.24286	0.63086	0.648899	0.693861	0.000123807
Q9NWS0	PIH1D1	0.90894	1.4912	1.37155	0.660343		0.567977	0.0426369
Q15113	PCOLCE	1.30334	1.33582	1.393	0.661948	0.675663	0.63024	1.44716e-05
P69905	HBA1		1.45386	1.43557	0.755783	0.706427	0.648365	0.001089
P00533	EGFR	1.30933	1.36041	1.37085	0.650147	0.668794	0.640472	2.86388e-06
Q16610	ECM1	1.33538	1.3921	1.31212	0.656729	0.665398	0.638276	4.59712e-06
Q5T9A4	ATAD3B	1.41593	1.25585	1.37276	0.605198	0.678885	0.671376	0.000144124
Q9Y320	TMX2	1.28521	1.36899	1.40135	0.72736	0.504281	0.712816	0.00354886
P62937	PPIA	1.49133	1.3427	1.22624	0.620577	0.63367	0.685486	0.000328643
Q8TDW0	LRRC8C	1.3934	1.27117	1.39598	0.66427	0.676923	0.598258	0.000115273
Q14534	SQLE	1.31246	1.40366	1.34833	0.673193	0.645323	0.61704	2.00631e-05
P08397	HMBS	1.37068	1.31722	1.10965		0.627945	0.574507	0.00374536
Q9Y6C2	EMILIN1	1.30437	1.41133	1.35935	0.645014	0.654198	0.625734	8.97729e-06
Q86TS9	MRPL52	1.32684	1.43217	1.04727		0.512149	0.681563	0.0184973
P13995	MTHFD2	1.55493	1.3348	1.20139	0.626915	0.648186	0.633784	0.00055763
P61769	B2M	1.64617	1.08233	1.36682	0.648209	0.609645	0.646822	0.00363053
Q14739	LBR	1.2544	1.53577	1.30681	0.612431	0.610071	0.68052	0.000431741
P16949	STMN1	1.32249	1.35894	1.41897	0.623705	0.635524	0.640376	3.95881e-06
P62277	RPS13	1.51308	1.28954	1.30235	0.531729	0.605745	0.757567	0.00250073
Q9BRK3	MXRA8	1.34398	1.36581	1.39645	0.65502	0.589867	0.648866	2.53503e-05
Q9NQH7	XPNPEP3	1.35253	1.40925	1.34494	0.590805	0.629686	0.672791	4.29817e-05
Q12931	TRAP1	1.35235	1.39632	1.36686	0.619391	0.6568	0.608266	6.24144e-06
P20290	BTF3	1.4347	1.31419	1.37148	0.531999	0.66483	0.682803	0.000681499
P81605	DCD	1.70597	1.42058	1.0003	0.637825	0.495683	0.73964	0.0162706
Q9BWD1	ACAT2	1.3766	1.38752	1.36941	0.594359	0.644903	0.627208	5.15208e-06
P33993	MCM7	1.29233	1.39811	1.44804	0.57036	0.639873	0.65128	0.000116707
P0DPB6	POLR1D	1.60694	1.00511	1.53286	0.554978	0.683349	0.616768	0.00809831
Q99808	SLC29A1		1.44994	1.31446	0.624639		0.610962	0.00388681
P10606	COX5B	1.39877	1.31019	1.45893	0.593176	0.51297	0.72596	0.00140034
Q7Z4G4	TRMT11	1.42213	1.38576	1.36044	0.59947	0.613962	0.618247	8.36114e-07
Q9UDY2	TJP2	1.34049	1.42941	1.39833	0.608128	0.625328	0.598313	3.55455e-06
O00418	EEF2K	1.26926	1.60557	1.29636	0.495456	0.696126	0.637226	0.0028086
P14324	FDPS	1.33884	1.43611	1.39982	0.598287	0.620664	0.606283	3.65323e-06
Q9NRM1	ENAM	1.069	1.1062	1.99918	0.607533	0.617519	0.600569	0.018258
P02649	APOE	1.31713	1.4471	1.43375	0.638503	0.606758	0.556757	7.10988e-05
Q12791	KCNMA1	1.3883	1.4579	1.36142	0.60605	0.571297	0.615032	9.54826e-06
P19022	CDH2	1.45708	1.44645	1.30752	0.587867	0.607371	0.593703	1.91716e-05
P46531	NOTCH1	1.40081	1.40522	1.40304	0.478787	0.681671	0.630471	0.0012756
P49327	FASN	1.37932	1.44222	1.40014	0.5922	0.595664	0.590451	3.41291e-07
Q9Y6B6	SAR1B	1.59877	1.11577	1.50659	0.540526	0.695751	0.542597	0.00349435
P0DOX8	--	1.36908	1.25055	1.29086		0.538097	0.551419	0.000147254
O95967	EFEMP2	1.40241	1.42159	1.41026	0.571297	0.580381	0.614066	2.50366e-06
Q99685	MGLL	1.34619	1.4628	1.44679	0.637448	0.537596	0.569172	9.28846e-05
Q86VI3	IQGAP3	1.41441	1.43122	1.42213	0.63996	0.543728	0.548552	6.92342e-05
P07996	THBS1	1.42469	1.41382	1.43472	0.586026	0.56702	0.57372	1.09599e-07
Q9Y5Q0	FADS3	1.34484	1.49158	1.43736	0.552349	0.622296	0.551578	5.49428e-05
Q96S82	UBL7	1.47861	1.0618	1.74975	0.511806	0.393965	0.804073	0.020809
Q16394	EXT1	1.45911	1.39957	1.43331	0.555977	0.540815	0.611215	1.88656e-05
P43121	MCAM	1.47043	1.40116	1.42583	0.563014	0.561398	0.578168	6.70336e-07
P50151	GNG10	1.46577	1.38998	1.44211	0.479304	0.610021	0.61281	0.00035203
Q92954	PRG4		1.47591	1.66743	0.604933	0.560373	0.691355	0.00199534
P30405	PPIF	1.40649	1.38962	1.51184	0.542634	0.550004	0.599421	2.14932e-05
Q96EL3	MRPL53	1.38524	1.42987	1.50371	0.645879	0.652928	0.382372	0.00548711
O00622	CCN1	1.48071	1.55299	1.29416	0.570466	0.543871	0.557795	7.28796e-05
Q9H910	JPT2	1.28691	1.53648	1.50559	0.484274	0.699963	0.486791	0.00198681
Q9UBV4	WNT16	1.47119	1.60818	1.2487	0.610388	0.593372	0.468165	0.00105132
Q92859	NEO1	1.32234	1.59558	1.41798	0.531098	0.595248	0.537753	0.000129298
Q9HCU0	CD248	1.38271	1.50405	1.47419	0.541836	0.555152	0.542074	3.26926e-06
Q9NQS3	NECTIN3	1.28443	1.56124	1.51894	0.54414	0.53409	0.557154	9.55645e-05
Q9H3M7	TXNIP	1.51729	1.46318	1.39617	0.514545	0.551247	0.557572	8.99063e-06
Q6ZMP0	THSD4	1.368	1.57449	1.43779	0.565808	0.561759	0.492148	8.388e-05
O43674	NDUFB5	1.48728	1.49074	1.40918	0.576827	0.484168	0.551807	5.58209e-05
P05413	FABP3	1.43895	1.43378	1.5182	0.488642	0.553183	0.567254	3.51798e-05
P23229	ITGA6	1.58865	1.42756	1.38605	0.517938	0.671044	0.408759	0.00228031
O95716	RAB3D	1.46795	1.43015	1.50619	0.511468	0.457737	0.626504	0.000388888
P55268	LAMB2	1.43443	1.50348	1.46862	0.538908	0.539748	0.514819	1.00833e-06
P01210	PENK	1.24043	1.42353	1.3744	0.478291		0.483351	0.000307433
Q5JTJ3	COA6	1.26779	1.52477	1.63096	0.642658	0.591068	0.342755	0.00730481
Q96CT7	CCDC124	1.24561	1.75612	1.42148	0.612735	0.508776	0.455279	0.00147534
P62328	TMSB4X	1.41507	1.52437	1.50731	0.548858	0.485791	0.518591	1.53206e-05
Q86X27	RALGPS2	1.574	1.35677	1.13935	0.550633		0.379249	0.0098724
Q15021	NCAPD2	1.58465	1.39477	1.49144	0.502685	0.515169	0.511289	8.98942e-06
O95347	SMC2	1.45704	1.55046	1.46707	0.502952	0.492384	0.530097	3.35369e-06
P29317	EPHA2	1.5668	1.47902	1.43177	0.508164	0.535861	0.478382	1.37016e-05
O00560	SDCBP	1.44109	1.57732	1.46911	0.483498	0.506581	0.522409	6.77555e-06
Q9BZM4	ULBP3	1.44256	1.55081	1.50911	0.596395	0.421116	0.480018	0.000429631
Q9UBL6	CPNE7	1.6506	0.971568	1.47405		0.547182	0.356594	0.0244779
P15151	PVR	1.45502	1.46901	1.58947	0.544369	0.483792	0.458338	4.35291e-05
Q6UXH8	CCBE1	1.77649	1.04127	1.70461	0.485198	0.276101	0.716334	0.0232741
Q5VY43	PEAR1	1.41648	1.56735	1.53949	0.489777	0.51223	0.474678	8.09876e-06
Q6UVK1	CSPG4	1.48009	1.51958	1.53335	0.495681	0.490713	0.480588	1.41274e-07
Q9P287	BCCIP	1.38347	1.38242	1.76736	0.558573	0.486367	0.421818	0.000608177
A0A0U1RRL7	MMP24OS	1.48802	1.32041	1.30806	0.296195	0.58731		0.0197528
Q12913	PTPRJ	1.54373	1.58701	1.40863	0.433788	0.56386	0.462978	0.00019374
P26022	PTX3	1.66461	1.41685	1.4619	0.340447	0.465307	0.650881	0.00377623
P15559	NQO1	1.33203	1.54248	1.68105	0.448641	0.510448	0.48536	0.000122761
P31431	SDC4	1.42224	1.58285	1.56559	0.467361	0.513242	0.448715	2.42497e-05
P62263	RPS14	1.04449	1.51421	2.01025	0.544782	0.37205	0.514215	0.0070116
Q13907	IDI1	1.51934	1.57512	1.50856	0.478561	0.487992	0.430437	8.46026e-06
Q8TEA8	DTD1	1.39684	1.67536	1.53924	0.395906	0.622222	0.370428	0.00201676
Q15147	PLCB4	1.58113	1.52556	1.51555	0.466897	0.434435	0.476429	2.54599e-06
Q9Y5G0	PCDHGB5	1.86439	1.18832	1.11965	0.40966		0.417981	0.0107106
Q15847	ADIRF	1.79052	1.42064	1.43241	0.425168	0.461287	0.469976	0.000115574
Q13740	ALCAM	1.59971	1.54331	1.51841	0.434348	0.448035	0.456188	4.84249e-07
Q9H1J7	WNT5B	1.48375	1.65288	1.52789	0.45368	0.467666	0.414131	1.36582e-05
P84103	SRSF3	1.4995	1.5947	1.58481	0.380411	0.527005	0.413582	0.000215948
Q03167	TGFBR3	1.6904	1.61869	1.37323	0.398726	0.453499	0.465451	9.00821e-05
Q6AZY7	SCARA3	1.49603	1.54253	1.66626	0.496916	0.544076	0.254188	0.00518863
Q15582	TGFBI	1.56609	1.5767	1.57468	0.432807	0.427969	0.421751	7.60564e-09
P35052	GPC1	1.53674	1.5952	1.58849	0.427182	0.430434	0.421947	6.18621e-08
P08123	COL1A2	1.63637	1.55371	1.53408	0.429693	0.410588	0.435559	1.02307e-06
P58215	LOXL3	1.48919	1.59291	1.64325	0.442941	0.418483	0.413223	3.42789e-06
Q15003	NCAPH	2.17145	1.34791	1.20626	0.54496	0.437311	0.292109	0.00698314
Q6P5R6	RPL22L1	1.53773	1.5725	1.6179	0.430397	0.415618	0.42585	2.10677e-07
P10586	PTPRF	1.60278	1.63511	1.51969	0.381709	0.442997	0.417711	1.00861e-05
Q07092	COL16A1	1.57107	1.63445	1.55989	0.416163	0.472284	0.346145	0.000119188
Q15392	DHCR24	1.59812	1.67453	1.50141	0.336334	0.470764	0.418838	0.000189328
Q9P0M9	MRPL27	0.906236	1.81749	1.55368	0.328987	0.393605		0.0175441
P15153	RAC2	1.50798	1.65338	1.63195	0.411161	0.399319	0.396215	1.50613e-06
P11047	LAMC1	1.56835	1.60163	1.63445	0.406711	0.399215	0.389642	1.40426e-07
O14745	SLC9A3R1	1.70414	1.37256	1.77405	0.416613	0.374673	0.357969	9.62274e-05
P08572	COL4A2	1.59537	1.65534	1.62455	0.383429	0.38648	0.354828	9.47091e-07
Q16363	LAMA4	1.59877	1.65969	1.62715	0.371409	0.359839	0.383129	2.47898e-07
P07951	TPM2	1.58242	1.61326	1.71375	0.375435	0.377159	0.337979	4.02207e-06
P02751	FN1	1.62958	1.62849	1.66917	0.355694	0.355721	0.361339	9.66316e-09
P30825	SLC7A1	1.78368	1.60346	1.54608	0.31584	0.39122	0.359725	3.49007e-05
P98160	HSPG2	1.62062	1.65909	1.6735	0.353381	0.354522	0.338888	9.42894e-08
P01130	LDLR	1.5908	1.69558	1.67234	0.355367	0.357779	0.328136	1.32404e-06
P14543	NID1	1.6166	1.65829	1.69754	0.339846	0.342842	0.34488	4.58162e-08
O95084	PRSS23	1.54139	1.79701	1.63694	0.350821	0.338203	0.335641	4.56454e-06
P24821	TNC	1.63523	1.69241	1.64847	0.351514	0.337486	0.334893	1.0666e-07
O60427	FADS1	1.42534	1.56057	1.41707	0.187345	0.409671		0.0109167
O95864	FADS2	1.6459	1.73604	1.65261	0.375695	0.301455	0.288299	3.81623e-05
P26006	ITGA3	1.64973	1.66099	1.72474	0.351549	0.310162	0.302831	4.32476e-06
P22352	GPX3	1.61645	1.79455	1.64794	0.274317	0.342738	0.324002	2.22223e-05
Q71DI3	H3C15	1.49085	1.42251	1.56727		0.26346	0.255908	2.20854e-05
P37268	FDFT1	1.71793	1.83285	1.73072	0.234855	0.234997	0.248644	2.28206e-07
Q9Y4K0	LOXL2	1.72059	1.83972	1.79292	0.217186	0.222891	0.206691	2.27292e-07
Q14112	NID2	1.85359	1.70554	1.92477	0.19588	0.164603	0.155614	7.00435e-06
Q01581	HMGCS1	2.00875	1.79462	2.06406	0.041781	0.040373	0.050421	1.26112e-06
O00468	AGRN	1.9315	2.27542	1.77656	0.00553	0.005015	0.005971	3.05432e-07
