# Supplementary material for: Golgi-restored vesicular replenishment retards bone aging and empowers aging bone regeneration
Source: Bone Res. 2025 Feb 8;13:21. doi: 10.1038/s41413-024-00386-w (PMC11807224; doi:10.1038/s41413-024-00386-w)
Supplement: Supplementary file 7 — Table S6 [file 41413_2024_386_MOESM7_ESM.xlsx]

## Sheet: Table S6
The primer sequences used in this study
Gene	Forward primer	Reverse primer
CDK3	5’-AGGAGGGAGTGAGGGAGAGGAG-3’	5’-AGCACATCTCAGGTGAAGGAACAAC-3'
CDK4	5’-TTGCCAGCCGAAACGATCAAGG-3’	5’-TCCACCACTTGTCACCAGAATGTTC-3'
CDK5	5’-GATGATGAGGGTGTGCCGAGTTC-3’	5’-TGAAGCCTGACGATGTTCTTGTGC-3’
CDK6	5’-TGGGTGGTGCCTCCTCTTGTC-3’	5’-ACTCTCACACTGCTCTCCTCTCAAC-3’
CDK7	5’-GTGGGTGTTGGAGGCTTTAAGGTAG-3’	5’-TCATAACGCTTTGCCCGAGACTTC-3’
CDK8	5’-AGGTGTGGCTTCTGTTTGACTATGC-3’	5’-CCGAGGTAACTGAACTGGCTTCTTG-3’
Cyclin A1	5’-GAAGCAGCCAGACATCACGGAAG-3’	5’-CCAGGAAGTTGACAGCCAGATACAG-3’
Cyclin A2	5’-TCAGTTATTGCTGGAGCTGCCTTTC-3’	5’-GTGCTTTGAGGTAGGTCTGGTGAAG-3’
Cyclin B1	5’-GATACTGCCTCTCCAAGCCCAATG-3’	5’-CAGCTCCATCTTCTGCATCCACATC-3’
Cyclin D1	5’-GCCCTCGGTGTCCTACTTCAAATG-3’	5’-TCCTCCTCGCACTTCTGTTCCTC-3’
Cyclin D2	5’-GGTCATCCTTGGTCTATGTGCTCTG-3’	5’-GGGTTGTCTTCTCCTCTGGCTTTG-3’
Cyclin E1	5’-GATGGCATCAAACAGGGCAAAGTG-3’	5’-TGTCTGGAGGTGGCTGGTGTAC-3’
P21	5'-TCTTGTACCCTTGTGCCTCG-3'	5'-TGGTAGAAATCTGTCATGCTGGT-3'
P53	5'-TTCACCCTTCAGATCCGTGG-3'	5'-CGGGAGGTAGACTGACCCTT-3'
GAPDH	5'-GCACCGTCAAGGCTGAGAAC-3'	5'-TGGTGAAGACGCCAGTGGA-3'
Actin	5'-TGGCACCCAGCACAATGAA -3'	5'-CTAAGTCATAGTCCGCCTAGAAGCA-3'
STX5	5'-GGAAACGCTACGGGTCTAAGAAC-3'	5'-CGATGTCGCTGCTGCTACTG-3'
